# Supplementary material for: Genetic analysis of elevated levels of creatinine and cystatin C biomarkers reveals novel genetic loci associated with kidney function
Source: Hum Mol Genet. 2025 Feb 10;34(9):751–64. doi: 10.1093/hmg/ddaf018 (PMC12010162; doi:10.1093/hmg/ddaf018)
Supplement: table_s1_ddaf018 [file table_s1_ddaf018.zip › table_s1_ddaf018.csv]

Percentile	R	Individuals with CKD (%)
1	-0.0519406846612601	0.0123136746597537
2	0.0106560208802459	0.0105603448275862
3	0.0198236389870499	0.0130190796857464
4	0.0242328647700753	0.0110509209100758
5	0.00357321126767028	0.0103050288540808
6	0.0420410229805264	0.0120133481646274
7	-0.0155595189377719	0.0120203421174295
8	0.0013274826771979	0.0129944582457481
9	0.0256257612304843	0.00912936985081274
10	0.0163841704357201	0.0129310344827586
11	-0.000818098766640946	0.0129895689824838
12	0.0338187687550331	0.0124617402710975
13	0.0183941103316073	0.010183299389002
14	0.0134988868720464	0.0110837438423645
15	0.0246299115808704	0.0133400453058142
16	0.0170139324386117	0.0115361262902247
17	0.0103194924637499	0.0144329896907217
18	0.01086432496055	0.0141410280909612
19	0.00883565095341952	0.014903129657228
20	-0.00894783222939242	0.0162801070472792
21	-0.0122987399866476	0.0154908938664434
22	0.00381548903766605	0.0166353635631875
23	0.0197587684262398	0.0150410209662717
24	0.0190892106184821	0.0163504238998789
25	0.00270861504496702	0.014093137254902
26	0.0159317514311573	0.0177065767284992
27	-0.0028121837855408	0.0161621344279118
28	0.00170573907402082	0.019316795445303
29	0.00469883357967258	0.0193699863040501
30	-0.00213078657142405	0.0174403693254681
31	0.0136205572149551	0.0184996950599715
32	0.0127305783905664	0.0196517412935323
33	0.0199485976999836	0.0228203627852545
34	-0.00217383608403638	0.0183601084915502
35	0.00823593771748442	0.0280009739469199
36	0.0269971758606523	0.0255063765941485
37	-0.00705903899228896	0.0241038318912237
38	0.0162044301449234	0.0248899100134023
39	0.0145809354302096	0.0231229597388466
40	0.00855734577653303	0.0308281281482974
41	0.0257618095555311	0.0266836086404066
42	-0.0180792887825714	0.0282720442862792
43	-0.00640657500922372	0.0288498280473825
44	-0.0181722340668358	0.0286160249739854
45	0.00751212877714895	0.0310922673127398
46	0.0117564866025953	0.0314356435643564
47	-0.00323865273910979	0.0321285140562249
48	0.0274553710394351	0.0348739495798319
49	0.0235298166310201	0.032741116751269
50	-0.0150450677180585	0.0332665330661323
51	0.008488267982732	0.0344546381243629
52	0.00925865141436755	0.037395749260156
53	-0.00563208539096751	0.0363482671174979
54	0.0110239032839271	0.0414139301401381
55	0.0213289796669882	0.0420376889625181
56	3.39732504754203e-05	0.0362050163576881
57	0.0166396812965619	0.0393270241850684
58	0.000976359005001366	0.041684759009987
59	0.00730162608780293	0.0407396706154291
60	-0.00800187924220727	0.0435799319727891
61	0.0145649570120215	0.0435019032082654
62	-0.00505639359201264	0.0424829407880255
63	0.0157727624464303	0.0399103139013453
64	0.00677241010586071	0.0373980054397099
65	0.0182388453457498	0.0519842190763518
66	-0.000147992108414574	0.0509628933771724
67	0.0132994517864888	0.0468212072526968
68	0.00356198751711733	0.0493562231759657
69	0.00935500949064309	0.0410992217898833
70	3.22070105028029e-05	0.0618924816504662
71	0.00924668600863597	0.0510121457489879
72	0.0139395429430237	0.0503745802118316
73	0.0142735286657851	0.0562906952320941
74	0.0231141202112533	0.0559293523969723
75	-0.0128298359244284	0.0486857142857143
76	0.00322384311112216	0.0598946906537955
77	0.0199158464294393	0.0506001412096964
78	0.00209293721793006	0.0588466065123578
79	-0.0415585803853892	0.0567375886524823
80	-0.00176614095079279	0.0544303797468354
81	0.011010993099828	0.0663276117821572
82	-0.0241887516123776	0.0558235699517574
83	-0.0237820974307044	0.0654642618570474
84	0.0143976854317626	0.0612801678908709
85	0.000875542601516339	0.0654268429307641
86	0.0114094763730135	0.0674028065332413
87	5.97346843879089e-05	0.0729541129202791
88	0.0298359464866417	0.0712296983758701
89	-0.0110207548720225	0.0781215712091288
90	0.0497060233697108	0.0872142252328535
91	0.0314869045872465	0.0859865210318383
92	0.0139424110562637	0.0977135461604832
93	0.034137499813341	0.112362030905077
94	0.0327543326321448	0.105412483631602
95	0.0328314012755107	0.129427489418579
96	0.0220341061617811	0.146859268986649
97	0.0507043702373094	0.180704770090245
98	0.0496868289761247	0.226815642458101
99	0.145016609228072	0.314241825762563
100	0.828680458047071	0.596877061798988
