# Supplementary material for: Genetic analysis of elevated levels of creatinine and cystatin C biomarkers reveals novel genetic loci associated with kidney function
Source: Hum Mol Genet. 2025 Feb 10;34(9):751–64. doi: 10.1093/hmg/ddaf018 (PMC12010162; doi:10.1093/hmg/ddaf018)
Supplement: table_s2_ddaf018 [file table_s2_ddaf018.zip › table_s2_ddaf018.csv]

Trait	Set	Individuals in set	Individuals with disease	Estimate	Standard error	P-value
Date E10 first reported (insulin-dependent diabetes mellitus)	bottom10	41382	475	-0.0715035456142401	0.0126166763655101	1.45956404844645e-08
Date I10 first reported (essential (primary) hypertension)	bottom10	41382	11809	-0.5846424042166	0.0534311725626263	7.92718353732198e-28
Date I21 first reported (acute myocardial infarction)	bottom10	41382	962	-0.0415294742255071	0.0178535722742592	0.0200171859868201
Date I50 first reported (heart failure)	bottom10	41382	1042	-0.100524488737201	0.0185573391245256	6.09559384464978e-08
Date I70 first reported (atherosclerosis)	bottom10	41382	220	-0.0247554084988186	0.00861557131572367	0.00406371907085528
Date E10 first reported (insulin-dependent diabetes mellitus)	bottom99	417815	3718	0.00401400631401747	0.00094174656177183	2.02377891880952e-05
Date I10 first reported (essential (primary) hypertension)	bottom99	417815	126865	0.263450843650634	0.00459319360937309	0
Date I21 first reported (acute myocardial infarction)	bottom99	417815	18326	0.133892767382442	0.00204316514411862	0
Date I50 first reported (heart failure)	bottom99	417815	13164	0.0699311821974645	0.00174840542685641	0
Date I70 first reported (atherosclerosis)	bottom99	417815	2705	0.0104769630792048	0.000804108718989084	8.48505780434104e-39
Date E10 first reported (insulin-dependent diabetes mellitus)	top1	4017	284	0.0202293164971302	0.00413034844766622	1.00769303267696e-06
Date I10 first reported (essential (primary) hypertension)	top1	4017	2907	0.0506970528244937	0.00718287574079045	1.98036958678918e-12
Date I21 first reported (acute myocardial infarction)	top1	4017	725	0.0105541303247447	0.00621348061926895	0.0894747204699904
Date I50 first reported (heart failure)	top1	4017	803	0.0413414319888052	0.00643056039625387	1.43577491579913e-10
Date I70 first reported (atherosclerosis)	top1	4017	229	0.0292913761383303	0.00371864518421419	4.28738822974261e-15
