# Supplementary material for: Genetic analysis of elevated levels of creatinine and cystatin C biomarkers reveals novel genetic loci associated with kidney function
Source: Hum Mol Genet. 2025 Feb 10;34(9):751–64. doi: 10.1093/hmg/ddaf018 (PMC12010162; doi:10.1093/hmg/ddaf018)
Supplement: table_s4_ddaf018 [file table_s4_ddaf018.zip › table_s4_ddaf018.csv]

GWAS 1	GWAS 2	R
top10 eGFRcre (2021)	disease eGFRcre (2009)	0.539236913584281
top10 eGFRcre (2021)	disease eGFRcre (2021)	0.539465347111132
top10 eGFRcre (2021)	top10 eGFRcre (2009)
top10 eGFRcre (2021)	top10 eGFRcys	0.333487402135749
top10 eGFRcre (2021)	top10 eGFRcyscys	0.400093565849716
top10 eGFRcre (2021)	disease eGFRcys	0.292930213888484
top10 eGFRcre (2021)	disease eGFRcyscys	0.370776497008712
top10 eGFRcre (2021)	bottom1 eGFRcre (2009)	-0.0125128229842538
top10 eGFRcre (2021)	bottom1 eGFRcre (2021)	-0.0125677698016227
top10 eGFRcre (2021)	bottom10 eGFRcre (2009)	-0.102769716595024
top10 eGFRcre (2021)	bottom10 eGFRcre (2021)	-0.102575916644358
top10 eGFRcre (2021)	bottom1 eGFRcys	0.0575290696374392
top10 eGFRcre (2021)	bottom1 eGFRcyscys	-0.000409798346470017
top10 eGFRcre (2021)	bottom90 eGFRcre (2009)	0.00263177353287612
top10 eGFRcre (2021)	bottom90 eGFRcre (2021)	0.00271169698927043
top10 eGFRcre (2021)	healthy eGFRcre (2009)	0.0135311435039677
top10 eGFRcre (2021)	healthy eGFRcre (2021)	0.0136686140622439
top10 eGFRcre (2021)	bottom98 eGFRcre (2009)	-0.0390599930887214
top10 eGFRcre (2021)	bottom98 eGFRcre (2021)	-0.0392734508778404
top10 eGFRcre (2021)	bottom99 eGFRcre (2009)	-0.0114355065655372
top10 eGFRcre (2021)	bottom99 eGFRcre (2021)	-0.0114661803460876
top10 eGFRcre (2021)	bottom10 eGFRcys	0.0668003541418311
top10 eGFRcre (2021)	bottom10 eGFRcyscys	0.0103139233982638
top10 eGFRcre (2021)	bottom90 eGFRcys	0.0315409975972664
top10 eGFRcre (2021)	healthy eGFRcys	0.0462933073576215
top10 eGFRcre (2021)	bottom99 eGFRcys	0.0318449274112363
top10 eGFRcre (2021)	bottom98 eGFRcys	0.0123545158991714
top10 eGFRcre (2021)	bottom90 eGFRcyscys	0.0215908043027882
top10 eGFRcre (2021)	healthy eGFRcyscys	0.032037497410995
top10 eGFRcre (2021)	bottom99 eGFRcyscys	0.00887081335291566
top10 eGFRcre (2021)	bottom98 eGFRcyscys	-0.0155487128604263
top10 eGFRcre (2021)	top1 cystatin	-0.564095525269669
top10 eGFRcre (2021)	top2 cystatin	-0.347005637424773
top10 eGFRcre (2021)	top1 creatinine	-0.249487848072577
top10 eGFRcre (2021)	top2 creatinine	-0.463924637566861
top10 eGFRcre (2021)	top10 creatinine	-0.714910261184614
top10 eGFRcre (2021)	disease creatinine	-0.569706052614161
top10 eGFRcre (2021)	bottom10 cystatin	-0.0637211397781296
top10 eGFRcre (2021)	bottom90 cystatin	-0.0332015980942825
top10 eGFRcre (2021)	healthy cystatin	-0.0584801833116052
top10 eGFRcre (2021)	bottom99 cystatin	-0.0361150840172248
top10 eGFRcre (2021)	bottom98 cystatin	-0.0145337507008634
top10 eGFRcre (2021)	bottom1 cystatin	-0.0594624470467136
top10 eGFRcre (2021)	top10 cystatin	-0.425917317483978
top10 eGFRcre (2021)	disease cystatin	-0.431670659610031
top10 eGFRcre (2021)	bottom1 creatinine	0.104281750869888
top10 eGFRcre (2021)	bottom10 creatinine
top10 eGFRcre (2021)	top1 eGFRcre (2009)
top10 eGFRcre (2021)	top2 eGFRcre (2009)	0.678806502237635
top10 eGFRcre (2021)	top2 eGFRcre (2021)	0.677765263411703
top10 eGFRcre (2021)	top2 eGFRcys	0.2987765003481
top10 eGFRcre (2021)	top2 eGFRcyscys	0.351681543936868
top10 eGFRcre (2021)	top1 eGFRcys	0.198245296724531
top10 eGFRcre (2021)	top1 eGFRcyscys	0.234295605662585
top10 eGFRcre (2021)	top1 eGFRcre (2021)
top10 eGFRcre (2021)	bottom90 creatinine	-0.00434248239201297
top10 eGFRcre (2021)	healthy creatinine	-0.0503997726789202
top10 eGFRcre (2021)	bottom99 creatinine	-0.000890787090779021
top10 eGFRcre (2021)	bottom98 creatinine	0.044016610189225
disease eGFRcre (2009)	top10 eGFRcre (2021)	0.539236913584281
disease eGFRcre (2009)	disease eGFRcre (2021)	0.999985095610157
disease eGFRcre (2009)	top10 eGFRcre (2009)	0.537109330294195
disease eGFRcre (2009)	top10 eGFRcys	0.157548549514243
disease eGFRcre (2009)	top10 eGFRcyscys	0.16975944278711
disease eGFRcre (2009)	disease eGFRcys	0.381630424969807
disease eGFRcre (2009)	disease eGFRcyscys	0.633395061044054
disease eGFRcre (2009)	bottom1 eGFRcre (2009)	0.0258228480369645
disease eGFRcre (2009)	bottom1 eGFRcre (2021)	0.0257841316759609
disease eGFRcre (2009)	bottom10 eGFRcre (2009)	0.155450336282196
disease eGFRcre (2009)	bottom10 eGFRcre (2021)	0.155622752116116
disease eGFRcre (2009)	bottom1 eGFRcys	-0.0556710251828867
disease eGFRcre (2009)	bottom1 eGFRcyscys	-0.0886440364714738
disease eGFRcre (2009)	bottom90 eGFRcre (2009)	0.225252875671817
disease eGFRcre (2009)	bottom90 eGFRcre (2021)	0.225407874677162
disease eGFRcre (2009)	healthy eGFRcre (2009)	0.196382516352011
disease eGFRcre (2009)	healthy eGFRcre (2021)	0.196458422010093
disease eGFRcre (2009)	bottom98 eGFRcre (2009)	0.248632707619626
disease eGFRcre (2009)	bottom98 eGFRcre (2021)	0.248873557089695
disease eGFRcre (2009)	bottom99 eGFRcre (2009)	0.258734562742474
disease eGFRcre (2009)	bottom99 eGFRcre (2021)	0.259060050065195
disease eGFRcre (2009)	bottom10 eGFRcys	0.0926605541439983
disease eGFRcre (2009)	bottom10 eGFRcyscys	0.0245212400485906
disease eGFRcre (2009)	bottom90 eGFRcys	0.101259114602659
disease eGFRcre (2009)	healthy eGFRcys	0.111636470369483
disease eGFRcre (2009)	bottom99 eGFRcys	0.13986233831653
disease eGFRcre (2009)	bottom98 eGFRcys	0.127659029634784
disease eGFRcre (2009)	bottom90 eGFRcyscys	0.169741125378081
disease eGFRcre (2009)	healthy eGFRcyscys	0.162547604090766
disease eGFRcre (2009)	bottom99 eGFRcyscys	0.210633728339808
disease eGFRcre (2009)	bottom98 eGFRcyscys	0.19846075169804
disease eGFRcre (2009)	top1 cystatin	-0.358630229082378
disease eGFRcre (2009)	top2 cystatin	-0.330400568502048
disease eGFRcre (2009)	top1 creatinine	-0.341149181684492
disease eGFRcre (2009)	top2 creatinine	-0.308316518261787
disease eGFRcre (2009)	top10 creatinine	-0.442633212178455
disease eGFRcre (2009)	disease creatinine	-0.680209573304732
disease eGFRcre (2009)	bottom10 cystatin	-0.0895037380253555
disease eGFRcre (2009)	bottom90 cystatin	-0.103490039541838
disease eGFRcre (2009)	healthy cystatin	-0.114296985473357
disease eGFRcre (2009)	bottom99 cystatin	-0.146994511633411
disease eGFRcre (2009)	bottom98 cystatin	-0.132838709618617
disease eGFRcre (2009)	bottom1 cystatin	0.0519731643885178
disease eGFRcre (2009)	top10 cystatin	-0.225804836603219
disease eGFRcre (2009)	disease cystatin	-0.465535117855488
disease eGFRcre (2009)	bottom1 creatinine	0.108455717205161
disease eGFRcre (2009)	bottom10 creatinine	-0.105534055888814
disease eGFRcre (2009)	top1 eGFRcre (2009)	0.259339337667865
disease eGFRcre (2009)	top2 eGFRcre (2009)	0.24728890291541
disease eGFRcre (2009)	top2 eGFRcre (2021)	0.247536658781797
disease eGFRcre (2009)	top2 eGFRcys	0.296602466342656
disease eGFRcre (2009)	top2 eGFRcyscys	0.330943312414515
disease eGFRcre (2009)	top1 eGFRcys	0.313340176083432
disease eGFRcre (2009)	top1 eGFRcyscys	0.324188577991842
disease eGFRcre (2009)	top1 eGFRcre (2021)	0.259892363632639
disease eGFRcre (2009)	bottom90 creatinine	-0.231690744904103
disease eGFRcre (2009)	healthy creatinine	-0.198128848972474
disease eGFRcre (2009)	bottom99 creatinine	-0.278681087894124
disease eGFRcre (2009)	bottom98 creatinine	-0.264195972766886
disease eGFRcre (2021)	top10 eGFRcre (2021)	0.539465347111132
disease eGFRcre (2021)	disease eGFRcre (2009)	0.999985095610157
disease eGFRcre (2021)	top10 eGFRcre (2009)	0.537325674866566
disease eGFRcre (2021)	top10 eGFRcys	0.157752015314111
disease eGFRcre (2021)	top10 eGFRcyscys	0.170282193037365
disease eGFRcre (2021)	disease eGFRcys	0.382395302462572
disease eGFRcre (2021)	disease eGFRcyscys	0.633990713233431
disease eGFRcre (2021)	bottom1 eGFRcre (2009)	0.025629989306613
disease eGFRcre (2021)	bottom1 eGFRcre (2021)	0.0255918352982454
disease eGFRcre (2021)	bottom10 eGFRcre (2009)	0.154971841647202
disease eGFRcre (2021)	bottom10 eGFRcre (2021)	0.155145593291764
disease eGFRcre (2021)	bottom1 eGFRcys	-0.0558841363819411
disease eGFRcre (2021)	bottom1 eGFRcyscys	-0.0886733356056179
disease eGFRcre (2021)	bottom90 eGFRcre (2009)	0.224919748661422
disease eGFRcre (2021)	bottom90 eGFRcre (2021)	0.225076044858636
disease eGFRcre (2021)	healthy eGFRcre (2009)	0.196222829082773
disease eGFRcre (2021)	healthy eGFRcre (2021)	0.196299227732641
disease eGFRcre (2021)	bottom98 eGFRcre (2009)	0.248292465394599
disease eGFRcre (2021)	bottom98 eGFRcre (2021)	0.248534941754773
disease eGFRcre (2021)	bottom99 eGFRcre (2009)	0.258413161388009
disease eGFRcre (2021)	bottom99 eGFRcre (2021)	0.258740574473686
disease eGFRcre (2021)	bottom10 eGFRcys	0.0924582230805338
disease eGFRcre (2021)	bottom10 eGFRcyscys	0.0245248022164846
disease eGFRcre (2021)	bottom90 eGFRcys	0.100983198353265
disease eGFRcre (2021)	healthy eGFRcys	0.11144027974769
disease eGFRcre (2021)	bottom99 eGFRcys	0.13957951411333
disease eGFRcre (2021)	bottom98 eGFRcys	0.127371061242084
disease eGFRcre (2021)	bottom90 eGFRcyscys	0.169388541912293
disease eGFRcre (2021)	healthy eGFRcyscys	0.162341915553414
disease eGFRcre (2021)	bottom99 eGFRcyscys	0.210290192026426
disease eGFRcre (2021)	bottom98 eGFRcyscys	0.198102316064234
disease eGFRcre (2021)	top1 cystatin	-0.359292294276794
disease eGFRcre (2021)	top2 cystatin	-0.331376849373541
disease eGFRcre (2021)	top1 creatinine	-0.342456078672746
disease eGFRcre (2021)	top2 creatinine	-0.309850161615973
disease eGFRcre (2021)	top10 creatinine	-0.444274660688583
disease eGFRcre (2021)	disease creatinine	-0.680966973889572
disease eGFRcre (2021)	bottom10 cystatin	-0.0892872609483734
disease eGFRcre (2021)	bottom90 cystatin	-0.103199766032358
disease eGFRcre (2021)	healthy cystatin	-0.114105032117154
disease eGFRcre (2021)	bottom99 cystatin	-0.146699503949904
disease eGFRcre (2021)	bottom98 cystatin	-0.132533955279077
disease eGFRcre (2021)	bottom1 cystatin	0.0521535063712134
disease eGFRcre (2021)	top10 cystatin	-0.226567780642297
disease eGFRcre (2021)	disease cystatin	-0.466812009916573
disease eGFRcre (2021)	bottom1 creatinine	0.108123359922352
disease eGFRcre (2021)	bottom10 creatinine	-0.105435232910779
disease eGFRcre (2021)	top1 eGFRcre (2009)	0.25983070531131
disease eGFRcre (2021)	top2 eGFRcre (2009)	0.248164065117448
disease eGFRcre (2021)	top2 eGFRcre (2021)	0.248425617149526
disease eGFRcre (2021)	top2 eGFRcys	0.297077109167579
disease eGFRcre (2021)	top2 eGFRcyscys	0.331593883605025
disease eGFRcre (2021)	top1 eGFRcys	0.314052019313989
disease eGFRcre (2021)	top1 eGFRcyscys	0.32505334037084
disease eGFRcre (2021)	top1 eGFRcre (2021)	0.260396600910325
disease eGFRcre (2021)	bottom90 creatinine	-0.231355732935499
disease eGFRcre (2021)	healthy creatinine	-0.197975285686231
disease eGFRcre (2021)	bottom99 creatinine	-0.278397923279434
disease eGFRcre (2021)	bottom98 creatinine	-0.263882801732744
top10 eGFRcre (2009)	top10 eGFRcre (2021)
top10 eGFRcre (2009)	disease eGFRcre (2009)	0.537109330294195
top10 eGFRcre (2009)	disease eGFRcre (2021)	0.537325674866566
top10 eGFRcre (2009)	top10 eGFRcys	0.333698499633357
top10 eGFRcre (2009)	top10 eGFRcyscys	0.40036350061492
top10 eGFRcre (2009)	disease eGFRcys	0.293244997998074
top10 eGFRcre (2009)	disease eGFRcyscys	0.37079884400389
top10 eGFRcre (2009)	bottom1 eGFRcre (2009)	-0.0126626389570165
top10 eGFRcre (2009)	bottom1 eGFRcre (2021)	-0.0127172851119745
top10 eGFRcre (2009)	bottom10 eGFRcre (2009)	-0.102961369862586
top10 eGFRcre (2009)	bottom10 eGFRcre (2021)	-0.102769509888042
top10 eGFRcre (2009)	bottom1 eGFRcys	0.0579127933530906
top10 eGFRcre (2009)	bottom1 eGFRcyscys	-0.000768719973008786
top10 eGFRcre (2009)	bottom90 eGFRcre (2009)	0.00284594632950305
top10 eGFRcre (2009)	bottom90 eGFRcre (2021)	0.00292502791757678
top10 eGFRcre (2009)	healthy eGFRcre (2009)	0.0138571336523614
top10 eGFRcre (2009)	healthy eGFRcre (2021)	0.0139942527563215
top10 eGFRcre (2009)	bottom98 eGFRcre (2009)	-0.0388204105100377
top10 eGFRcre (2009)	bottom98 eGFRcre (2021)	-0.0390324203870983
top10 eGFRcre (2009)	bottom99 eGFRcre (2009)	-0.0111415128132319
top10 eGFRcre (2009)	bottom99 eGFRcre (2021)	-0.0111720848946542
top10 eGFRcre (2009)	bottom10 eGFRcys	0.0672324408660325
top10 eGFRcre (2009)	bottom10 eGFRcyscys	0.0104383763063215
top10 eGFRcre (2009)	bottom90 eGFRcys	0.0318652089378795
top10 eGFRcre (2009)	healthy eGFRcys	0.0466595015054346
top10 eGFRcre (2009)	bottom99 eGFRcys	0.0322109742916272
top10 eGFRcre (2009)	bottom98 eGFRcys	0.0126960416095912
top10 eGFRcre (2009)	bottom90 eGFRcyscys	0.0219085861364583
top10 eGFRcre (2009)	healthy eGFRcyscys	0.0324373856792493
top10 eGFRcre (2009)	bottom99 eGFRcyscys	0.00924080412179781
top10 eGFRcre (2009)	bottom98 eGFRcyscys	-0.0152141286734117
top10 eGFRcre (2009)	top1 cystatin	-0.565342879164743
top10 eGFRcre (2009)	top2 cystatin	-0.346859779018021
top10 eGFRcre (2009)	top1 creatinine	-0.247661947057356
top10 eGFRcre (2009)	top2 creatinine	-0.463156651652666
top10 eGFRcre (2009)	top10 creatinine	-0.714089153985493
top10 eGFRcre (2009)	disease creatinine	-0.568842340662621
top10 eGFRcre (2009)	bottom10 cystatin	-0.0641489854713404
top10 eGFRcre (2009)	bottom90 cystatin	-0.0335414705957048
top10 eGFRcre (2009)	healthy cystatin	-0.0588026222000638
top10 eGFRcre (2009)	bottom99 cystatin	-0.0364577361298893
top10 eGFRcre (2009)	bottom98 cystatin	-0.014858265774251
top10 eGFRcre (2009)	bottom1 cystatin	-0.0598190467566797
top10 eGFRcre (2009)	top10 cystatin	-0.425925933332319
top10 eGFRcre (2009)	disease cystatin	-0.431691998910555
top10 eGFRcre (2009)	bottom1 creatinine	0.104070270151232
top10 eGFRcre (2009)	bottom10 creatinine
top10 eGFRcre (2009)	top1 eGFRcre (2009)
top10 eGFRcre (2009)	top2 eGFRcre (2009)	0.679050195888842
top10 eGFRcre (2009)	top2 eGFRcre (2021)	0.677997317376346
top10 eGFRcre (2009)	top2 eGFRcys	0.298941543465113
top10 eGFRcre (2009)	top2 eGFRcyscys	0.351714862580304
top10 eGFRcre (2009)	top1 eGFRcys	0.19807951661795
top10 eGFRcre (2009)	top1 eGFRcyscys	0.233944227505219
top10 eGFRcre (2009)	top1 eGFRcre (2021)
top10 eGFRcre (2009)	bottom90 creatinine	-0.00457873110436846
top10 eGFRcre (2009)	healthy creatinine	-0.0507993939651881
top10 eGFRcre (2009)	bottom99 creatinine	-0.00122935108403446
top10 eGFRcre (2009)	bottom98 creatinine	0.0437421978052083
top10 eGFRcys	top10 eGFRcre (2021)	0.333487402135749
top10 eGFRcys	disease eGFRcre (2009)	0.157548549514243
top10 eGFRcys	disease eGFRcre (2021)	0.157752015314111
top10 eGFRcys	top10 eGFRcre (2009)	0.333698499633357
top10 eGFRcys	top10 eGFRcyscys	0.986877064344163
top10 eGFRcys	disease eGFRcys	0.82049682663906
top10 eGFRcys	disease eGFRcyscys	0.683243455182486
top10 eGFRcys	bottom1 eGFRcre (2009)	-0.0215315574828213
top10 eGFRcys	bottom1 eGFRcre (2021)	-0.021522793914297
top10 eGFRcys	bottom10 eGFRcre (2009)	-0.0362470938489188
top10 eGFRcys	bottom10 eGFRcre (2021)	-0.0360471687935803
top10 eGFRcys	bottom1 eGFRcys	0.488715714751267
top10 eGFRcys	bottom1 eGFRcyscys	0.348571787720057
top10 eGFRcys	bottom90 eGFRcre (2009)	0.024625210799943
top10 eGFRcys	bottom90 eGFRcre (2021)	0.0246521808658299
top10 eGFRcys	healthy eGFRcre (2009)	0.00685632449831746
top10 eGFRcys	healthy eGFRcre (2021)	0.00680157320011402
top10 eGFRcys	bottom98 eGFRcre (2009)	0.00234424184630269
top10 eGFRcys	bottom98 eGFRcre (2021)	0.0022229073338018
top10 eGFRcys	bottom99 eGFRcre (2009)	0.0117183129628148
top10 eGFRcys	bottom99 eGFRcre (2021)	0.0116593019632152
top10 eGFRcys	bottom10 eGFRcys	0.566378644023147
top10 eGFRcys	bottom10 eGFRcyscys	0.551871694918992
top10 eGFRcys	bottom90 eGFRcys	0.37207689413916
top10 eGFRcys	healthy eGFRcys	0.431937083032088
top10 eGFRcys	bottom99 eGFRcys	0.43633547301154
top10 eGFRcys	bottom98 eGFRcys	0.419433461598444
top10 eGFRcys	bottom90 eGFRcyscys	0.261587108848187
top10 eGFRcys	healthy eGFRcyscys	0.266414822697971
top10 eGFRcys	bottom99 eGFRcyscys	0.27211079183461
top10 eGFRcys	bottom98 eGFRcyscys	0.26258940231761
top10 eGFRcys	top1 cystatin	-0.395647892674547
top10 eGFRcys	top2 cystatin	-0.552085814043846
top10 eGFRcys	top1 creatinine	-0.118017857845629
top10 eGFRcys	top2 creatinine	-0.204995221735532
top10 eGFRcys	top10 creatinine	-0.295888562511034
top10 eGFRcys	disease creatinine	-0.212310361478787
top10 eGFRcys	bottom10 cystatin	-0.571035488577452
top10 eGFRcys	bottom90 cystatin	-0.373522648853207
top10 eGFRcys	healthy cystatin	-0.447916137339613
top10 eGFRcys	bottom99 cystatin	-0.451333866982101
top10 eGFRcys	bottom98 cystatin	-0.430746124707832
top10 eGFRcys	bottom1 cystatin	-0.504662993346578
top10 eGFRcys	top10 cystatin	-0.936670025316683
top10 eGFRcys	disease cystatin	-0.719201331013137
top10 eGFRcys	bottom1 creatinine	-0.00576105306472478
top10 eGFRcys	bottom10 creatinine	-0.0110847319951207
top10 eGFRcys	top1 eGFRcre (2009)	0.150477465538096
top10 eGFRcys	top2 eGFRcre (2009)	0.276257378295611
top10 eGFRcys	top2 eGFRcre (2021)	0.275799620548558
top10 eGFRcys	top2 eGFRcys	0.675726665199389
top10 eGFRcys	top2 eGFRcyscys	0.629585660568714
top10 eGFRcys	top1 eGFRcys	0.473568847535048
top10 eGFRcys	top1 eGFRcyscys	0.423628227418618
top10 eGFRcys	top1 eGFRcre (2021)	0.149847350789736
top10 eGFRcys	bottom90 creatinine	-0.0249398054284422
top10 eGFRcys	healthy creatinine	-0.0109560584810667
top10 eGFRcys	bottom99 creatinine	-0.0145830366591589
top10 eGFRcys	bottom98 creatinine	0.00172549759118732
top10 eGFRcrecys	top10 eGFRcre (2021)	0.400093565849716
top10 eGFRcrecys	disease eGFRcre (2009)	0.16975944278711
top10 eGFRcrecys	disease eGFRcre (2021)	0.170282193037365
top10 eGFRcrecys	top10 eGFRcre (2009)	0.40036350061492
top10 eGFRcrecys	top10 eGFRcys	0.986877064344163
top10 eGFRcrecys	top10 eGFRcyscys	1
top10 eGFRcrecys	disease eGFRcys	0.880390706019769
top10 eGFRcrecys	disease eGFRcyscys	0.761443539233285
top10 eGFRcrecys	bottom1 eGFRcre (2009)	-0.0221382850777395
top10 eGFRcrecys	bottom1 eGFRcre (2021)	-0.0221344324809482
top10 eGFRcrecys	bottom10 eGFRcre (2009)	-0.0627965932466286
top10 eGFRcrecys	bottom10 eGFRcre (2021)	-0.0624659486454907
top10 eGFRcrecys	bottom1 eGFRcys	0.595028941505373
top10 eGFRcrecys	bottom1 eGFRcyscys	0.393388019309065
top10 eGFRcrecys	bottom90 eGFRcre (2009)	0.0280755930362702
top10 eGFRcrecys	bottom90 eGFRcre (2021)	0.0281189920002859
top10 eGFRcrecys	healthy eGFRcre (2009)	0.0193783795472951
top10 eGFRcrecys	healthy eGFRcre (2021)	0.0193794830532406
top10 eGFRcrecys	bottom98 eGFRcre (2009)	-0.00204740540347788
top10 eGFRcrecys	bottom98 eGFRcre (2021)	-0.00221373532653888
top10 eGFRcrecys	bottom99 eGFRcre (2009)	0.0152631515254589
top10 eGFRcrecys	bottom99 eGFRcre (2021)	0.0152103538639819
top10 eGFRcrecys	bottom10 eGFRcys	0.522049799336657
top10 eGFRcrecys	bottom10 eGFRcyscys	0.539426533066972
top10 eGFRcrecys	bottom90 eGFRcys	0.324535007936801
top10 eGFRcrecys	healthy eGFRcys	0.380283656227202
top10 eGFRcrecys	bottom99 eGFRcys	0.380064034059756
top10 eGFRcrecys	bottom98 eGFRcys	0.35997696624856
top10 eGFRcrecys	bottom90 eGFRcyscys	0.230946963463023
top10 eGFRcrecys	healthy eGFRcyscys	0.240599485070503
top10 eGFRcrecys	bottom99 eGFRcyscys	0.238170591675925
top10 eGFRcrecys	bottom98 eGFRcyscys	0.22239545014579
top10 eGFRcrecys	top1 cystatin	-0.448043635511967
top10 eGFRcrecys	top2 cystatin	-0.598959652789607
top10 eGFRcrecys	top1 creatinine	-0.136413931030815
top10 eGFRcrecys	top2 creatinine	-0.241723812219991
top10 eGFRcrecys	top10 creatinine	-0.348314611375019
top10 eGFRcrecys	disease creatinine	-0.246956625063618
top10 eGFRcrecys	bottom10 cystatin	-0.525777625502367
top10 eGFRcrecys	bottom90 cystatin	-0.326032195307559
top10 eGFRcrecys	healthy cystatin	-0.396695408068498
top10 eGFRcrecys	bottom99 cystatin	-0.393587716406865
top10 eGFRcrecys	bottom98 cystatin	-0.369975868470063
top10 eGFRcrecys	bottom1 cystatin	-0.616193171643916
top10 eGFRcrecys	top10 cystatin	-0.957109644549817
top10 eGFRcrecys	disease cystatin	-0.798732442485113
top10 eGFRcrecys	bottom1 creatinine	0.00708111934006043
top10 eGFRcrecys	bottom10 creatinine	-0.0021178330485796
top10 eGFRcrecys	top1 eGFRcre (2009)	0.16864194795793
top10 eGFRcrecys	top2 eGFRcre (2009)	0.312124754672409
top10 eGFRcrecys	top2 eGFRcre (2021)	0.311605708272972
top10 eGFRcrecys	top2 eGFRcys	0.709260390556766
top10 eGFRcrecys	top2 eGFRcyscys	0.672781756665891
top10 eGFRcrecys	top1 eGFRcys	0.485621039116569
top10 eGFRcrecys	top1 eGFRcyscys	0.436074041582545
top10 eGFRcrecys	top1 eGFRcre (2021)	0.167886578639012
top10 eGFRcrecys	bottom90 creatinine	-0.0290434258680331
top10 eGFRcrecys	healthy creatinine	-0.0354305872981722
top10 eGFRcrecys	bottom99 creatinine	-0.0225294858073046
top10 eGFRcrecys	bottom98 creatinine	0.00632924784533536
disease eGFRcys	top10 eGFRcre (2021)	0.292930213888484
disease eGFRcys	disease eGFRcre (2009)	0.381630424969807
disease eGFRcys	disease eGFRcre (2021)	0.382395302462572
disease eGFRcys	top10 eGFRcre (2009)	0.293244997998074
disease eGFRcys	top10 eGFRcys	0.82049682663906
disease eGFRcys	top10 eGFRcyscys	0.880390706019769
disease eGFRcys	disease eGFRcyscys	0.954982219240883
disease eGFRcys	bottom1 eGFRcre (2009)	0.0012585213500462
disease eGFRcys	bottom1 eGFRcre (2021)	0.00118996629044837
disease eGFRcys	bottom10 eGFRcre (2009)	-0.0078756817387142
disease eGFRcys	bottom10 eGFRcre (2021)	-0.0076064799346486
disease eGFRcys	bottom1 eGFRcys	0.552100830852411
disease eGFRcys	bottom1 eGFRcyscys	0.321279137788186
disease eGFRcys	bottom90 eGFRcre (2009)	0.0706115614016354
disease eGFRcys	bottom90 eGFRcre (2021)	0.0707228229513251
disease eGFRcys	healthy eGFRcre (2009)	0.06743092268894
disease eGFRcys	healthy eGFRcre (2021)	0.0674997649289363
disease eGFRcys	bottom98 eGFRcre (2009)	0.0854758278925141
disease eGFRcys	bottom98 eGFRcre (2021)	0.0856383860442165
disease eGFRcys	bottom99 eGFRcre (2009)	0.091868887350083
disease eGFRcys	bottom99 eGFRcre (2021)	0.0920539572497614
disease eGFRcys	bottom10 eGFRcys	0.468728007839695
disease eGFRcys	bottom10 eGFRcyscys	0.456709009681584
disease eGFRcys	bottom90 eGFRcys	0.294853479953512
disease eGFRcys	healthy eGFRcys	0.262250824468852
disease eGFRcys	bottom99 eGFRcys	0.319124339755622
disease eGFRcys	bottom98 eGFRcys	0.307853771379747
disease eGFRcys	bottom90 eGFRcyscys	0.229635069746091
disease eGFRcys	healthy eGFRcyscys	0.19470681641886
disease eGFRcys	bottom99 eGFRcyscys	0.24108512293162
disease eGFRcys	bottom98 eGFRcyscys	0.234466915525734
disease eGFRcys	top1 cystatin	-0.47777373870997
disease eGFRcys	top2 cystatin	-0.616910479596871
disease eGFRcys	top1 creatinine	-0.252391422690941
disease eGFRcys	top2 creatinine	-0.28408280823827
disease eGFRcys	top10 creatinine	-0.328344015878635
disease eGFRcys	disease creatinine	-0.386233627938839
disease eGFRcys	bottom10 cystatin	-0.474844720013509
disease eGFRcys	bottom90 cystatin	-0.303163248443254
disease eGFRcys	healthy cystatin	-0.267210452601944
disease eGFRcys	bottom99 cystatin	-0.337611606575936
disease eGFRcys	bottom98 cystatin	-0.322537349087584
disease eGFRcys	bottom1 cystatin	-0.573585892649355
disease eGFRcys	top10 cystatin	-0.872568226993393
disease eGFRcys	disease cystatin	-0.927020326629582
disease eGFRcys	bottom1 creatinine	0.0490918682726695
disease eGFRcys	bottom10 creatinine	0.00376794713370929
disease eGFRcys	top1 eGFRcre (2009)	0.185897804673419
disease eGFRcys	top2 eGFRcre (2009)	0.338848448037672
disease eGFRcys	top2 eGFRcre (2021)	0.338453500490364
disease eGFRcys	top2 eGFRcys	0.699211344720725
disease eGFRcys	top2 eGFRcyscys	0.666608389719594
disease eGFRcys	top1 eGFRcys	0.526428855946482
disease eGFRcys	top1 eGFRcyscys	0.481455878766108
disease eGFRcys	top1 eGFRcre (2021)	0.184959379387329
disease eGFRcys	bottom90 creatinine	-0.0739171909299653
disease eGFRcys	healthy creatinine	-0.0700780932337335
disease eGFRcys	bottom99 creatinine	-0.108014660584964
disease eGFRcys	bottom98 creatinine	-0.0968453395541081
disease eGFRcrecys	top10 eGFRcre (2021)	0.370776497008712
disease eGFRcrecys	disease eGFRcre (2009)	0.633395061044054
disease eGFRcrecys	disease eGFRcre (2021)	0.633990713233431
disease eGFRcrecys	top10 eGFRcre (2009)	0.37079884400389
disease eGFRcrecys	top10 eGFRcys	0.683243455182486
disease eGFRcrecys	top10 eGFRcyscys	0.761443539233285
disease eGFRcrecys	disease eGFRcys	0.954982219240883
disease eGFRcrecys	disease eGFRcyscys	1
disease eGFRcrecys	bottom1 eGFRcre (2009)	0.0126185046105163
disease eGFRcrecys	bottom1 eGFRcre (2021)	0.0125298081849128
disease eGFRcrecys	bottom10 eGFRcre (2009)	0.0341587118042129
disease eGFRcrecys	bottom10 eGFRcre (2021)	0.0345211541788394
disease eGFRcrecys	bottom1 eGFRcys	0.417017773986383
disease eGFRcrecys	bottom1 eGFRcyscys	0.217909588537387
disease eGFRcrecys	bottom90 eGFRcre (2009)	0.159082301008701
disease eGFRcrecys	bottom90 eGFRcre (2021)	0.159227607000323
disease eGFRcrecys	healthy eGFRcre (2009)	0.14245700841444
disease eGFRcrecys	healthy eGFRcre (2021)	0.142537381169223
disease eGFRcrecys	bottom98 eGFRcre (2009)	0.180598760811791
disease eGFRcrecys	bottom98 eGFRcre (2021)	0.180826471402361
disease eGFRcrecys	bottom99 eGFRcre (2009)	0.189577052216155
disease eGFRcrecys	bottom99 eGFRcre (2021)	0.189861692154949
disease eGFRcrecys	bottom10 eGFRcys	0.366423755651615
disease eGFRcrecys	bottom10 eGFRcyscys	0.345406822906875
disease eGFRcrecys	bottom90 eGFRcys	0.247618754888508
disease eGFRcrecys	healthy eGFRcys	0.228443691723996
disease eGFRcrecys	bottom99 eGFRcys	0.281350234633155
disease eGFRcrecys	bottom98 eGFRcys	0.268398788746166
disease eGFRcrecys	bottom90 eGFRcyscys	0.238676782975289
disease eGFRcrecys	healthy eGFRcyscys	0.210106214108526
disease eGFRcrecys	bottom99 eGFRcyscys	0.265515505236938
disease eGFRcrecys	bottom98 eGFRcyscys	0.255618235050024
disease eGFRcrecys	top1 cystatin	-0.439870001616869
disease eGFRcrecys	top2 cystatin	-0.560827437560946
disease eGFRcrecys	top1 creatinine	-0.269625598477265
disease eGFRcrecys	top2 creatinine	-0.29216084449663
disease eGFRcrecys	top10 creatinine	-0.371903066510798
disease eGFRcrecys	disease creatinine	-0.517839632446726
disease eGFRcrecys	bottom10 cystatin	-0.369592031799547
disease eGFRcrecys	bottom90 cystatin	-0.254114011870163
disease eGFRcrecys	healthy cystatin	-0.232983030512819
disease eGFRcrecys	bottom99 cystatin	-0.296491843004846
disease eGFRcrecys	bottom98 cystatin	-0.280232303569057
disease eGFRcrecys	bottom1 cystatin	-0.435460190880073
disease eGFRcrecys	top10 cystatin	-0.75689398107611
disease eGFRcrecys	disease cystatin	-0.893493954768244
disease eGFRcrecys	bottom1 creatinine	0.0713148330633114
disease eGFRcrecys	bottom10 creatinine	-0.013206988153943
disease eGFRcrecys	top1 eGFRcre (2009)	0.218653532536545
disease eGFRcrecys	top2 eGFRcre (2009)	0.361187434106703
disease eGFRcrecys	top2 eGFRcre (2021)	0.360802987118138
disease eGFRcrecys	top2 eGFRcys	0.632152462111066
disease eGFRcrecys	top2 eGFRcyscys	0.613012198245066
disease eGFRcrecys	top1 eGFRcys	0.493162812529588
disease eGFRcrecys	top1 eGFRcyscys	0.4604431411524
disease eGFRcrecys	top1 eGFRcre (2021)	0.217854279100818
disease eGFRcrecys	bottom90 creatinine	-0.164913548778751
disease eGFRcrecys	healthy creatinine	-0.144940537557063
disease eGFRcrecys	bottom99 creatinine	-0.20995229821991
disease eGFRcrecys	bottom98 creatinine	-0.195918712618523
bottom1 eGFRcre (2009)	top10 eGFRcre (2021)	-0.0125128229842538
bottom1 eGFRcre (2009)	disease eGFRcre (2009)	0.0258228480369645
bottom1 eGFRcre (2009)	disease eGFRcre (2021)	0.025629989306613
bottom1 eGFRcre (2009)	top10 eGFRcre (2009)	-0.0126626389570165
bottom1 eGFRcre (2009)	top10 eGFRcys	-0.0215315574828213
bottom1 eGFRcre (2009)	top10 eGFRcyscys	-0.0221382850777395
bottom1 eGFRcre (2009)	disease eGFRcys	0.0012585213500462
bottom1 eGFRcre (2009)	disease eGFRcyscys	0.0126185046105163
bottom1 eGFRcre (2009)	bottom1 eGFRcre (2021)	0.999981691494138
bottom1 eGFRcre (2009)	bottom10 eGFRcre (2009)	0.578793999403416
bottom1 eGFRcre (2009)	bottom10 eGFRcre (2021)	0.577377238191824
bottom1 eGFRcre (2009)	bottom1 eGFRcys	-0.0435610125374375
bottom1 eGFRcre (2009)	bottom1 eGFRcyscys	0.582223516823311
bottom1 eGFRcre (2009)	bottom90 eGFRcre (2009)	0.0764629137300089
bottom1 eGFRcre (2009)	bottom90 eGFRcre (2021)	0.0759467543955279
bottom1 eGFRcre (2009)	healthy eGFRcre (2009)	0.0633787704106263
bottom1 eGFRcre (2009)	healthy eGFRcre (2021)	0.0628815184456975
bottom1 eGFRcre (2009)	bottom98 eGFRcre (2009)	0.0638008390377372
bottom1 eGFRcre (2009)	bottom98 eGFRcre (2021)	0.0632952857743703
bottom1 eGFRcre (2009)	bottom99 eGFRcre (2009)	0.0617262390372968
bottom1 eGFRcre (2009)	bottom99 eGFRcre (2021)	0.0612215384951062
bottom1 eGFRcre (2009)	bottom10 eGFRcys	-0.0213271463663562
bottom1 eGFRcre (2009)	bottom10 eGFRcyscys	0.155254007054869
bottom1 eGFRcre (2009)	bottom90 eGFRcys	-0.0209924671207781
bottom1 eGFRcre (2009)	healthy eGFRcys	-0.0213107177448465
bottom1 eGFRcre (2009)	bottom99 eGFRcys	-0.0203331436350703
bottom1 eGFRcre (2009)	bottom98 eGFRcys	-0.0191144694374025
bottom1 eGFRcre (2009)	bottom90 eGFRcyscys	0.00463097356987499
bottom1 eGFRcre (2009)	healthy eGFRcyscys	0.0012438821635222
bottom1 eGFRcre (2009)	bottom99 eGFRcyscys	0.00134952046787793
bottom1 eGFRcre (2009)	bottom98 eGFRcyscys	0.00278143323194293
bottom1 eGFRcre (2009)	top1 cystatin	0.0194244042191895
bottom1 eGFRcre (2009)	top2 cystatin	0.0347711021229556
bottom1 eGFRcre (2009)	top1 creatinine	0.000180349431786372
bottom1 eGFRcre (2009)	top2 creatinine	0.0156708338216905
bottom1 eGFRcre (2009)	top10 creatinine	0.0141069043563548
bottom1 eGFRcre (2009)	disease creatinine	-0.00236153771361909
bottom1 eGFRcre (2009)	bottom10 cystatin	0.0222411835527684
bottom1 eGFRcre (2009)	bottom90 cystatin	0.0211059984686338
bottom1 eGFRcre (2009)	healthy cystatin	0.0218236839183744
bottom1 eGFRcre (2009)	bottom99 cystatin	0.0200907875385189
bottom1 eGFRcre (2009)	bottom98 cystatin	0.0189128158739533
bottom1 eGFRcre (2009)	bottom1 cystatin	0.0409063551092169
bottom1 eGFRcre (2009)	top10 cystatin	0.0261029686596312
bottom1 eGFRcre (2009)	disease cystatin	0.00729198539275438
bottom1 eGFRcre (2009)	bottom1 creatinine	-0.822445491111247
bottom1 eGFRcre (2009)	bottom10 creatinine	-0.18429782171261
bottom1 eGFRcre (2009)	top1 eGFRcre (2009)	-0.00721505207916297
bottom1 eGFRcre (2009)	top2 eGFRcre (2009)	-0.025562814304685
bottom1 eGFRcre (2009)	top2 eGFRcre (2021)	-0.0253775686193193
bottom1 eGFRcre (2009)	top2 eGFRcys	-0.037365930374027
bottom1 eGFRcre (2009)	top2 eGFRcyscys	-0.0364208794900536
bottom1 eGFRcre (2009)	top1 eGFRcys	-0.0227975700331141
bottom1 eGFRcre (2009)	top1 eGFRcyscys	-0.0196865988014114
bottom1 eGFRcre (2009)	top1 eGFRcre (2021)	-0.00717635643284513
bottom1 eGFRcre (2009)	bottom90 creatinine	-0.00237648486381051
bottom1 eGFRcre (2009)	healthy creatinine	0.00229522386816664
bottom1 eGFRcre (2009)	bottom99 creatinine	0.00173602230392661
bottom1 eGFRcre (2009)	bottom98 creatinine	0.000428938051021996
bottom1 eGFRcre (2021)	top10 eGFRcre (2021)	-0.0125677698016227
bottom1 eGFRcre (2021)	disease eGFRcre (2009)	0.0257841316759609
bottom1 eGFRcre (2021)	disease eGFRcre (2021)	0.0255918352982454
bottom1 eGFRcre (2021)	top10 eGFRcre (2009)	-0.0127172851119745
bottom1 eGFRcre (2021)	top10 eGFRcys	-0.021522793914297
bottom1 eGFRcre (2021)	top10 eGFRcyscys	-0.0221344324809482
bottom1 eGFRcre (2021)	disease eGFRcys	0.00118996629044837
bottom1 eGFRcre (2021)	disease eGFRcyscys	0.0125298081849128
bottom1 eGFRcre (2021)	bottom1 eGFRcre (2009)	0.999981691494138
bottom1 eGFRcre (2021)	bottom10 eGFRcre (2009)	0.578880924488535
bottom1 eGFRcre (2021)	bottom10 eGFRcre (2021)	0.577488372274806
bottom1 eGFRcre (2021)	bottom1 eGFRcys	-0.0439801372217895
bottom1 eGFRcre (2021)	bottom1 eGFRcyscys	0.582119982890574
bottom1 eGFRcre (2021)	bottom90 eGFRcre (2009)	0.076415853404053
bottom1 eGFRcre (2021)	bottom90 eGFRcre (2021)	0.0759030597683979
bottom1 eGFRcre (2021)	healthy eGFRcre (2009)	0.0633456612646926
bottom1 eGFRcre (2021)	healthy eGFRcre (2021)	0.0628515248719202
bottom1 eGFRcre (2021)	bottom98 eGFRcre (2009)	0.0637651289200197
bottom1 eGFRcre (2021)	bottom98 eGFRcre (2021)	0.063262504916551
bottom1 eGFRcre (2021)	bottom99 eGFRcre (2009)	0.0616913904974503
bottom1 eGFRcre (2021)	bottom99 eGFRcre (2021)	0.0611895355540729
bottom1 eGFRcre (2021)	bottom10 eGFRcys	-0.0217118233641552
bottom1 eGFRcre (2021)	bottom10 eGFRcyscys	0.155062364265143
bottom1 eGFRcre (2021)	bottom90 eGFRcys	-0.021149016552924
bottom1 eGFRcre (2021)	healthy eGFRcys	-0.0214139176855983
bottom1 eGFRcre (2021)	bottom99 eGFRcys	-0.0204572677901596
bottom1 eGFRcre (2021)	bottom98 eGFRcys	-0.0192360015259841
bottom1 eGFRcre (2021)	bottom90 eGFRcyscys	0.00451606537622501
bottom1 eGFRcre (2021)	healthy eGFRcyscys	0.00118199389330482
bottom1 eGFRcre (2021)	bottom99 eGFRcyscys	0.0012856261914912
bottom1 eGFRcre (2021)	bottom98 eGFRcyscys	0.00270800954735067
bottom1 eGFRcre (2021)	top1 cystatin	0.0194313025875943
bottom1 eGFRcre (2021)	top2 cystatin	0.0348832687928183
bottom1 eGFRcre (2021)	top1 creatinine	0.000174960718370741
bottom1 eGFRcre (2021)	top2 creatinine	0.0157785849953238
bottom1 eGFRcre (2021)	top10 creatinine	0.0142215183717492
bottom1 eGFRcre (2021)	disease creatinine	-0.00236067823927472
bottom1 eGFRcre (2021)	bottom10 cystatin	0.0225964942006132
bottom1 eGFRcre (2021)	bottom90 cystatin	0.0212767836868173
bottom1 eGFRcre (2021)	healthy cystatin	0.0219469870151266
bottom1 eGFRcre (2021)	bottom99 cystatin	0.020220244848398
bottom1 eGFRcre (2021)	bottom98 cystatin	0.0190527255392233
bottom1 eGFRcre (2021)	bottom1 cystatin	0.041276674163032
bottom1 eGFRcre (2021)	top10 cystatin	0.0261188605626097
bottom1 eGFRcre (2021)	disease cystatin	0.00726788913924327
bottom1 eGFRcre (2021)	bottom1 creatinine	-0.823557485993498
bottom1 eGFRcre (2021)	bottom10 creatinine	-0.184875317412743
bottom1 eGFRcre (2021)	top1 eGFRcre (2009)	-0.00730251512711042
bottom1 eGFRcre (2021)	top2 eGFRcre (2009)	-0.0256857966698522
bottom1 eGFRcre (2021)	top2 eGFRcre (2021)	-0.0255015447717256
bottom1 eGFRcre (2021)	top2 eGFRcys	-0.0375191887572198
bottom1 eGFRcre (2021)	top2 eGFRcyscys	-0.0365738004554639
bottom1 eGFRcre (2021)	top1 eGFRcys	-0.0228429847040428
bottom1 eGFRcre (2021)	top1 eGFRcyscys	-0.019747506796479
bottom1 eGFRcre (2021)	top1 eGFRcre (2021)	-0.00726521982358037
bottom1 eGFRcre (2021)	bottom90 creatinine	-0.00232684860048312
bottom1 eGFRcre (2021)	healthy creatinine	0.00231690449717056
bottom1 eGFRcre (2021)	bottom99 creatinine	0.00176272321943004
bottom1 eGFRcre (2021)	bottom98 creatinine	0.000463397218661917
bottom10 eGFRcre (2009)	top10 eGFRcre (2021)	-0.102769716595024
bottom10 eGFRcre (2009)	disease eGFRcre (2009)	0.155450336282196
bottom10 eGFRcre (2009)	disease eGFRcre (2021)	0.154971841647202
bottom10 eGFRcre (2009)	top10 eGFRcre (2009)	-0.102961369862586
bottom10 eGFRcre (2009)	top10 eGFRcys	-0.0362470938489188
bottom10 eGFRcre (2009)	top10 eGFRcyscys	-0.0627965932466286
bottom10 eGFRcre (2009)	disease eGFRcys	-0.0078756817387142
bottom10 eGFRcre (2009)	disease eGFRcyscys	0.0341587118042129
bottom10 eGFRcre (2009)	bottom1 eGFRcre (2009)	0.578793999403416
bottom10 eGFRcre (2009)	bottom1 eGFRcre (2021)	0.578880924488535
bottom10 eGFRcre (2009)	bottom10 eGFRcre (2021)	0.999981676163364
bottom10 eGFRcre (2009)	bottom1 eGFRcys	0.0295828623335629
bottom10 eGFRcre (2009)	bottom1 eGFRcyscys	0.376514032453521
bottom10 eGFRcre (2009)	bottom90 eGFRcre (2009)	0.291939984175259
bottom10 eGFRcre (2009)	bottom90 eGFRcre (2021)	0.291242484849489
bottom10 eGFRcre (2009)	healthy eGFRcre (2009)	0.268664196940625
bottom10 eGFRcre (2009)	healthy eGFRcre (2021)	0.267924011314674
bottom10 eGFRcre (2009)	bottom98 eGFRcre (2009)	0.270085556860456
bottom10 eGFRcre (2009)	bottom98 eGFRcre (2021)	0.269374890031757
bottom10 eGFRcre (2009)	bottom99 eGFRcre (2009)	0.265171725235798
bottom10 eGFRcre (2009)	bottom99 eGFRcre (2021)	0.264416164608625
bottom10 eGFRcre (2009)	bottom10 eGFRcys	0.0546586363226878
bottom10 eGFRcre (2009)	bottom10 eGFRcyscys	0.408984839767773
bottom10 eGFRcre (2009)	bottom90 eGFRcys	0.0630747887300681
bottom10 eGFRcre (2009)	healthy eGFRcys	0.0689829715610686
bottom10 eGFRcre (2009)	bottom99 eGFRcys	0.0689855128114207
bottom10 eGFRcre (2009)	bottom98 eGFRcys	0.0688244989738314
bottom10 eGFRcre (2009)	bottom90 eGFRcyscys	0.16927064284846
bottom10 eGFRcre (2009)	healthy eGFRcyscys	0.164059906701064
bottom10 eGFRcre (2009)	bottom99 eGFRcyscys	0.160538406835914
bottom10 eGFRcre (2009)	bottom98 eGFRcyscys	0.163010725958437
bottom10 eGFRcre (2009)	top1 cystatin	0.0175708030281999
bottom10 eGFRcre (2009)	top2 cystatin	0.0334248740933142
bottom10 eGFRcre (2009)	top1 creatinine	-0.0424492347844829
bottom10 eGFRcre (2009)	top2 creatinine	-0.0303321406798996
bottom10 eGFRcre (2009)	top10 creatinine	0.0356752123035679
bottom10 eGFRcre (2009)	disease creatinine	-0.0787742771725114
bottom10 eGFRcre (2009)	bottom10 cystatin	-0.0553119935113165
bottom10 eGFRcre (2009)	bottom90 cystatin	-0.0638162153168408
bottom10 eGFRcre (2009)	healthy cystatin	-0.070835845531358
bottom10 eGFRcre (2009)	bottom99 cystatin	-0.0691797898628819
bottom10 eGFRcre (2009)	bottom98 cystatin	-0.0698797605047824
bottom10 eGFRcre (2009)	bottom1 cystatin	-0.0371097287496792
bottom10 eGFRcre (2009)	top10 cystatin	0.0634340752699996
bottom10 eGFRcre (2009)	disease cystatin	0.0296062200354516
bottom10 eGFRcre (2009)	bottom1 creatinine	-0.551863280925376
bottom10 eGFRcre (2009)	bottom10 creatinine	-0.872350829711535
bottom10 eGFRcre (2009)	top1 eGFRcre (2009)	0.0624602547714174
bottom10 eGFRcre (2009)	top2 eGFRcre (2009)	-0.00508813331734922
bottom10 eGFRcre (2009)	top2 eGFRcre (2021)	-0.00494431598939471
bottom10 eGFRcre (2009)	top2 eGFRcys	-0.0477296829407743
bottom10 eGFRcre (2009)	top2 eGFRcyscys	-0.0436510220115508
bottom10 eGFRcre (2009)	top1 eGFRcys	0.0578061205745716
bottom10 eGFRcre (2009)	top1 eGFRcyscys	0.0613380310360178
bottom10 eGFRcre (2009)	top1 eGFRcre (2021)	0.0620939367523715
bottom10 eGFRcre (2009)	bottom90 creatinine	-0.202375540608265
bottom10 eGFRcre (2009)	healthy creatinine	-0.185448911017101
bottom10 eGFRcre (2009)	bottom99 creatinine	-0.184113819600967
bottom10 eGFRcre (2009)	bottom98 creatinine	-0.188785918313776
bottom10 eGFRcre (2021)	top10 eGFRcre (2021)	-0.102575916644358
bottom10 eGFRcre (2021)	disease eGFRcre (2009)	0.155622752116116
bottom10 eGFRcre (2021)	disease eGFRcre (2021)	0.155145593291764
bottom10 eGFRcre (2021)	top10 eGFRcre (2009)	-0.102769509888042
bottom10 eGFRcre (2021)	top10 eGFRcys	-0.0360471687935803
bottom10 eGFRcre (2021)	top10 eGFRcyscys	-0.0624659486454907
bottom10 eGFRcre (2021)	disease eGFRcys	-0.0076064799346486
bottom10 eGFRcre (2021)	disease eGFRcyscys	0.0345211541788394
bottom10 eGFRcre (2021)	bottom1 eGFRcre (2009)	0.577377238191824
bottom10 eGFRcre (2021)	bottom1 eGFRcre (2021)	0.577488372274806
bottom10 eGFRcre (2021)	bottom10 eGFRcre (2009)	0.999981676163364
bottom10 eGFRcre (2021)	bottom1 eGFRcys	0.029298853406687
bottom10 eGFRcre (2021)	bottom1 eGFRcyscys	0.375728847815763
bottom10 eGFRcre (2021)	bottom90 eGFRcre (2009)	0.291964575406446
bottom10 eGFRcre (2021)	bottom90 eGFRcre (2021)	0.291275068946359
bottom10 eGFRcre (2021)	healthy eGFRcre (2009)	0.268702560998417
bottom10 eGFRcre (2021)	healthy eGFRcre (2021)	0.267969558887488
bottom10 eGFRcre (2021)	bottom98 eGFRcre (2009)	0.27012441012515
bottom10 eGFRcre (2021)	bottom98 eGFRcre (2021)	0.269420865310108
bottom10 eGFRcre (2021)	bottom99 eGFRcre (2009)	0.265200146001831
bottom10 eGFRcre (2021)	bottom99 eGFRcre (2021)	0.264451408910427
bottom10 eGFRcre (2021)	bottom10 eGFRcys	0.054564847516185
bottom10 eGFRcre (2021)	bottom10 eGFRcyscys	0.409257250880672
bottom10 eGFRcre (2021)	bottom90 eGFRcys	0.0629912526599605
bottom10 eGFRcre (2021)	healthy eGFRcys	0.0689194328071304
bottom10 eGFRcre (2021)	bottom99 eGFRcys	0.068916452466977
bottom10 eGFRcre (2021)	bottom98 eGFRcys	0.0687604965834438
bottom10 eGFRcre (2021)	bottom90 eGFRcyscys	0.169246531365578
bottom10 eGFRcre (2021)	healthy eGFRcyscys	0.164075385458184
bottom10 eGFRcre (2021)	bottom99 eGFRcyscys	0.160556401296545
bottom10 eGFRcre (2021)	bottom98 eGFRcyscys	0.163025518939311
bottom10 eGFRcre (2021)	top1 cystatin	0.0175340790467637
bottom10 eGFRcre (2021)	top2 cystatin	0.033125411428539
bottom10 eGFRcre (2021)	top1 creatinine	-0.0421456866387912
bottom10 eGFRcre (2021)	top2 creatinine	-0.0298183774228262
bottom10 eGFRcre (2021)	top10 creatinine	0.035979453493306
bottom10 eGFRcre (2021)	disease creatinine	-0.0785148157787089
bottom10 eGFRcre (2021)	bottom10 cystatin	-0.0552471019191304
bottom10 eGFRcre (2021)	bottom90 cystatin	-0.0637237995371608
bottom10 eGFRcre (2021)	healthy cystatin	-0.0707702666820302
bottom10 eGFRcre (2021)	bottom99 cystatin	-0.0691115471118636
bottom10 eGFRcre (2021)	bottom98 cystatin	-0.0698109497681325
bottom10 eGFRcre (2021)	bottom1 cystatin	-0.0368751401333394
bottom10 eGFRcre (2021)	top10 cystatin	0.0630552281980095
bottom10 eGFRcre (2021)	disease cystatin	0.0293026429489737
bottom10 eGFRcre (2021)	bottom1 creatinine	-0.551735548289335
bottom10 eGFRcre (2021)	bottom10 creatinine	-0.87334158054679
bottom10 eGFRcre (2021)	top1 eGFRcre (2009)	0.0621351279146908
bottom10 eGFRcre (2021)	top2 eGFRcre (2009)	-0.0054242726470692
bottom10 eGFRcre (2021)	top2 eGFRcre (2021)	-0.00527897993890702
bottom10 eGFRcre (2021)	top2 eGFRcys	-0.0473620809524693
bottom10 eGFRcre (2021)	top2 eGFRcyscys	-0.0433420948325815
bottom10 eGFRcre (2021)	top1 eGFRcys	0.0580992087941662
bottom10 eGFRcre (2021)	top1 eGFRcyscys	0.0615316668864922
bottom10 eGFRcre (2021)	top1 eGFRcre (2021)	0.0617716325881256
bottom10 eGFRcre (2021)	bottom90 creatinine	-0.20245724926247
bottom10 eGFRcre (2021)	healthy creatinine	-0.185557977239921
bottom10 eGFRcre (2021)	bottom99 creatinine	-0.184195691260497
bottom10 eGFRcre (2021)	bottom98 creatinine	-0.188866422407273
bottom1 eGFRcys	top10 eGFRcre (2021)	0.0575290696374392
bottom1 eGFRcys	disease eGFRcre (2009)	-0.0556710251828867
bottom1 eGFRcys	disease eGFRcre (2021)	-0.0558841363819411
bottom1 eGFRcys	top10 eGFRcre (2009)	0.0579127933530906
bottom1 eGFRcys	top10 eGFRcys	0.488715714751267
bottom1 eGFRcys	top10 eGFRcyscys	0.595028941505373
bottom1 eGFRcys	disease eGFRcys	0.552100830852411
bottom1 eGFRcys	disease eGFRcyscys	0.417017773986383
bottom1 eGFRcys	bottom1 eGFRcre (2009)	-0.0435610125374375
bottom1 eGFRcys	bottom1 eGFRcre (2021)	-0.0439801372217895
bottom1 eGFRcys	bottom10 eGFRcre (2009)	0.0295828623335629
bottom1 eGFRcys	bottom10 eGFRcre (2021)	0.029298853406687
bottom1 eGFRcys	bottom1 eGFRcyscys	0.843045704837385
bottom1 eGFRcys	bottom90 eGFRcre (2009)	0.0718071607899997
bottom1 eGFRcys	bottom90 eGFRcre (2021)	0.0718022329246053
bottom1 eGFRcys	healthy eGFRcre (2009)	0.0693390987883515
bottom1 eGFRcys	healthy eGFRcre (2021)	0.069338525142237
bottom1 eGFRcys	bottom98 eGFRcre (2009)	0.0725055898555595
bottom1 eGFRcys	bottom98 eGFRcre (2021)	0.0725206688438648
bottom1 eGFRcys	bottom99 eGFRcre (2009)	0.0720263483805784
bottom1 eGFRcys	bottom99 eGFRcre (2021)	0.0720314854741583
bottom1 eGFRcys	bottom10 eGFRcys	0.52189658666421
bottom1 eGFRcys	bottom10 eGFRcyscys	0.526883149340609
bottom1 eGFRcys	bottom90 eGFRcys	0.217633245523766
bottom1 eGFRcys	healthy eGFRcys	0.208248091221104
bottom1 eGFRcys	bottom99 eGFRcys	0.205984850663094
bottom1 eGFRcys	bottom98 eGFRcys	0.207300955474988
bottom1 eGFRcys	bottom90 eGFRcyscys	0.186362880681021
bottom1 eGFRcys	healthy eGFRcyscys	0.172040155790147
bottom1 eGFRcys	bottom99 eGFRcyscys	0.17101732470382
bottom1 eGFRcys	bottom98 eGFRcyscys	0.174240447688866
bottom1 eGFRcys	top1 cystatin	-0.180544073036362
bottom1 eGFRcys	top2 cystatin	-0.31755750458914
bottom1 eGFRcys	top1 creatinine	0.0264213598331505
bottom1 eGFRcys	top2 creatinine	-0.0110640767982248
bottom1 eGFRcys	top10 creatinine	-0.00953949612711136
bottom1 eGFRcys	disease creatinine	0.0273374921602696
bottom1 eGFRcys	bottom10 cystatin	-0.522329714041775
bottom1 eGFRcys	bottom90 cystatin	-0.219970747409257
bottom1 eGFRcys	healthy cystatin	-0.213387073645911
bottom1 eGFRcys	bottom99 cystatin	-0.208128950450014
bottom1 eGFRcys	bottom98 cystatin	-0.210361430848919
bottom1 eGFRcys	bottom1 cystatin	-0.996396171972482
bottom1 eGFRcys	top10 cystatin	-0.525442187379259
bottom1 eGFRcys	disease cystatin	-0.433753403338385
bottom1 eGFRcys	bottom1 creatinine	-0.0169559649831175
bottom1 eGFRcys	bottom10 creatinine	-0.0509252529769736
bottom1 eGFRcys	top1 eGFRcre (2009)	-0.0536933304905799
bottom1 eGFRcys	top2 eGFRcre (2009)	0.053759459441424
bottom1 eGFRcys	top2 eGFRcre (2021)	0.0529606637211692
bottom1 eGFRcys	top2 eGFRcys	0.423024143790268
bottom1 eGFRcys	top2 eGFRcyscys	0.379512080150811
bottom1 eGFRcys	top1 eGFRcys	0.184048419127682
bottom1 eGFRcys	top1 eGFRcyscys	0.147428679245743
bottom1 eGFRcys	top1 eGFRcre (2021)	-0.0544850009046314
bottom1 eGFRcys	bottom90 creatinine	-0.0743858143263025
bottom1 eGFRcys	healthy creatinine	-0.0753263702745242
bottom1 eGFRcys	bottom99 creatinine	-0.0758869143895422
bottom1 eGFRcys	bottom98 creatinine	-0.0769002536659758
bottom1 eGFRcrecys	top10 eGFRcre (2021)	-0.000409798346470017
bottom1 eGFRcrecys	disease eGFRcre (2009)	-0.0886440364714738
bottom1 eGFRcrecys	disease eGFRcre (2021)	-0.0886733356056179
bottom1 eGFRcrecys	top10 eGFRcre (2009)	-0.000768719973008786
bottom1 eGFRcrecys	top10 eGFRcys	0.348571787720057
bottom1 eGFRcrecys	top10 eGFRcyscys	0.393388019309065
bottom1 eGFRcrecys	disease eGFRcys	0.321279137788186
bottom1 eGFRcrecys	disease eGFRcyscys	0.217909588537387
bottom1 eGFRcrecys	bottom1 eGFRcre (2009)	0.582223516823311
bottom1 eGFRcrecys	bottom1 eGFRcre (2021)	0.582119982890574
bottom1 eGFRcrecys	bottom10 eGFRcre (2009)	0.376514032453521
bottom1 eGFRcrecys	bottom10 eGFRcre (2021)	0.375728847815763
bottom1 eGFRcrecys	bottom1 eGFRcys	0.843045704837385
bottom1 eGFRcrecys	bottom1 eGFRcyscys	1
bottom1 eGFRcrecys	bottom90 eGFRcre (2009)	0.0985119354890205
bottom1 eGFRcrecys	bottom90 eGFRcre (2021)	0.0982453472130659
bottom1 eGFRcrecys	healthy eGFRcre (2009)	0.0893932424796428
bottom1 eGFRcrecys	healthy eGFRcre (2021)	0.0891353752594653
bottom1 eGFRcrecys	bottom98 eGFRcre (2009)	0.0918443487994406
bottom1 eGFRcrecys	bottom98 eGFRcre (2021)	0.0915835418097781
bottom1 eGFRcrecys	bottom99 eGFRcre (2009)	0.0901628060563284
bottom1 eGFRcrecys	bottom99 eGFRcre (2021)	0.0899045787416492
bottom1 eGFRcrecys	bottom10 eGFRcys	0.411122265501348
bottom1 eGFRcrecys	bottom10 eGFRcyscys	0.492212888250374
bottom1 eGFRcrecys	bottom90 eGFRcys	0.166214604032199
bottom1 eGFRcrecys	healthy eGFRcys	0.159080606379871
bottom1 eGFRcrecys	bottom99 eGFRcys	0.156933936622972
bottom1 eGFRcrecys	bottom98 eGFRcys	0.158527778743287
bottom1 eGFRcrecys	bottom90 eGFRcyscys	0.154764682349532
bottom1 eGFRcrecys	healthy eGFRcyscys	0.141520803751423
bottom1 eGFRcrecys	bottom99 eGFRcyscys	0.139396521510686
bottom1 eGFRcrecys	bottom98 eGFRcyscys	0.143060005110075
bottom1 eGFRcrecys	top1 cystatin	-0.0802876918479086
bottom1 eGFRcrecys	top2 cystatin	-0.171514344385732
bottom1 eGFRcrecys	top1 creatinine	-0.00397862002899248
bottom1 eGFRcrecys	top2 creatinine	-0.00113749191731241
bottom1 eGFRcrecys	top10 creatinine	0.0205477328483249
bottom1 eGFRcrecys	disease creatinine	0.0416610113965833
bottom1 eGFRcrecys	bottom10 cystatin	-0.413259092018621
bottom1 eGFRcrecys	bottom90 cystatin	-0.167463650046451
bottom1 eGFRcrecys	healthy cystatin	-0.16330855123947
bottom1 eGFRcrecys	bottom99 cystatin	-0.1582086722321
bottom1 eGFRcrecys	bottom98 cystatin	-0.160819055611281
bottom1 eGFRcrecys	bottom1 cystatin	-0.839917574410654
bottom1 eGFRcrecys	top10 cystatin	-0.32895712456289
bottom1 eGFRcrecys	disease cystatin	-0.2223011533282
bottom1 eGFRcrecys	bottom1 creatinine	-0.502063604855386
bottom1 eGFRcrecys	bottom10 creatinine	-0.202467487268064
bottom1 eGFRcrecys	top1 eGFRcre (2009)	-0.0351091266526971
bottom1 eGFRcrecys	top2 eGFRcre (2009)	0.012800282797317
bottom1 eGFRcrecys	top2 eGFRcre (2021)	0.0124726318156949
bottom1 eGFRcrecys	top2 eGFRcys	0.253072326281263
bottom1 eGFRcrecys	top2 eGFRcyscys	0.218458824239108
bottom1 eGFRcrecys	top1 eGFRcys	0.10382416419141
bottom1 eGFRcrecys	top1 eGFRcyscys	0.0804457192163423
bottom1 eGFRcrecys	top1 eGFRcre (2021)	-0.0356565132978081
bottom1 eGFRcrecys	bottom90 creatinine	-0.0617079770694352
bottom1 eGFRcrecys	healthy creatinine	-0.0588122331711691
bottom1 eGFRcrecys	bottom99 creatinine	-0.0588184024786646
bottom1 eGFRcrecys	bottom98 creatinine	-0.0601816989300582
bottom90 eGFRcre (2009)	top10 eGFRcre (2021)	0.00263177353287612
bottom90 eGFRcre (2009)	disease eGFRcre (2009)	0.225252875671817
bottom90 eGFRcre (2009)	disease eGFRcre (2021)	0.224919748661422
bottom90 eGFRcre (2009)	top10 eGFRcre (2009)	0.00284594632950305
bottom90 eGFRcre (2009)	top10 eGFRcys	0.024625210799943
bottom90 eGFRcre (2009)	top10 eGFRcyscys	0.0280755930362702
bottom90 eGFRcre (2009)	disease eGFRcys	0.0706115614016354
bottom90 eGFRcre (2009)	disease eGFRcyscys	0.159082301008701
bottom90 eGFRcre (2009)	bottom1 eGFRcre (2009)	0.0764629137300089
bottom90 eGFRcre (2009)	bottom1 eGFRcre (2021)	0.076415853404053
bottom90 eGFRcre (2009)	bottom10 eGFRcre (2009)	0.291939984175259
bottom90 eGFRcre (2009)	bottom10 eGFRcre (2021)	0.291964575406446
bottom90 eGFRcre (2009)	bottom1 eGFRcys	0.0718071607899997
bottom90 eGFRcre (2009)	bottom1 eGFRcyscys	0.0985119354890205
bottom90 eGFRcre (2009)	bottom90 eGFRcre (2021)	0.999992588370073
bottom90 eGFRcre (2009)	healthy eGFRcre (2009)	0.967601209548841
bottom90 eGFRcre (2009)	healthy eGFRcre (2021)	0.96732586148728
bottom90 eGFRcre (2009)	bottom98 eGFRcre (2009)	0.976149647404311
bottom90 eGFRcre (2009)	bottom98 eGFRcre (2021)	0.975917690626133
bottom90 eGFRcre (2009)	bottom99 eGFRcre (2009)	0.971652956205207
bottom90 eGFRcre (2009)	bottom99 eGFRcre (2021)	0.971366043382053
bottom90 eGFRcre (2009)	bottom10 eGFRcys	0.158890437243347
bottom90 eGFRcre (2009)	bottom10 eGFRcyscys	0.280091504574308
bottom90 eGFRcre (2009)	bottom90 eGFRcys	0.451149877194172
bottom90 eGFRcre (2009)	healthy eGFRcys	0.473103762502729
bottom90 eGFRcre (2009)	bottom99 eGFRcys	0.484110754535496
bottom90 eGFRcre (2009)	bottom98 eGFRcys	0.47845461797058
bottom90 eGFRcre (2009)	bottom90 eGFRcyscys	0.793329615874229
bottom90 eGFRcre (2009)	healthy eGFRcyscys	0.796220563822904
bottom90 eGFRcre (2009)	bottom99 eGFRcyscys	0.800053615749984
bottom90 eGFRcre (2009)	bottom98 eGFRcyscys	0.799122441257897
bottom90 eGFRcre (2009)	top1 cystatin	0.0545864065097241
bottom90 eGFRcre (2009)	top2 cystatin	0.0708046065963802
bottom90 eGFRcre (2009)	top1 creatinine	0.0325295603132462
bottom90 eGFRcre (2009)	top2 creatinine	0.0483676167440177
bottom90 eGFRcre (2009)	top10 creatinine	0.0288878313596577
bottom90 eGFRcre (2009)	disease creatinine	-0.0634196395100053
bottom90 eGFRcre (2009)	bottom10 cystatin	-0.159608658127851
bottom90 eGFRcre (2009)	bottom90 cystatin	-0.448986153683004
bottom90 eGFRcre (2009)	healthy cystatin	-0.467462319201215
bottom90 eGFRcre (2009)	bottom99 cystatin	-0.478256640624714
bottom90 eGFRcre (2009)	bottom98 cystatin	-0.473317222172478
bottom90 eGFRcre (2009)	bottom1 cystatin	-0.0725495373061471
bottom90 eGFRcre (2009)	top10 cystatin	0.0298404013710618
bottom90 eGFRcre (2009)	disease cystatin	-0.0175686093388478
bottom90 eGFRcre (2009)	bottom1 creatinine	-0.0512983448715063
bottom90 eGFRcre (2009)	bottom10 creatinine	-0.315093994387273
bottom90 eGFRcre (2009)	top1 eGFRcre (2009)	-0.0579296362490802
bottom90 eGFRcre (2009)	top2 eGFRcre (2009)	-0.0824299363297174
bottom90 eGFRcre (2009)	top2 eGFRcre (2021)	-0.0824162521180089
bottom90 eGFRcre (2009)	top2 eGFRcys	-0.0648810791922655
bottom90 eGFRcre (2009)	top2 eGFRcyscys	-0.0740739028069288
bottom90 eGFRcre (2009)	top1 eGFRcys	-0.054266757314023
bottom90 eGFRcre (2009)	top1 eGFRcyscys	-0.0596833116040576
bottom90 eGFRcre (2009)	top1 eGFRcre (2021)	-0.0580027232335145
bottom90 eGFRcre (2009)	bottom90 creatinine	-0.99035074943194
bottom90 eGFRcre (2009)	healthy creatinine	-0.925964274809314
bottom90 eGFRcre (2009)	bottom99 creatinine	-0.934806303546211
bottom90 eGFRcre (2009)	bottom98 creatinine	-0.945090219832121
bottom90 eGFRcre (2021)	top10 eGFRcre (2021)	0.00271169698927043
bottom90 eGFRcre (2021)	disease eGFRcre (2009)	0.225407874677162
bottom90 eGFRcre (2021)	disease eGFRcre (2021)	0.225076044858636
bottom90 eGFRcre (2021)	top10 eGFRcre (2009)	0.00292502791757678
bottom90 eGFRcre (2021)	top10 eGFRcys	0.0246521808658299
bottom90 eGFRcre (2021)	top10 eGFRcyscys	0.0281189920002859
bottom90 eGFRcre (2021)	disease eGFRcys	0.0707228229513251
bottom90 eGFRcre (2021)	disease eGFRcyscys	0.159227607000323
bottom90 eGFRcre (2021)	bottom1 eGFRcre (2009)	0.0759467543955279
bottom90 eGFRcre (2021)	bottom1 eGFRcre (2021)	0.0759030597683979
bottom90 eGFRcre (2021)	bottom10 eGFRcre (2009)	0.291242484849489
bottom90 eGFRcre (2021)	bottom10 eGFRcre (2021)	0.291275068946359
bottom90 eGFRcre (2021)	bottom1 eGFRcys	0.0718022329246053
bottom90 eGFRcre (2021)	bottom1 eGFRcyscys	0.0982453472130659
bottom90 eGFRcre (2021)	bottom90 eGFRcre (2009)	0.999992588370073
bottom90 eGFRcre (2021)	healthy eGFRcre (2009)	0.967579397039039
bottom90 eGFRcre (2021)	healthy eGFRcre (2021)	0.967316672415268
bottom90 eGFRcre (2021)	bottom98 eGFRcre (2009)	0.976170265436245
bottom90 eGFRcre (2021)	bottom98 eGFRcre (2021)	0.975951235596182
bottom90 eGFRcre (2021)	bottom99 eGFRcre (2009)	0.971675810600866
bottom90 eGFRcre (2021)	bottom99 eGFRcre (2021)	0.971401552938469
bottom90 eGFRcre (2021)	bottom10 eGFRcys	0.158882009813265
bottom90 eGFRcre (2021)	bottom10 eGFRcyscys	0.279795490582821
bottom90 eGFRcre (2021)	bottom90 eGFRcys	0.451276143097437
bottom90 eGFRcre (2021)	healthy eGFRcys	0.473189536896001
bottom90 eGFRcre (2021)	bottom99 eGFRcys	0.484226014778077
bottom90 eGFRcre (2021)	bottom98 eGFRcys	0.478567032850351
bottom90 eGFRcre (2021)	bottom90 eGFRcyscys	0.793417084024858
bottom90 eGFRcre (2021)	healthy eGFRcyscys	0.796284610232944
bottom90 eGFRcre (2021)	bottom99 eGFRcyscys	0.800157832403786
bottom90 eGFRcre (2021)	bottom98 eGFRcyscys	0.799225283004662
bottom90 eGFRcre (2021)	top1 cystatin	0.0545442634825634
bottom90 eGFRcre (2021)	top2 cystatin	0.0707534931200948
bottom90 eGFRcre (2021)	top1 creatinine	0.0324968208433706
bottom90 eGFRcre (2021)	top2 creatinine	0.0483316302244504
bottom90 eGFRcre (2021)	top10 creatinine	0.0288257543317982
bottom90 eGFRcre (2021)	disease creatinine	-0.0634961094414
bottom90 eGFRcre (2021)	bottom10 cystatin	-0.159598225279856
bottom90 eGFRcre (2021)	bottom90 cystatin	-0.449122592602063
bottom90 eGFRcre (2021)	healthy cystatin	-0.467548851275298
bottom90 eGFRcre (2021)	bottom99 cystatin	-0.478381675640196
bottom90 eGFRcre (2021)	bottom98 cystatin	-0.473434456093909
bottom90 eGFRcre (2021)	bottom1 cystatin	-0.0725379758547622
bottom90 eGFRcre (2021)	top10 cystatin	0.0298020628359916
bottom90 eGFRcre (2021)	disease cystatin	-0.0176406165427974
bottom90 eGFRcre (2021)	bottom1 creatinine	-0.0509770038064368
bottom90 eGFRcre (2021)	bottom10 creatinine	-0.314575153708292
bottom90 eGFRcre (2021)	top1 eGFRcre (2009)	-0.0578989869099307
bottom90 eGFRcre (2021)	top2 eGFRcre (2009)	-0.0823999042890436
bottom90 eGFRcre (2021)	top2 eGFRcre (2021)	-0.0823863489921309
bottom90 eGFRcre (2021)	top2 eGFRcys	-0.0648116879318709
bottom90 eGFRcre (2021)	top2 eGFRcyscys	-0.0740072304931945
bottom90 eGFRcre (2021)	top1 eGFRcys	-0.0541856750890607
bottom90 eGFRcre (2021)	top1 eGFRcyscys	-0.0596070863049075
bottom90 eGFRcre (2021)	top1 eGFRcre (2021)	-0.0579723058271219
bottom90 eGFRcre (2021)	bottom90 creatinine	-0.990566806460724
bottom90 eGFRcre (2021)	healthy creatinine	-0.926127233597198
bottom90 eGFRcre (2021)	bottom99 creatinine	-0.935013921319356
bottom90 eGFRcre (2021)	bottom98 creatinine	-0.945302035835172
healthy eGFRcre (2009)	top10 eGFRcre (2021)	0.0135311435039677
healthy eGFRcre (2009)	disease eGFRcre (2009)	0.196382516352011
healthy eGFRcre (2009)	disease eGFRcre (2021)	0.196222829082773
healthy eGFRcre (2009)	top10 eGFRcre (2009)	0.0138571336523614
healthy eGFRcre (2009)	top10 eGFRcys	0.00685632449831746
healthy eGFRcre (2009)	top10 eGFRcyscys	0.0193783795472951
healthy eGFRcre (2009)	disease eGFRcys	0.06743092268894
healthy eGFRcre (2009)	disease eGFRcyscys	0.14245700841444
healthy eGFRcre (2009)	bottom1 eGFRcre (2009)	0.0633787704106263
healthy eGFRcre (2009)	bottom1 eGFRcre (2021)	0.0633456612646926
healthy eGFRcre (2009)	bottom10 eGFRcre (2009)	0.268664196940625
healthy eGFRcre (2009)	bottom10 eGFRcre (2021)	0.268702560998417
healthy eGFRcre (2009)	bottom1 eGFRcys	0.0693390987883515
healthy eGFRcre (2009)	bottom1 eGFRcyscys	0.0893932424796428
healthy eGFRcre (2009)	bottom90 eGFRcre (2009)	0.967601209548841
healthy eGFRcre (2009)	bottom90 eGFRcre (2021)	0.967579397039039
healthy eGFRcre (2009)	healthy eGFRcre (2021)	0.999992681507467
healthy eGFRcre (2009)	bottom98 eGFRcre (2009)	0.986516723772768
healthy eGFRcre (2009)	bottom98 eGFRcre (2021)	0.98643895899123
healthy eGFRcre (2009)	bottom99 eGFRcre (2009)	0.988571073596249
healthy eGFRcre (2009)	bottom99 eGFRcre (2021)	0.98847259396168
healthy eGFRcre (2009)	bottom10 eGFRcys	0.15479778492413
healthy eGFRcre (2009)	bottom10 eGFRcyscys	0.267474103990482
healthy eGFRcre (2009)	bottom90 eGFRcys	0.441344352236474
healthy eGFRcre (2009)	healthy eGFRcys	0.497623131309703
healthy eGFRcre (2009)	bottom99 eGFRcys	0.497215004384173
healthy eGFRcre (2009)	bottom98 eGFRcys	0.488075241982528
healthy eGFRcre (2009)	bottom90 eGFRcyscys	0.770897422143626
healthy eGFRcre (2009)	healthy eGFRcyscys	0.829400293855061
healthy eGFRcre (2009)	bottom99 eGFRcyscys	0.818098324287762
healthy eGFRcre (2009)	bottom98 eGFRcyscys	0.811438344075719
healthy eGFRcre (2009)	top1 cystatin	0.0700881342257222
healthy eGFRcre (2009)	top2 cystatin	0.0941357874763547
healthy eGFRcre (2009)	top1 creatinine	0.0390205371893116
healthy eGFRcre (2009)	top2 creatinine	0.0583764542367605
healthy eGFRcre (2009)	top10 creatinine	0.0318608188963964
healthy eGFRcre (2009)	disease creatinine	-0.0635288175741679
healthy eGFRcre (2009)	bottom10 cystatin	-0.155378012093435
healthy eGFRcre (2009)	bottom90 cystatin	-0.437981019601551
healthy eGFRcre (2009)	healthy cystatin	-0.493431973754834
healthy eGFRcre (2009)	bottom99 cystatin	-0.490820723780481
healthy eGFRcre (2009)	bottom98 cystatin	-0.481495602793246
healthy eGFRcre (2009)	bottom1 cystatin	-0.0703445173562992
healthy eGFRcre (2009)	top10 cystatin	0.0498066922916323
healthy eGFRcre (2009)	disease cystatin	-0.0213482693723569
healthy eGFRcre (2009)	bottom1 creatinine	-0.0399178258642679
healthy eGFRcre (2009)	bottom10 creatinine	-0.294243875935753
healthy eGFRcre (2009)	top1 eGFRcre (2009)	-0.0676954721521934
healthy eGFRcre (2009)	top2 eGFRcre (2009)	-0.096860277149864
healthy eGFRcre (2009)	top2 eGFRcre (2021)	-0.0968301204679502
healthy eGFRcre (2009)	top2 eGFRcys	-0.0964505902255429
healthy eGFRcre (2009)	top2 eGFRcyscys	-0.102847823237808
healthy eGFRcre (2009)	top1 eGFRcys	-0.0779097582867655
healthy eGFRcre (2009)	top1 eGFRcyscys	-0.0808435664016381
healthy eGFRcre (2009)	top1 eGFRcre (2021)	-0.0677337258729088
healthy eGFRcre (2009)	bottom90 creatinine	-0.958919858577697
healthy eGFRcre (2009)	healthy creatinine	-0.984930130443599
healthy eGFRcre (2009)	bottom99 creatinine	-0.9712266795661
healthy eGFRcre (2009)	bottom98 creatinine	-0.97178083092973
healthy eGFRcre (2021)	top10 eGFRcre (2021)	0.0136686140622439
healthy eGFRcre (2021)	disease eGFRcre (2009)	0.196458422010093
healthy eGFRcre (2021)	disease eGFRcre (2021)	0.196299227732641
healthy eGFRcre (2021)	top10 eGFRcre (2009)	0.0139942527563215
healthy eGFRcre (2021)	top10 eGFRcys	0.00680157320011402
healthy eGFRcre (2021)	top10 eGFRcyscys	0.0193794830532406
healthy eGFRcre (2021)	disease eGFRcys	0.0674997649289363
healthy eGFRcre (2021)	disease eGFRcyscys	0.142537381169223
healthy eGFRcre (2021)	bottom1 eGFRcre (2009)	0.0628815184456975
healthy eGFRcre (2021)	bottom1 eGFRcre (2021)	0.0628515248719202
healthy eGFRcre (2021)	bottom10 eGFRcre (2009)	0.267924011314674
healthy eGFRcre (2021)	bottom10 eGFRcre (2021)	0.267969558887488
healthy eGFRcre (2021)	bottom1 eGFRcys	0.069338525142237
healthy eGFRcre (2021)	bottom1 eGFRcyscys	0.0891353752594653
healthy eGFRcre (2021)	bottom90 eGFRcre (2009)	0.96732586148728
healthy eGFRcre (2021)	bottom90 eGFRcre (2021)	0.967316672415268
healthy eGFRcre (2021)	healthy eGFRcre (2009)	0.999992681507467
healthy eGFRcre (2021)	bottom98 eGFRcre (2009)	0.986434705976701
healthy eGFRcre (2021)	bottom98 eGFRcre (2021)	0.986370246667042
healthy eGFRcre (2021)	bottom99 eGFRcre (2009)	0.98852907836918
healthy eGFRcre (2021)	bottom99 eGFRcre (2021)	0.988444140649926
healthy eGFRcre (2021)	bottom10 eGFRcys	0.154781876479115
healthy eGFRcre (2021)	bottom10 eGFRcyscys	0.26713615260284
healthy eGFRcre (2021)	bottom90 eGFRcys	0.441384915428183
healthy eGFRcre (2021)	healthy eGFRcys	0.497801579875531
healthy eGFRcre (2021)	bottom99 eGFRcys	0.497351046793259
healthy eGFRcre (2021)	bottom98 eGFRcys	0.488186184365664
healthy eGFRcre (2021)	bottom90 eGFRcyscys	0.770795671630361
healthy eGFRcre (2021)	healthy eGFRcyscys	0.829516651799141
healthy eGFRcre (2021)	bottom99 eGFRcyscys	0.818169836008869
healthy eGFRcre (2021)	bottom98 eGFRcyscys	0.811474880321835
healthy eGFRcre (2021)	top1 cystatin	0.0701544039649759
healthy eGFRcre (2021)	top2 cystatin	0.0942098286004374
healthy eGFRcre (2021)	top1 creatinine	0.0390529743667022
healthy eGFRcre (2021)	top2 creatinine	0.0584073394539453
healthy eGFRcre (2021)	top10 creatinine	0.0318139387533399
healthy eGFRcre (2021)	disease creatinine	-0.0635837926312876
healthy eGFRcre (2021)	bottom10 cystatin	-0.155355297051357
healthy eGFRcre (2021)	bottom90 cystatin	-0.438026597544295
healthy eGFRcre (2021)	healthy cystatin	-0.493640982327466
healthy eGFRcre (2021)	bottom99 cystatin	-0.490970833546827
healthy eGFRcre (2021)	bottom98 cystatin	-0.481611812435644
healthy eGFRcre (2021)	bottom1 cystatin	-0.0703406013075998
healthy eGFRcre (2021)	top10 cystatin	0.0498588021441554
healthy eGFRcre (2021)	disease cystatin	-0.0214004549409387
healthy eGFRcre (2021)	bottom1 creatinine	-0.0395973858096114
healthy eGFRcre (2021)	bottom10 creatinine	-0.293665033136186
healthy eGFRcre (2021)	top1 eGFRcre (2009)	-0.067731224564286
healthy eGFRcre (2021)	top2 eGFRcre (2009)	-0.0968985285179195
healthy eGFRcre (2021)	top2 eGFRcre (2021)	-0.0968696758316378
healthy eGFRcre (2021)	top2 eGFRcys	-0.0965345915169641
healthy eGFRcre (2021)	top2 eGFRcyscys	-0.102922528877556
healthy eGFRcre (2021)	top1 eGFRcys	-0.0779820484442511
healthy eGFRcre (2021)	top1 eGFRcyscys	-0.0809082523232713
healthy eGFRcre (2021)	top1 eGFRcre (2021)	-0.0677705109201871
healthy eGFRcre (2021)	bottom90 creatinine	-0.958846755448778
healthy eGFRcre (2021)	healthy creatinine	-0.985247339450986
healthy eGFRcre (2021)	bottom99 creatinine	-0.971450563941051
healthy eGFRcre (2021)	bottom98 creatinine	-0.971946429787916
bottom98 eGFRcre (2009)	top10 eGFRcre (2021)	-0.0390599930887214
bottom98 eGFRcre (2009)	disease eGFRcre (2009)	0.248632707619626
bottom98 eGFRcre (2009)	disease eGFRcre (2021)	0.248292465394599
bottom98 eGFRcre (2009)	top10 eGFRcre (2009)	-0.0388204105100377
bottom98 eGFRcre (2009)	top10 eGFRcys	0.00234424184630269
bottom98 eGFRcre (2009)	top10 eGFRcyscys	-0.00204740540347788
bottom98 eGFRcre (2009)	disease eGFRcys	0.0854758278925141
bottom98 eGFRcre (2009)	disease eGFRcyscys	0.180598760811791
bottom98 eGFRcre (2009)	bottom1 eGFRcre (2009)	0.0638008390377372
bottom98 eGFRcre (2009)	bottom1 eGFRcre (2021)	0.0637651289200197
bottom98 eGFRcre (2009)	bottom10 eGFRcre (2009)	0.270085556860456
bottom98 eGFRcre (2009)	bottom10 eGFRcre (2021)	0.27012441012515
bottom98 eGFRcre (2009)	bottom1 eGFRcys	0.0725055898555595
bottom98 eGFRcre (2009)	bottom1 eGFRcyscys	0.0918443487994406
bottom98 eGFRcre (2009)	bottom90 eGFRcre (2009)	0.976149647404311
bottom98 eGFRcre (2009)	bottom90 eGFRcre (2021)	0.976170265436245
bottom98 eGFRcre (2009)	healthy eGFRcre (2009)	0.986516723772768
bottom98 eGFRcre (2009)	healthy eGFRcre (2021)	0.986434705976701
bottom98 eGFRcre (2009)	bottom98 eGFRcre (2021)	0.999993009624245
bottom98 eGFRcre (2009)	bottom99 eGFRcre (2009)	0.995827802278725
bottom98 eGFRcre (2009)	bottom99 eGFRcre (2021)	0.995764768998771
bottom98 eGFRcre (2009)	bottom10 eGFRcys	0.159063279211813
bottom98 eGFRcre (2009)	bottom10 eGFRcyscys	0.271548666564499
bottom98 eGFRcre (2009)	bottom90 eGFRcys	0.451575696085021
bottom98 eGFRcre (2009)	healthy eGFRcys	0.493180509800089
bottom98 eGFRcre (2009)	bottom99 eGFRcys	0.508834758543111
bottom98 eGFRcre (2009)	bottom98 eGFRcys	0.503123536378083
bottom98 eGFRcre (2009)	bottom90 eGFRcyscys	0.782229088579665
bottom98 eGFRcre (2009)	healthy eGFRcyscys	0.819845054428832
bottom98 eGFRcre (2009)	bottom99 eGFRcyscys	0.829240227045084
bottom98 eGFRcre (2009)	bottom98 eGFRcyscys	0.827987190888219
bottom98 eGFRcre (2009)	top1 cystatin	0.0518299945577253
bottom98 eGFRcre (2009)	top2 cystatin	0.0691359362920706
bottom98 eGFRcre (2009)	top1 creatinine	0.0294205729437302
bottom98 eGFRcre (2009)	top2 creatinine	0.0453050729455614
bottom98 eGFRcre (2009)	top10 creatinine	0.0552945468540438
bottom98 eGFRcre (2009)	disease creatinine	-0.0714597842018473
bottom98 eGFRcre (2009)	bottom10 cystatin	-0.159913003371003
bottom98 eGFRcre (2009)	bottom90 cystatin	-0.449147626845444
bottom98 eGFRcre (2009)	healthy cystatin	-0.487436917493101
bottom98 eGFRcre (2009)	bottom99 cystatin	-0.503762951544665
bottom98 eGFRcre (2009)	bottom98 cystatin	-0.498466663351566
bottom98 eGFRcre (2009)	bottom1 cystatin	-0.0731211077249139
bottom98 eGFRcre (2009)	top10 cystatin	0.0557631011640914
bottom98 eGFRcre (2009)	disease cystatin	-0.0250563276943053
bottom98 eGFRcre (2009)	bottom1 creatinine	-0.0392640594782874
bottom98 eGFRcre (2009)	bottom10 creatinine	-0.295024123199486
bottom98 eGFRcre (2009)	top1 eGFRcre (2009)	-0.0526127056624173
bottom98 eGFRcre (2009)	top2 eGFRcre (2009)	-0.0777749200017939
bottom98 eGFRcre (2009)	top2 eGFRcre (2021)	-0.0777616099974074
bottom98 eGFRcre (2009)	top2 eGFRcys	-0.0637991814896883
bottom98 eGFRcre (2009)	top2 eGFRcyscys	-0.0719612645184342
bottom98 eGFRcre (2009)	top1 eGFRcys	-0.0507772499399422
bottom98 eGFRcre (2009)	top1 eGFRcyscys	-0.05528672175686
bottom98 eGFRcre (2009)	top1 eGFRcre (2021)	-0.0526929296131389
bottom98 eGFRcre (2009)	bottom90 creatinine	-0.969595833646451
bottom98 eGFRcre (2009)	healthy creatinine	-0.962357042430021
bottom98 eGFRcre (2009)	bottom99 creatinine	-0.978509757024459
bottom98 eGFRcre (2009)	bottom98 creatinine	-0.989335837044369
bottom98 eGFRcre (2021)	top10 eGFRcre (2021)	-0.0392734508778404
bottom98 eGFRcre (2021)	disease eGFRcre (2009)	0.248873557089695
bottom98 eGFRcre (2021)	disease eGFRcre (2021)	0.248534941754773
bottom98 eGFRcre (2021)	top10 eGFRcre (2009)	-0.0390324203870983
bottom98 eGFRcre (2021)	top10 eGFRcys	0.0022229073338018
bottom98 eGFRcre (2021)	top10 eGFRcyscys	-0.00221373532653888
bottom98 eGFRcre (2021)	disease eGFRcys	0.0856383860442165
bottom98 eGFRcre (2021)	disease eGFRcyscys	0.180826471402361
bottom98 eGFRcre (2021)	bottom1 eGFRcre (2009)	0.0632952857743703
bottom98 eGFRcre (2021)	bottom1 eGFRcre (2021)	0.063262504916551
bottom98 eGFRcre (2021)	bottom10 eGFRcre (2009)	0.269374890031757
bottom98 eGFRcre (2021)	bottom10 eGFRcre (2021)	0.269420865310108
bottom98 eGFRcre (2021)	bottom1 eGFRcys	0.0725206688438648
bottom98 eGFRcre (2021)	bottom1 eGFRcyscys	0.0915835418097781
bottom98 eGFRcre (2021)	bottom90 eGFRcre (2009)	0.975917690626133
bottom98 eGFRcre (2021)	bottom90 eGFRcre (2021)	0.975951235596182
bottom98 eGFRcre (2021)	healthy eGFRcre (2009)	0.98643895899123
bottom98 eGFRcre (2021)	healthy eGFRcre (2021)	0.986370246667042
bottom98 eGFRcre (2021)	bottom98 eGFRcre (2009)	0.999993009624245
bottom98 eGFRcre (2021)	bottom99 eGFRcre (2009)	0.995826155443728
bottom98 eGFRcre (2021)	bottom99 eGFRcre (2021)	0.995776821433608
bottom98 eGFRcre (2021)	bottom10 eGFRcys	0.159072085480223
bottom98 eGFRcre (2021)	bottom10 eGFRcyscys	0.27124763997458
bottom98 eGFRcre (2021)	bottom90 eGFRcys	0.451651727447131
bottom98 eGFRcre (2021)	healthy eGFRcys	0.493308985995588
bottom98 eGFRcre (2021)	bottom99 eGFRcys	0.509019378773136
bottom98 eGFRcre (2021)	bottom98 eGFRcys	0.503304146025817
bottom98 eGFRcre (2021)	bottom90 eGFRcyscys	0.782160628010825
bottom98 eGFRcre (2021)	healthy eGFRcyscys	0.819890938651431
bottom98 eGFRcre (2021)	bottom99 eGFRcyscys	0.829358711985282
bottom98 eGFRcre (2021)	bottom98 eGFRcyscys	0.828101665511271
bottom98 eGFRcre (2021)	top1 cystatin	0.0518074755169251
bottom98 eGFRcre (2021)	top2 cystatin	0.0690691467503103
bottom98 eGFRcre (2021)	top1 creatinine	0.0294038935159839
bottom98 eGFRcre (2021)	top2 creatinine	0.0452684240458025
bottom98 eGFRcre (2021)	top10 creatinine	0.055405625782191
bottom98 eGFRcre (2021)	disease creatinine	-0.0715431018518932
bottom98 eGFRcre (2021)	bottom10 cystatin	-0.15991709279228
bottom98 eGFRcre (2021)	bottom90 cystatin	-0.449236093364996
bottom98 eGFRcre (2021)	healthy cystatin	-0.487575700469961
bottom98 eGFRcre (2021)	bottom99 cystatin	-0.503971142229143
bottom98 eGFRcre (2021)	bottom98 cystatin	-0.498664600762616
bottom98 eGFRcre (2021)	bottom1 cystatin	-0.0731388426143527
bottom98 eGFRcre (2021)	top10 cystatin	0.0558834754386538
bottom98 eGFRcre (2021)	disease cystatin	-0.0251434787097275
bottom98 eGFRcre (2021)	bottom1 creatinine	-0.0389047547680825
bottom98 eGFRcre (2021)	bottom10 creatinine	-0.294460407637465
bottom98 eGFRcre (2021)	top1 eGFRcre (2009)	-0.0525612885353045
bottom98 eGFRcre (2021)	top2 eGFRcre (2009)	-0.0777045498925835
bottom98 eGFRcre (2021)	top2 eGFRcre (2021)	-0.0776916283935139
bottom98 eGFRcre (2021)	top2 eGFRcys	-0.0637016382479673
bottom98 eGFRcre (2021)	top2 eGFRcyscys	-0.0718599584618034
bottom98 eGFRcre (2021)	top1 eGFRcys	-0.0507309325706002
bottom98 eGFRcre (2021)	top1 eGFRcyscys	-0.0552330124279054
bottom98 eGFRcre (2021)	top1 eGFRcre (2021)	-0.0526418020793647
bottom98 eGFRcre (2021)	bottom90 creatinine	-0.96957189621359
bottom98 eGFRcre (2021)	healthy creatinine	-0.962526508504727
bottom98 eGFRcre (2021)	bottom99 creatinine	-0.978770564606569
bottom98 eGFRcre (2021)	bottom98 creatinine	-0.989598902561165
bottom99 eGFRcre (2009)	top10 eGFRcre (2021)	-0.0114355065655372
bottom99 eGFRcre (2009)	disease eGFRcre (2009)	0.258734562742474
bottom99 eGFRcre (2009)	disease eGFRcre (2021)	0.258413161388009
bottom99 eGFRcre (2009)	top10 eGFRcre (2009)	-0.0111415128132319
bottom99 eGFRcre (2009)	top10 eGFRcys	0.0117183129628148
bottom99 eGFRcre (2009)	top10 eGFRcyscys	0.0152631515254589
bottom99 eGFRcre (2009)	disease eGFRcys	0.091868887350083
bottom99 eGFRcre (2009)	disease eGFRcyscys	0.189577052216155
bottom99 eGFRcre (2009)	bottom1 eGFRcre (2009)	0.0617262390372968
bottom99 eGFRcre (2009)	bottom1 eGFRcre (2021)	0.0616913904974503
bottom99 eGFRcre (2009)	bottom10 eGFRcre (2009)	0.265171725235798
bottom99 eGFRcre (2009)	bottom10 eGFRcre (2021)	0.265200146001831
bottom99 eGFRcre (2009)	bottom1 eGFRcys	0.0720263483805784
bottom99 eGFRcre (2009)	bottom1 eGFRcyscys	0.0901628060563284
bottom99 eGFRcre (2009)	bottom90 eGFRcre (2009)	0.971652956205207
bottom99 eGFRcre (2009)	bottom90 eGFRcre (2021)	0.971675810600866
bottom99 eGFRcre (2009)	healthy eGFRcre (2009)	0.988571073596249
bottom99 eGFRcre (2009)	healthy eGFRcre (2021)	0.98852907836918
bottom99 eGFRcre (2009)	bottom98 eGFRcre (2009)	0.995827802278725
bottom99 eGFRcre (2009)	bottom98 eGFRcre (2021)	0.995826155443728
bottom99 eGFRcre (2009)	bottom99 eGFRcre (2021)	0.999992936468726
bottom99 eGFRcre (2009)	bottom10 eGFRcys	0.158216317959615
bottom99 eGFRcre (2009)	bottom10 eGFRcyscys	0.268472938417709
bottom99 eGFRcre (2009)	bottom90 eGFRcys	0.451524055940457
bottom99 eGFRcre (2009)	healthy eGFRcys	0.496447364678032
bottom99 eGFRcre (2009)	bottom99 eGFRcys	0.514231833672348
bottom99 eGFRcre (2009)	bottom98 eGFRcys	0.502818676950728
bottom99 eGFRcre (2009)	bottom90 eGFRcyscys	0.779739445597229
bottom99 eGFRcre (2009)	healthy eGFRcyscys	0.822880190289662
bottom99 eGFRcre (2009)	bottom99 eGFRcyscys	0.834526986797619
bottom99 eGFRcre (2009)	bottom98 eGFRcyscys	0.825563000671834
bottom99 eGFRcre (2009)	top1 cystatin	0.0523335741238029
bottom99 eGFRcre (2009)	top2 cystatin	0.0931898327828065
bottom99 eGFRcre (2009)	top1 creatinine	0.0292429884516109
bottom99 eGFRcre (2009)	top2 creatinine	0.0651792858346554
bottom99 eGFRcre (2009)	top10 creatinine	0.0466966255263135
bottom99 eGFRcre (2009)	disease creatinine	-0.0757412482337026
bottom99 eGFRcre (2009)	bottom10 cystatin	-0.158830289618863
bottom99 eGFRcre (2009)	bottom90 cystatin	-0.449159932169189
bottom99 eGFRcre (2009)	healthy cystatin	-0.4910932344631
bottom99 eGFRcre (2009)	bottom99 cystatin	-0.510226248769456
bottom99 eGFRcre (2009)	bottom98 cystatin	-0.498194630495723
bottom99 eGFRcre (2009)	bottom1 cystatin	-0.0725777615046027
bottom99 eGFRcre (2009)	top10 cystatin	0.0504038007797274
bottom99 eGFRcre (2009)	disease cystatin	-0.0284545808404374
bottom99 eGFRcre (2009)	bottom1 creatinine	-0.0371502168525816
bottom99 eGFRcre (2009)	bottom10 creatinine	-0.290412130272229
bottom99 eGFRcre (2009)	top1 eGFRcre (2009)	-0.0527690507039782
bottom99 eGFRcre (2009)	top2 eGFRcre (2009)	-0.118644300350606
bottom99 eGFRcre (2009)	top2 eGFRcre (2021)	-0.118590632427614
bottom99 eGFRcre (2009)	top2 eGFRcys	-0.0913633056018512
bottom99 eGFRcre (2009)	top2 eGFRcyscys	-0.106221029271301
bottom99 eGFRcre (2009)	top1 eGFRcys	-0.0514877148533296
bottom99 eGFRcre (2009)	top1 eGFRcyscys	-0.0558927545705936
bottom99 eGFRcre (2009)	top1 eGFRcre (2021)	-0.0528404599289343
bottom99 eGFRcre (2009)	bottom90 creatinine	-0.965485691134642
bottom99 eGFRcre (2009)	healthy creatinine	-0.968713767208768
bottom99 eGFRcre (2009)	bottom99 creatinine	-0.988370262696547
bottom99 eGFRcre (2009)	bottom98 creatinine	-0.985663540523778
bottom99 eGFRcre (2021)	top10 eGFRcre (2021)	-0.0114661803460876
bottom99 eGFRcre (2021)	disease eGFRcre (2009)	0.259060050065195
bottom99 eGFRcre (2021)	disease eGFRcre (2021)	0.258740574473686
bottom99 eGFRcre (2021)	top10 eGFRcre (2009)	-0.0111720848946542
bottom99 eGFRcre (2021)	top10 eGFRcys	0.0116593019632152
bottom99 eGFRcre (2021)	top10 eGFRcyscys	0.0152103538639819
bottom99 eGFRcre (2021)	disease eGFRcys	0.0920539572497614
bottom99 eGFRcre (2021)	disease eGFRcyscys	0.189861692154949
bottom99 eGFRcre (2021)	bottom1 eGFRcre (2009)	0.0612215384951062
bottom99 eGFRcre (2021)	bottom1 eGFRcre (2021)	0.0611895355540729
bottom99 eGFRcre (2021)	bottom10 eGFRcre (2009)	0.264416164608625
bottom99 eGFRcre (2021)	bottom10 eGFRcre (2021)	0.264451408910427
bottom99 eGFRcre (2021)	bottom1 eGFRcys	0.0720314854741583
bottom99 eGFRcre (2021)	bottom1 eGFRcyscys	0.0899045787416492
bottom99 eGFRcre (2021)	bottom90 eGFRcre (2009)	0.971366043382053
bottom99 eGFRcre (2021)	bottom90 eGFRcre (2021)	0.971401552938469
bottom99 eGFRcre (2021)	healthy eGFRcre (2009)	0.98847259396168
bottom99 eGFRcre (2021)	healthy eGFRcre (2021)	0.988444140649926
bottom99 eGFRcre (2021)	bottom98 eGFRcre (2009)	0.995764768998771
bottom99 eGFRcre (2021)	bottom98 eGFRcre (2021)	0.995776821433608
bottom99 eGFRcre (2021)	bottom99 eGFRcre (2009)	0.999992936468726
bottom99 eGFRcre (2021)	bottom10 eGFRcys	0.158217176979001
bottom99 eGFRcre (2021)	bottom10 eGFRcyscys	0.268146547502754
bottom99 eGFRcre (2021)	bottom90 eGFRcys	0.451580416755459
bottom99 eGFRcre (2021)	healthy eGFRcys	0.496574331878659
bottom99 eGFRcre (2021)	bottom99 eGFRcys	0.514429342212414
bottom99 eGFRcre (2021)	bottom98 eGFRcys	0.502974148040932
bottom99 eGFRcre (2021)	bottom90 eGFRcyscys	0.779639435866977
bottom99 eGFRcre (2021)	healthy eGFRcyscys	0.822918200361925
bottom99 eGFRcre (2021)	bottom99 eGFRcyscys	0.834655072379856
bottom99 eGFRcre (2021)	bottom98 eGFRcyscys	0.825637723228891
bottom99 eGFRcre (2021)	top1 cystatin	0.0523190352129972
bottom99 eGFRcre (2021)	top2 cystatin	0.0932842498700131
bottom99 eGFRcre (2021)	top1 creatinine	0.0292447221548005
bottom99 eGFRcre (2021)	top2 creatinine	0.0652786102329226
bottom99 eGFRcre (2021)	top10 creatinine	0.0467625115289177
bottom99 eGFRcre (2021)	disease creatinine	-0.0758419287386311
bottom99 eGFRcre (2021)	bottom10 cystatin	-0.158827599559094
bottom99 eGFRcre (2021)	bottom90 cystatin	-0.449227117406873
bottom99 eGFRcre (2021)	healthy cystatin	-0.4912350215771
bottom99 eGFRcre (2021)	bottom99 cystatin	-0.510455265226797
bottom99 eGFRcre (2021)	bottom98 cystatin	-0.498366848708247
bottom99 eGFRcre (2021)	bottom1 cystatin	-0.0725793123721666
bottom99 eGFRcre (2021)	top10 cystatin	0.0504855097321581
bottom99 eGFRcre (2021)	disease cystatin	-0.0285437970627506
bottom99 eGFRcre (2021)	bottom1 creatinine	-0.036814342678241
bottom99 eGFRcre (2021)	bottom10 creatinine	-0.289813135857516
bottom99 eGFRcre (2021)	top1 eGFRcre (2009)	-0.0527229226139456
bottom99 eGFRcre (2021)	top2 eGFRcre (2009)	-0.118847104247071
bottom99 eGFRcre (2021)	top2 eGFRcre (2021)	-0.118795303760264
bottom99 eGFRcre (2021)	top2 eGFRcys	-0.0914568384108932
bottom99 eGFRcre (2021)	top2 eGFRcyscys	-0.106356625843069
bottom99 eGFRcre (2021)	top1 eGFRcys	-0.0514372611071704
bottom99 eGFRcre (2021)	top1 eGFRcyscys	-0.055835179018263
bottom99 eGFRcre (2021)	top1 eGFRcre (2021)	-0.0527947433837669
bottom99 eGFRcre (2021)	bottom90 creatinine	-0.965405951597246
bottom99 eGFRcre (2021)	healthy creatinine	-0.968885405848681
bottom99 eGFRcre (2021)	bottom99 creatinine	-0.988659707409319
bottom99 eGFRcre (2021)	bottom98 creatinine	-0.985867783191656
bottom10 eGFRcys	top10 eGFRcre (2021)	0.0668003541418311
bottom10 eGFRcys	disease eGFRcre (2009)	0.0926605541439983
bottom10 eGFRcys	disease eGFRcre (2021)	0.0924582230805338
bottom10 eGFRcys	top10 eGFRcre (2009)	0.0672324408660325
bottom10 eGFRcys	top10 eGFRcys	0.566378644023147
bottom10 eGFRcys	top10 eGFRcyscys	0.522049799336657
bottom10 eGFRcys	disease eGFRcys	0.468728007839695
bottom10 eGFRcys	disease eGFRcyscys	0.366423755651615
bottom10 eGFRcys	bottom1 eGFRcre (2009)	-0.0213271463663562
bottom10 eGFRcys	bottom1 eGFRcre (2021)	-0.0217118233641552
bottom10 eGFRcys	bottom10 eGFRcre (2009)	0.0546586363226878
bottom10 eGFRcys	bottom10 eGFRcre (2021)	0.054564847516185
bottom10 eGFRcys	bottom1 eGFRcys	0.52189658666421
bottom10 eGFRcys	bottom1 eGFRcyscys	0.411122265501348
bottom10 eGFRcys	bottom90 eGFRcre (2009)	0.158890437243347
bottom10 eGFRcys	bottom90 eGFRcre (2021)	0.158882009813265
bottom10 eGFRcys	healthy eGFRcre (2009)	0.15479778492413
bottom10 eGFRcys	healthy eGFRcre (2021)	0.154781876479115
bottom10 eGFRcys	bottom98 eGFRcre (2009)	0.159063279211813
bottom10 eGFRcys	bottom98 eGFRcre (2021)	0.159072085480223
bottom10 eGFRcys	bottom99 eGFRcre (2009)	0.158216317959615
bottom10 eGFRcys	bottom99 eGFRcre (2021)	0.158217176979001
bottom10 eGFRcys	bottom10 eGFRcyscys	0.933522507839005
bottom10 eGFRcys	bottom90 eGFRcys	0.609389654146268
bottom10 eGFRcys	healthy eGFRcys	0.588100169718301
bottom10 eGFRcys	bottom99 eGFRcys	0.583800039915671
bottom10 eGFRcys	bottom98 eGFRcys	0.586886397245184
bottom10 eGFRcys	bottom90 eGFRcyscys	0.50182589411576
bottom10 eGFRcys	healthy eGFRcyscys	0.463634889510146
bottom10 eGFRcys	bottom99 eGFRcyscys	0.460604097377282
bottom10 eGFRcys	bottom98 eGFRcyscys	0.468361949410676
bottom10 eGFRcys	top1 cystatin	-0.0559483962291315
bottom10 eGFRcys	top2 cystatin	-0.171233397870568
bottom10 eGFRcys	top1 creatinine	0.0505090058813686
bottom10 eGFRcys	top2 creatinine	0.0102650084100332
bottom10 eGFRcys	top10 creatinine	-0.0150838708412622
bottom10 eGFRcys	disease creatinine	-0.0187440984247616
bottom10 eGFRcys	bottom10 cystatin	-0.995985048503495
bottom10 eGFRcys	bottom90 cystatin	-0.614996653895116
bottom10 eGFRcys	healthy cystatin	-0.596233198649565
bottom10 eGFRcys	bottom99 cystatin	-0.590081593194421
bottom10 eGFRcys	bottom98 cystatin	-0.592585961202557
bottom10 eGFRcys	bottom1 cystatin	-0.531378998894535
bottom10 eGFRcys	top10 cystatin	-0.42699412265196
bottom10 eGFRcys	disease cystatin	-0.301112593198473
bottom10 eGFRcys	bottom1 creatinine	0.0632465526702215
bottom10 eGFRcys	bottom10 creatinine	-0.0592171441842596
bottom10 eGFRcys	top1 eGFRcre (2009)	-0.0841048679293769
bottom10 eGFRcys	top2 eGFRcre (2009)	0.0396282806369421
bottom10 eGFRcys	top2 eGFRcre (2021)	0.0389234414093005
bottom10 eGFRcys	top2 eGFRcys	0.303324281854533
bottom10 eGFRcys	top2 eGFRcyscys	0.262616235758621
bottom10 eGFRcys	top1 eGFRcys	0.160135343964278
bottom10 eGFRcys	top1 eGFRcyscys	0.11077990588444
bottom10 eGFRcys	top1 eGFRcre (2021)	-0.0845828964559953
bottom10 eGFRcys	bottom90 creatinine	-0.157505200043287
bottom10 eGFRcys	healthy creatinine	-0.153682323037631
bottom10 eGFRcys	bottom99 creatinine	-0.156843996594786
bottom10 eGFRcys	bottom98 creatinine	-0.157931339047544
bottom10 eGFRcrecys	top10 eGFRcre (2021)	0.0103139233982638
bottom10 eGFRcrecys	disease eGFRcre (2009)	0.0245212400485906
bottom10 eGFRcrecys	disease eGFRcre (2021)	0.0245248022164846
bottom10 eGFRcrecys	top10 eGFRcre (2009)	0.0104383763063215
bottom10 eGFRcrecys	top10 eGFRcys	0.551871694918992
bottom10 eGFRcrecys	top10 eGFRcyscys	0.539426533066972
bottom10 eGFRcrecys	disease eGFRcys	0.456709009681584
bottom10 eGFRcrecys	disease eGFRcyscys	0.345406822906875
bottom10 eGFRcrecys	bottom1 eGFRcre (2009)	0.155254007054869
bottom10 eGFRcrecys	bottom1 eGFRcre (2021)	0.155062364265143
bottom10 eGFRcrecys	bottom10 eGFRcre (2009)	0.408984839767773
bottom10 eGFRcrecys	bottom10 eGFRcre (2021)	0.409257250880672
bottom10 eGFRcrecys	bottom1 eGFRcys	0.526883149340609
bottom10 eGFRcrecys	bottom1 eGFRcyscys	0.492212888250374
bottom10 eGFRcrecys	bottom90 eGFRcre (2009)	0.280091504574308
bottom10 eGFRcrecys	bottom90 eGFRcre (2021)	0.279795490582821
bottom10 eGFRcrecys	healthy eGFRcre (2009)	0.267474103990482
bottom10 eGFRcrecys	healthy eGFRcre (2021)	0.26713615260284
bottom10 eGFRcrecys	bottom98 eGFRcre (2009)	0.271548666564499
bottom10 eGFRcrecys	bottom98 eGFRcre (2021)	0.27124763997458
bottom10 eGFRcrecys	bottom99 eGFRcre (2009)	0.268472938417709
bottom10 eGFRcrecys	bottom99 eGFRcre (2021)	0.268146547502754
bottom10 eGFRcrecys	bottom10 eGFRcys	0.933522507839005
bottom10 eGFRcrecys	bottom10 eGFRcyscys	1
bottom10 eGFRcrecys	bottom90 eGFRcys	0.541426979889626
bottom10 eGFRcrecys	healthy eGFRcys	0.52636199759859
bottom10 eGFRcrecys	bottom99 eGFRcys	0.522307632094378
bottom10 eGFRcrecys	bottom98 eGFRcys	0.524436342306987
bottom10 eGFRcrecys	bottom90 eGFRcyscys	0.503993714359171
bottom10 eGFRcrecys	healthy eGFRcyscys	0.47015372458822
bottom10 eGFRcrecys	bottom99 eGFRcyscys	0.465503515603473
bottom10 eGFRcrecys	bottom98 eGFRcyscys	0.472955423275178
bottom10 eGFRcrecys	top1 cystatin	-0.100646209428171
bottom10 eGFRcrecys	top2 cystatin	-0.180803399483116
bottom10 eGFRcrecys	top1 creatinine	-0.00727537431499596
bottom10 eGFRcrecys	top2 creatinine	-0.0223081140890771
bottom10 eGFRcrecys	top10 creatinine	-0.0111781310824177
bottom10 eGFRcrecys	disease creatinine	-0.00953246055544241
bottom10 eGFRcrecys	bottom10 cystatin	-0.930832553602042
bottom10 eGFRcrecys	bottom90 cystatin	-0.546664321646879
bottom10 eGFRcrecys	healthy cystatin	-0.534972241744196
bottom10 eGFRcrecys	bottom99 cystatin	-0.52844663036132
bottom10 eGFRcrecys	bottom98 cystatin	-0.530206116556671
bottom10 eGFRcrecys	bottom1 cystatin	-0.539941272407169
bottom10 eGFRcrecys	top10 cystatin	-0.448288657708287
bottom10 eGFRcrecys	disease cystatin	-0.303781430722411
bottom10 eGFRcrecys	bottom1 creatinine	-0.0982394391715615
bottom10 eGFRcrecys	bottom10 creatinine	-0.403944015800574
bottom10 eGFRcrecys	top1 eGFRcre (2009)	-0.0243397186719385
bottom10 eGFRcrecys	top2 eGFRcre (2009)	0.0389208663345624
bottom10 eGFRcrecys	top2 eGFRcre (2021)	0.0388398814043044
bottom10 eGFRcrecys	top2 eGFRcys	0.264251530544965
bottom10 eGFRcrecys	top2 eGFRcyscys	0.229090142114066
bottom10 eGFRcrecys	top1 eGFRcys	0.137275162258861
bottom10 eGFRcrecys	top1 eGFRcyscys	0.103864977043384
bottom10 eGFRcrecys	top1 eGFRcre (2021)	-0.0246291522627026
bottom10 eGFRcrecys	bottom90 creatinine	-0.241272390126087
bottom10 eGFRcrecys	healthy creatinine	-0.230542909355989
bottom10 eGFRcrecys	bottom99 creatinine	-0.232287517298537
bottom10 eGFRcrecys	bottom98 creatinine	-0.235589144463614
bottom90 eGFRcys	top10 eGFRcre (2021)	0.0315409975972664
bottom90 eGFRcys	disease eGFRcre (2009)	0.101259114602659
bottom90 eGFRcys	disease eGFRcre (2021)	0.100983198353265
bottom90 eGFRcys	top10 eGFRcre (2009)	0.0318652089378795
bottom90 eGFRcys	top10 eGFRcys	0.37207689413916
bottom90 eGFRcys	top10 eGFRcyscys	0.324535007936801
bottom90 eGFRcys	disease eGFRcys	0.294853479953512
bottom90 eGFRcys	disease eGFRcyscys	0.247618754888508
bottom90 eGFRcys	bottom1 eGFRcre (2009)	-0.0209924671207781
bottom90 eGFRcys	bottom1 eGFRcre (2021)	-0.021149016552924
bottom90 eGFRcys	bottom10 eGFRcre (2009)	0.0630747887300681
bottom90 eGFRcys	bottom10 eGFRcre (2021)	0.0629912526599605
bottom90 eGFRcys	bottom1 eGFRcys	0.217633245523766
bottom90 eGFRcys	bottom1 eGFRcyscys	0.166214604032199
bottom90 eGFRcys	bottom90 eGFRcre (2009)	0.451149877194172
bottom90 eGFRcys	bottom90 eGFRcre (2021)	0.451276143097437
bottom90 eGFRcys	healthy eGFRcre (2009)	0.441344352236474
bottom90 eGFRcys	healthy eGFRcre (2021)	0.441384915428183
bottom90 eGFRcys	bottom98 eGFRcre (2009)	0.451575696085021
bottom90 eGFRcys	bottom98 eGFRcre (2021)	0.451651727447131
bottom90 eGFRcys	bottom99 eGFRcre (2009)	0.451524055940457
bottom90 eGFRcys	bottom99 eGFRcre (2021)	0.451580416755459
bottom90 eGFRcys	bottom10 eGFRcys	0.609389654146268
bottom90 eGFRcys	bottom10 eGFRcyscys	0.541426979889626
bottom90 eGFRcys	healthy eGFRcys	0.979759488499814
bottom90 eGFRcys	bottom99 eGFRcys	0.983035613300977
bottom90 eGFRcys	bottom98 eGFRcys	0.986291898649978
bottom90 eGFRcys	bottom90 eGFRcyscys	0.905571666929662
bottom90 eGFRcys	healthy eGFRcyscys	0.860552423174522
bottom90 eGFRcys	bottom99 eGFRcyscys	0.864375243179358
bottom90 eGFRcys	bottom98 eGFRcyscys	0.871709077837232
bottom90 eGFRcys	top1 cystatin	-0.0081243658662977
bottom90 eGFRcys	top2 cystatin	-0.0419704498504555
bottom90 eGFRcys	top1 creatinine	0.0376131198192665
bottom90 eGFRcys	top2 creatinine	0.0299934576159446
bottom90 eGFRcys	top10 creatinine	0.00461883406837448
bottom90 eGFRcys	disease creatinine	-0.017399859807974
bottom90 eGFRcys	bottom10 cystatin	-0.611624822421848
bottom90 eGFRcys	bottom90 cystatin	-0.997610628971488
bottom90 eGFRcys	healthy cystatin	-0.973865669445845
bottom90 eGFRcys	bottom99 cystatin	-0.976685190836547
bottom90 eGFRcys	bottom98 cystatin	-0.981603716581091
bottom90 eGFRcys	bottom1 cystatin	-0.223018635278282
bottom90 eGFRcys	top10 cystatin	-0.225177154771325
bottom90 eGFRcys	disease cystatin	-0.166855216333229
bottom90 eGFRcys	bottom1 creatinine	0.0288145202435448
bottom90 eGFRcys	bottom10 creatinine	-0.0812983186696565
bottom90 eGFRcys	top1 eGFRcre (2009)	-0.0505323593440096
bottom90 eGFRcys	top2 eGFRcre (2009)	-0.0310824050073045
bottom90 eGFRcys	top2 eGFRcre (2021)	-0.0312734611327849
bottom90 eGFRcys	top2 eGFRcys	0.0962883971064552
bottom90 eGFRcys	top2 eGFRcyscys	0.0709246946786821
bottom90 eGFRcys	top1 eGFRcys	0.0424762820752792
bottom90 eGFRcys	top1 eGFRcyscys	0.0205707938972168
bottom90 eGFRcys	top1 eGFRcre (2021)	-0.0507314148303091
bottom90 eGFRcys	bottom90 creatinine	-0.462306623511248
bottom90 eGFRcys	healthy creatinine	-0.438771091001738
bottom90 eGFRcys	bottom99 creatinine	-0.450217229480664
bottom90 eGFRcys	bottom98 creatinine	-0.453064281295638
healthy eGFRcys	top10 eGFRcre (2021)	0.0462933073576215
healthy eGFRcys	disease eGFRcre (2009)	0.111636470369483
healthy eGFRcys	disease eGFRcre (2021)	0.11144027974769
healthy eGFRcys	top10 eGFRcre (2009)	0.0466595015054346
healthy eGFRcys	top10 eGFRcys	0.431937083032088
healthy eGFRcys	top10 eGFRcyscys	0.380283656227202
healthy eGFRcys	disease eGFRcys	0.262250824468852
healthy eGFRcys	disease eGFRcyscys	0.228443691723996
healthy eGFRcys	bottom1 eGFRcre (2009)	-0.0213107177448465
healthy eGFRcys	bottom1 eGFRcre (2021)	-0.0214139176855983
healthy eGFRcys	bottom10 eGFRcre (2009)	0.0689829715610686
healthy eGFRcys	bottom10 eGFRcre (2021)	0.0689194328071304
healthy eGFRcys	bottom1 eGFRcys	0.208248091221104
healthy eGFRcys	bottom1 eGFRcyscys	0.159080606379871
healthy eGFRcys	bottom90 eGFRcre (2009)	0.473103762502729
healthy eGFRcys	bottom90 eGFRcre (2021)	0.473189536896001
healthy eGFRcys	healthy eGFRcre (2009)	0.497623131309703
healthy eGFRcys	healthy eGFRcre (2021)	0.497801579875531
healthy eGFRcys	bottom98 eGFRcre (2009)	0.493180509800089
healthy eGFRcys	bottom98 eGFRcre (2021)	0.493308985995588
healthy eGFRcys	bottom99 eGFRcre (2009)	0.496447364678032
healthy eGFRcys	bottom99 eGFRcre (2021)	0.496574331878659
healthy eGFRcys	bottom10 eGFRcys	0.588100169718301
healthy eGFRcys	bottom10 eGFRcyscys	0.52636199759859
healthy eGFRcys	bottom90 eGFRcys	0.979759488499814
healthy eGFRcys	bottom99 eGFRcys	0.988746582386387
healthy eGFRcys	bottom98 eGFRcys	0.988324336835732
healthy eGFRcys	bottom90 eGFRcyscys	0.901128734582357
healthy eGFRcys	healthy eGFRcyscys	0.900872631199989
healthy eGFRcys	bottom99 eGFRcyscys	0.889368081188289
healthy eGFRcys	bottom98 eGFRcyscys	0.892449439809457
healthy eGFRcys	top1 cystatin	-0.006429567974364
healthy eGFRcys	top2 cystatin	-0.0419841171303665
healthy eGFRcys	top1 creatinine	0.0395060828986493
healthy eGFRcys	top2 creatinine	0.0332470948141829
healthy eGFRcys	top10 creatinine	0.000602241666718254
healthy eGFRcys	disease creatinine	-0.0311866711507166
healthy eGFRcys	bottom10 cystatin	-0.590331275687941
healthy eGFRcys	bottom90 cystatin	-0.97531842042536
healthy eGFRcys	healthy cystatin	-0.996820665777726
healthy eGFRcys	bottom99 cystatin	-0.981920252275915
healthy eGFRcys	bottom98 cystatin	-0.982659237923074
healthy eGFRcys	bottom1 cystatin	-0.213580194809472
healthy eGFRcys	top10 cystatin	-0.25843177646007
healthy eGFRcys	disease cystatin	-0.154572203108793
healthy eGFRcys	bottom1 creatinine	0.026469533254723
healthy eGFRcys	bottom10 creatinine	-0.0897394477789231
healthy eGFRcys	top1 eGFRcre (2009)	-0.0535868529081172
healthy eGFRcys	top2 eGFRcre (2009)	-0.035182723811231
healthy eGFRcys	top2 eGFRcre (2021)	-0.0353456077464155
healthy eGFRcys	top2 eGFRcys	0.104582936560928
healthy eGFRcys	top2 eGFRcyscys	0.0771254051037019
healthy eGFRcys	top1 eGFRcys	0.0442027620831525
healthy eGFRcys	top1 eGFRcyscys	0.0213518087712962
healthy eGFRcys	top1 eGFRcre (2021)	-0.0537568623237186
healthy eGFRcys	bottom90 creatinine	-0.482391417078451
healthy eGFRcys	healthy creatinine	-0.507315506557554
healthy eGFRcys	bottom99 creatinine	-0.502282390583102
healthy eGFRcys	bottom98 creatinine	-0.500159949565468
bottom99 eGFRcys	top10 eGFRcre (2021)	0.0318449274112363
bottom99 eGFRcys	disease eGFRcre (2009)	0.13986233831653
bottom99 eGFRcys	disease eGFRcre (2021)	0.13957951411333
bottom99 eGFRcys	top10 eGFRcre (2009)	0.0322109742916272
bottom99 eGFRcys	top10 eGFRcys	0.43633547301154
bottom99 eGFRcys	top10 eGFRcyscys	0.380064034059756
bottom99 eGFRcys	disease eGFRcys	0.319124339755622
bottom99 eGFRcys	disease eGFRcyscys	0.281350234633155
bottom99 eGFRcys	bottom1 eGFRcre (2009)	-0.0203331436350703
bottom99 eGFRcys	bottom1 eGFRcre (2021)	-0.0204572677901596
bottom99 eGFRcys	bottom10 eGFRcre (2009)	0.0689855128114207
bottom99 eGFRcys	bottom10 eGFRcre (2021)	0.068916452466977
bottom99 eGFRcys	bottom1 eGFRcys	0.205984850663094
bottom99 eGFRcys	bottom1 eGFRcyscys	0.156933936622972
bottom99 eGFRcys	bottom90 eGFRcre (2009)	0.484110754535496
bottom99 eGFRcys	bottom90 eGFRcre (2021)	0.484226014778077
bottom99 eGFRcys	healthy eGFRcre (2009)	0.497215004384173
bottom99 eGFRcys	healthy eGFRcre (2021)	0.497351046793259
bottom99 eGFRcys	bottom98 eGFRcre (2009)	0.508834758543111
bottom99 eGFRcys	bottom98 eGFRcre (2021)	0.509019378773136
bottom99 eGFRcys	bottom99 eGFRcre (2009)	0.514231833672348
bottom99 eGFRcys	bottom99 eGFRcre (2021)	0.514429342212414
bottom99 eGFRcys	bottom10 eGFRcys	0.583800039915671
bottom99 eGFRcys	bottom10 eGFRcyscys	0.522307632094378
bottom99 eGFRcys	bottom90 eGFRcys	0.983035613300977
bottom99 eGFRcys	healthy eGFRcys	0.988746582386387
bottom99 eGFRcys	bottom98 eGFRcys	0.997173799808727
bottom99 eGFRcys	bottom90 eGFRcyscys	0.908539192194911
bottom99 eGFRcys	healthy eGFRcyscys	0.893174878426549
bottom99 eGFRcys	bottom99 eGFRcyscys	0.905160204938292
bottom99 eGFRcys	bottom98 eGFRcyscys	0.905660123181269
bottom99 eGFRcys	top1 cystatin	-0.00481589304755795
bottom99 eGFRcys	top2 cystatin	-0.0327746928319028
bottom99 eGFRcys	top1 creatinine	0.0367268108281666
bottom99 eGFRcys	top2 creatinine	0.0429979333574832
bottom99 eGFRcys	top10 creatinine	0.0128320092436584
bottom99 eGFRcys	disease creatinine	-0.0308918528240819
bottom99 eGFRcys	bottom10 cystatin	-0.586210761095317
bottom99 eGFRcys	bottom90 cystatin	-0.980383100006037
bottom99 eGFRcys	healthy cystatin	-0.984147630931414
bottom99 eGFRcys	bottom99 cystatin	-0.997003554989308
bottom99 eGFRcys	bottom98 cystatin	-0.994552194946882
bottom99 eGFRcys	bottom1 cystatin	-0.210848684201774
bottom99 eGFRcys	top10 cystatin	-0.257381818291712
bottom99 eGFRcys	disease cystatin	-0.179847459868902
bottom99 eGFRcys	bottom1 creatinine	0.027529657900836
bottom99 eGFRcys	bottom10 creatinine	-0.0894362219814621
bottom99 eGFRcys	top1 eGFRcre (2009)	-0.048214388227521
bottom99 eGFRcys	top2 eGFRcre (2009)	-0.0567246591972069
bottom99 eGFRcys	top2 eGFRcre (2021)	-0.0569013024086493
bottom99 eGFRcys	top2 eGFRcys	0.0956573903529995
bottom99 eGFRcys	top2 eGFRcyscys	0.0639473564560731
bottom99 eGFRcys	top1 eGFRcys	0.0385595862525378
bottom99 eGFRcys	top1 eGFRcyscys	0.0182368378725051
bottom99 eGFRcys	top1 eGFRcre (2021)	-0.048400464412869
bottom99 eGFRcys	bottom90 creatinine	-0.495403631181809
bottom99 eGFRcys	healthy creatinine	-0.502538412892854
bottom99 eGFRcys	bottom99 creatinine	-0.524454589233995
bottom99 eGFRcys	bottom98 creatinine	-0.51916871482051
bottom98 eGFRcys	top10 eGFRcre (2021)	0.0123545158991714
bottom98 eGFRcys	disease eGFRcre (2009)	0.127659029634784
bottom98 eGFRcys	disease eGFRcre (2021)	0.127371061242084
bottom98 eGFRcys	top10 eGFRcre (2009)	0.0126960416095912
bottom98 eGFRcys	top10 eGFRcys	0.419433461598444
bottom98 eGFRcys	top10 eGFRcyscys	0.35997696624856
bottom98 eGFRcys	disease eGFRcys	0.307853771379747
bottom98 eGFRcys	disease eGFRcyscys	0.268398788746166
bottom98 eGFRcys	bottom1 eGFRcre (2009)	-0.0191144694374025
bottom98 eGFRcys	bottom1 eGFRcre (2021)	-0.0192360015259841
bottom98 eGFRcys	bottom10 eGFRcre (2009)	0.0688244989738314
bottom98 eGFRcys	bottom10 eGFRcre (2021)	0.0687604965834438
bottom98 eGFRcys	bottom1 eGFRcys	0.207300955474988
bottom98 eGFRcys	bottom1 eGFRcyscys	0.158527778743287
bottom98 eGFRcys	bottom90 eGFRcre (2009)	0.47845461797058
bottom98 eGFRcys	bottom90 eGFRcre (2021)	0.478567032850351
bottom98 eGFRcys	healthy eGFRcre (2009)	0.488075241982528
bottom98 eGFRcys	healthy eGFRcre (2021)	0.488186184365664
bottom98 eGFRcys	bottom98 eGFRcre (2009)	0.503123536378083
bottom98 eGFRcys	bottom98 eGFRcre (2021)	0.503304146025817
bottom98 eGFRcys	bottom99 eGFRcre (2009)	0.502818676950728
bottom98 eGFRcys	bottom99 eGFRcre (2021)	0.502974148040932
bottom98 eGFRcys	bottom10 eGFRcys	0.586886397245184
bottom98 eGFRcys	bottom10 eGFRcyscys	0.524436342306987
bottom98 eGFRcys	bottom90 eGFRcys	0.986291898649978
bottom98 eGFRcys	healthy eGFRcys	0.988324336835732
bottom98 eGFRcys	bottom99 eGFRcys	0.997173799808727
bottom98 eGFRcys	bottom90 eGFRcyscys	0.908301511336528
bottom98 eGFRcys	healthy eGFRcyscys	0.888542291433778
bottom98 eGFRcys	bottom99 eGFRcyscys	0.897907387115111
bottom98 eGFRcys	bottom98 eGFRcyscys	0.904781416553246
bottom98 eGFRcys	top1 cystatin	-0.00600752459389256
bottom98 eGFRcys	top2 cystatin	-0.037145214570252
bottom98 eGFRcys	top1 creatinine	0.036565338751099
bottom98 eGFRcys	top2 creatinine	0.0301187419196824
bottom98 eGFRcys	top10 creatinine	0.0190338388000921
bottom98 eGFRcys	disease creatinine	-0.025467810126826
bottom98 eGFRcys	bottom10 cystatin	-0.589427060034176
bottom98 eGFRcys	bottom90 cystatin	-0.983562820131849
bottom98 eGFRcys	healthy cystatin	-0.983104397661156
bottom98 eGFRcys	bottom99 cystatin	-0.992696213517116
bottom98 eGFRcys	bottom98 cystatin	-0.997286275505842
bottom98 eGFRcys	bottom1 cystatin	-0.212445306086912
bottom98 eGFRcys	top10 cystatin	-0.245498557905252
bottom98 eGFRcys	disease cystatin	-0.172771407252792
bottom98 eGFRcys	bottom1 creatinine	0.0264000166990119
bottom98 eGFRcys	bottom10 creatinine	-0.0890246089341376
bottom98 eGFRcys	top1 eGFRcre (2009)	-0.0477411320713957
bottom98 eGFRcys	top2 eGFRcre (2009)	-0.0309817767190755
bottom98 eGFRcys	top2 eGFRcre (2021)	-0.0311439154568616
bottom98 eGFRcys	top2 eGFRcys	0.089035653814053
bottom98 eGFRcys	top2 eGFRcyscys	0.0651608300681778
bottom98 eGFRcys	top1 eGFRcys	0.0386869134161839
bottom98 eGFRcys	top1 eGFRcyscys	0.0183702810616737
bottom98 eGFRcys	top1 eGFRcre (2021)	-0.0479235403778885
bottom98 eGFRcys	bottom90 creatinine	-0.48951814758562
bottom98 eGFRcys	healthy creatinine	-0.491148041331136
bottom98 eGFRcys	bottom99 creatinine	-0.50939007176202
bottom98 eGFRcys	bottom98 creatinine	-0.513304132285813
bottom90 eGFRcrecys	top10 eGFRcre (2021)	0.0215908043027882
bottom90 eGFRcrecys	disease eGFRcre (2009)	0.169741125378081
bottom90 eGFRcrecys	disease eGFRcre (2021)	0.169388541912293
bottom90 eGFRcrecys	top10 eGFRcre (2009)	0.0219085861364583
bottom90 eGFRcrecys	top10 eGFRcys	0.261587108848187
bottom90 eGFRcrecys	top10 eGFRcyscys	0.230946963463023
bottom90 eGFRcrecys	disease eGFRcys	0.229635069746091
bottom90 eGFRcrecys	disease eGFRcyscys	0.238676782975289
bottom90 eGFRcrecys	bottom1 eGFRcre (2009)	0.00463097356987499
bottom90 eGFRcrecys	bottom1 eGFRcre (2021)	0.00451606537622501
bottom90 eGFRcrecys	bottom10 eGFRcre (2009)	0.16927064284846
bottom90 eGFRcrecys	bottom10 eGFRcre (2021)	0.169246531365578
bottom90 eGFRcrecys	bottom1 eGFRcys	0.186362880681021
bottom90 eGFRcrecys	bottom1 eGFRcyscys	0.154764682349532
bottom90 eGFRcrecys	bottom90 eGFRcre (2009)	0.793329615874229
bottom90 eGFRcrecys	bottom90 eGFRcre (2021)	0.793417084024858
bottom90 eGFRcrecys	healthy eGFRcre (2009)	0.770897422143626
bottom90 eGFRcrecys	healthy eGFRcre (2021)	0.770795671630361
bottom90 eGFRcrecys	bottom98 eGFRcre (2009)	0.782229088579665
bottom90 eGFRcrecys	bottom98 eGFRcre (2021)	0.782160628010825
bottom90 eGFRcrecys	bottom99 eGFRcre (2009)	0.779739445597229
bottom90 eGFRcrecys	bottom99 eGFRcre (2021)	0.779639435866977
bottom90 eGFRcrecys	bottom10 eGFRcys	0.50182589411576
bottom90 eGFRcrecys	bottom10 eGFRcyscys	0.503993714359171
bottom90 eGFRcrecys	bottom90 eGFRcys	0.905571666929662
bottom90 eGFRcrecys	healthy eGFRcys	0.901128734582357
bottom90 eGFRcrecys	bottom99 eGFRcys	0.908539192194911
bottom90 eGFRcrecys	bottom98 eGFRcys	0.908301511336528
bottom90 eGFRcrecys	bottom90 eGFRcyscys	1
bottom90 eGFRcrecys	healthy eGFRcyscys	0.971569375263959
bottom90 eGFRcrecys	bottom99 eGFRcyscys	0.975686769937342
bottom90 eGFRcrecys	bottom98 eGFRcyscys	0.980238866823944
bottom90 eGFRcrecys	top1 cystatin	0.0185292805477313
bottom90 eGFRcrecys	top2 cystatin	0.00497517960222866
bottom90 eGFRcrecys	top1 creatinine	0.0371837109833585
bottom90 eGFRcrecys	top2 creatinine	0.0400797560683395
bottom90 eGFRcrecys	top10 creatinine	0.0148534437246296
bottom90 eGFRcrecys	disease creatinine	-0.0408581369738999
bottom90 eGFRcrecys	bottom10 cystatin	-0.503451068836767
bottom90 eGFRcrecys	bottom90 cystatin	-0.903114184445154
bottom90 eGFRcrecys	healthy cystatin	-0.894283956330845
bottom90 eGFRcrecys	bottom99 cystatin	-0.901464704579533
bottom90 eGFRcrecys	bottom98 cystatin	-0.902690006536437
bottom90 eGFRcrecys	bottom1 cystatin	-0.189984094095092
bottom90 eGFRcrecys	top10 cystatin	-0.137564073168189
bottom90 eGFRcrecys	disease cystatin	-0.119247545664406
bottom90 eGFRcrecys	bottom1 creatinine	0.00307845833815576
bottom90 eGFRcrecys	bottom10 creatinine	-0.200173504310864
bottom90 eGFRcrecys	top1 eGFRcre (2009)	-0.0601232844453834
bottom90 eGFRcrecys	top2 eGFRcre (2009)	-0.0599244760507952
bottom90 eGFRcrecys	top2 eGFRcre (2021)	-0.06004654594906
bottom90 eGFRcrecys	top2 eGFRcys	0.0313973404647244
bottom90 eGFRcrecys	top2 eGFRcyscys	0.0102542031212143
bottom90 eGFRcrecys	top1 eGFRcys	0.00305815002740126
bottom90 eGFRcrecys	top1 eGFRcyscys	-0.0139890634374517
bottom90 eGFRcrecys	top1 eGFRcre (2021)	-0.0602983078000047
bottom90 eGFRcrecys	bottom90 creatinine	-0.797400596794567
bottom90 eGFRcrecys	healthy creatinine	-0.750009147347015
bottom90 eGFRcrecys	bottom99 creatinine	-0.762078687104326
bottom90 eGFRcrecys	bottom98 creatinine	-0.76927863312337
healthy eGFRcrecys	top10 eGFRcre (2021)	0.032037497410995
healthy eGFRcrecys	disease eGFRcre (2009)	0.162547604090766
healthy eGFRcrecys	disease eGFRcre (2021)	0.162341915553414
healthy eGFRcrecys	top10 eGFRcre (2009)	0.0324373856792493
healthy eGFRcrecys	top10 eGFRcys	0.266414822697971
healthy eGFRcrecys	top10 eGFRcyscys	0.240599485070503
healthy eGFRcrecys	disease eGFRcys	0.19470681641886
healthy eGFRcrecys	disease eGFRcyscys	0.210106214108526
healthy eGFRcrecys	bottom1 eGFRcre (2009)	0.0012438821635222
healthy eGFRcrecys	bottom1 eGFRcre (2021)	0.00118199389330482
healthy eGFRcrecys	bottom10 eGFRcre (2009)	0.164059906701064
healthy eGFRcrecys	bottom10 eGFRcre (2021)	0.164075385458184
healthy eGFRcrecys	bottom1 eGFRcys	0.172040155790147
healthy eGFRcrecys	bottom1 eGFRcyscys	0.141520803751423
healthy eGFRcrecys	bottom90 eGFRcre (2009)	0.796220563822904
healthy eGFRcrecys	bottom90 eGFRcre (2021)	0.796284610232944
healthy eGFRcrecys	healthy eGFRcre (2009)	0.829400293855061
healthy eGFRcrecys	healthy eGFRcre (2021)	0.829516651799141
healthy eGFRcrecys	bottom98 eGFRcre (2009)	0.819845054428832
healthy eGFRcrecys	bottom98 eGFRcre (2021)	0.819890938651431
healthy eGFRcrecys	bottom99 eGFRcre (2009)	0.822880190289662
healthy eGFRcrecys	bottom99 eGFRcre (2021)	0.822918200361925
healthy eGFRcrecys	bottom10 eGFRcys	0.463634889510146
healthy eGFRcrecys	bottom10 eGFRcyscys	0.47015372458822
healthy eGFRcrecys	bottom90 eGFRcys	0.860552423174522
healthy eGFRcrecys	healthy eGFRcys	0.900872631199989
healthy eGFRcrecys	bottom99 eGFRcys	0.893174878426549
healthy eGFRcrecys	bottom98 eGFRcys	0.888542291433778
healthy eGFRcrecys	bottom90 eGFRcyscys	0.971569375263959
healthy eGFRcrecys	healthy eGFRcyscys	1
healthy eGFRcrecys	bottom99 eGFRcyscys	0.987342358094779
healthy eGFRcrecys	bottom98 eGFRcyscys	0.986114220893275
healthy eGFRcrecys	top1 cystatin	0.0331957356730295
healthy eGFRcrecys	top2 cystatin	0.0257478819329803
healthy eGFRcrecys	top1 creatinine	0.0442086835033391
healthy eGFRcrecys	top2 creatinine	0.0518071385813224
healthy eGFRcrecys	top10 creatinine	0.0189082972444522
healthy eGFRcrecys	disease creatinine	-0.0484892116532724
healthy eGFRcrecys	bottom10 cystatin	-0.465192302775263
healthy eGFRcrecys	bottom90 cystatin	-0.85574287953043
healthy eGFRcrecys	healthy cystatin	-0.896099467005909
healthy eGFRcrecys	bottom99 cystatin	-0.884977958383793
healthy eGFRcrecys	bottom98 cystatin	-0.881320767237713
healthy eGFRcrecys	bottom1 cystatin	-0.17532460625526
healthy eGFRcrecys	top10 cystatin	-0.129728680642301
healthy eGFRcrecys	disease cystatin	-0.104995306703073
healthy eGFRcrecys	bottom1 creatinine	0.00489777145057672
healthy eGFRcrecys	bottom10 creatinine	-0.196754751867092
healthy eGFRcrecys	top1 eGFRcre (2009)	-0.0688233819292198
healthy eGFRcrecys	top2 eGFRcre (2009)	-0.0759025044831548
healthy eGFRcrecys	top2 eGFRcre (2021)	-0.0759915167172436
healthy eGFRcrecys	top2 eGFRcys	0.00876336933245724
healthy eGFRcrecys	top2 eGFRcyscys	-0.0114462529133546
healthy eGFRcrecys	top1 eGFRcys	-0.0159737471014825
healthy eGFRcrecys	top1 eGFRcyscys	-0.0311975329795172
healthy eGFRcrecys	top1 eGFRcre (2021)	-0.0689504244226866
healthy eGFRcrecys	bottom90 creatinine	-0.799252383748102
healthy eGFRcrecys	healthy creatinine	-0.829143237897612
healthy eGFRcrecys	bottom99 creatinine	-0.819234437387063
healthy eGFRcrecys	bottom98 creatinine	-0.818217507123925
bottom99 eGFRcrecys	top10 eGFRcre (2021)	0.00887081335291566
bottom99 eGFRcrecys	disease eGFRcre (2009)	0.210633728339808
bottom99 eGFRcrecys	disease eGFRcre (2021)	0.210290192026426
bottom99 eGFRcrecys	top10 eGFRcre (2009)	0.00924080412179781
bottom99 eGFRcrecys	top10 eGFRcys	0.27211079183461
bottom99 eGFRcrecys	top10 eGFRcyscys	0.238170591675925
bottom99 eGFRcrecys	disease eGFRcys	0.24108512293162
bottom99 eGFRcrecys	disease eGFRcyscys	0.265515505236938
bottom99 eGFRcrecys	bottom1 eGFRcre (2009)	0.00134952046787793
bottom99 eGFRcrecys	bottom1 eGFRcre (2021)	0.0012856261914912
bottom99 eGFRcrecys	bottom10 eGFRcre (2009)	0.160538406835914
bottom99 eGFRcrecys	bottom10 eGFRcre (2021)	0.160556401296545
bottom99 eGFRcrecys	bottom1 eGFRcys	0.17101732470382
bottom99 eGFRcrecys	bottom1 eGFRcyscys	0.139396521510686
bottom99 eGFRcrecys	bottom90 eGFRcre (2009)	0.800053615749984
bottom99 eGFRcrecys	bottom90 eGFRcre (2021)	0.800157832403786
bottom99 eGFRcrecys	healthy eGFRcre (2009)	0.818098324287762
bottom99 eGFRcrecys	healthy eGFRcre (2021)	0.818169836008869
bottom99 eGFRcrecys	bottom98 eGFRcre (2009)	0.829240227045084
bottom99 eGFRcrecys	bottom98 eGFRcre (2021)	0.829358711985282
bottom99 eGFRcrecys	bottom99 eGFRcre (2009)	0.834526986797619
bottom99 eGFRcrecys	bottom99 eGFRcre (2021)	0.834655072379856
bottom99 eGFRcrecys	bottom10 eGFRcys	0.460604097377282
bottom99 eGFRcrecys	bottom10 eGFRcyscys	0.465503515603473
bottom99 eGFRcrecys	bottom90 eGFRcys	0.864375243179358
bottom99 eGFRcrecys	healthy eGFRcys	0.889368081188289
bottom99 eGFRcrecys	bottom99 eGFRcys	0.905160204938292
bottom99 eGFRcrecys	bottom98 eGFRcys	0.897907387115111
bottom99 eGFRcrecys	bottom90 eGFRcyscys	0.975686769937342
bottom99 eGFRcrecys	healthy eGFRcyscys	0.987342358094779
bottom99 eGFRcrecys	bottom99 eGFRcyscys	1
bottom99 eGFRcrecys	bottom98 eGFRcyscys	0.996160912841782
bottom99 eGFRcrecys	top1 cystatin	0.0228371692247963
bottom99 eGFRcrecys	top2 cystatin	0.0281337547478817
bottom99 eGFRcrecys	top1 creatinine	0.0365685850876027
bottom99 eGFRcrecys	top2 creatinine	0.0596502621478686
bottom99 eGFRcrecys	top10 creatinine	0.0342692237371668
bottom99 eGFRcrecys	disease creatinine	-0.0538191600463629
bottom99 eGFRcrecys	bottom10 cystatin	-0.462033148074189
bottom99 eGFRcrecys	bottom90 cystatin	-0.861213795672491
bottom99 eGFRcrecys	healthy cystatin	-0.883222172443255
bottom99 eGFRcrecys	bottom99 cystatin	-0.900689889390407
bottom99 eGFRcrecys	bottom98 cystatin	-0.89363236246713
bottom99 eGFRcrecys	bottom1 cystatin	-0.173831122305754
bottom99 eGFRcrecys	top10 cystatin	-0.129915601570366
bottom99 eGFRcrecys	disease cystatin	-0.123597347383822
bottom99 eGFRcrecys	bottom1 creatinine	0.00775390982682055
bottom99 eGFRcrecys	bottom10 creatinine	-0.192916191544562
bottom99 eGFRcrecys	top1 eGFRcre (2009)	-0.0551388238549541
bottom99 eGFRcrecys	top2 eGFRcre (2009)	-0.0965932161556486
bottom99 eGFRcrecys	top2 eGFRcre (2021)	-0.096657509801811
bottom99 eGFRcrecys	top2 eGFRcys	0.00854292157596122
bottom99 eGFRcrecys	top2 eGFRcyscys	-0.0181597788673939
bottom99 eGFRcrecys	top1 eGFRcys	-0.00359900596182309
bottom99 eGFRcrecys	top1 eGFRcyscys	-0.0177512444751927
bottom99 eGFRcrecys	top1 eGFRcre (2021)	-0.0552893173244354
bottom99 eGFRcrecys	bottom90 creatinine	-0.80544340516796
bottom99 eGFRcrecys	healthy creatinine	-0.81268591661721
bottom99 eGFRcrecys	bottom99 creatinine	-0.836366109229537
bottom99 eGFRcrecys	bottom98 creatinine	-0.831865275845228
bottom98 eGFRcrecys	top10 eGFRcre (2021)	-0.0155487128604263
bottom98 eGFRcrecys	disease eGFRcre (2009)	0.19846075169804
bottom98 eGFRcrecys	disease eGFRcre (2021)	0.198102316064234
bottom98 eGFRcrecys	top10 eGFRcre (2009)	-0.0152141286734117
bottom98 eGFRcrecys	top10 eGFRcys	0.26258940231761
bottom98 eGFRcrecys	top10 eGFRcyscys	0.22239545014579
bottom98 eGFRcrecys	disease eGFRcys	0.234466915525734
bottom98 eGFRcrecys	disease eGFRcyscys	0.255618235050024
bottom98 eGFRcrecys	bottom1 eGFRcre (2009)	0.00278143323194293
bottom98 eGFRcrecys	bottom1 eGFRcre (2021)	0.00270800954735067
bottom98 eGFRcrecys	bottom10 eGFRcre (2009)	0.163010725958437
bottom98 eGFRcrecys	bottom10 eGFRcre (2021)	0.163025518939311
bottom98 eGFRcrecys	bottom1 eGFRcys	0.174240447688866
bottom98 eGFRcrecys	bottom1 eGFRcyscys	0.143060005110075
bottom98 eGFRcrecys	bottom90 eGFRcre (2009)	0.799122441257897
bottom98 eGFRcrecys	bottom90 eGFRcre (2021)	0.799225283004662
bottom98 eGFRcrecys	healthy eGFRcre (2009)	0.811438344075719
bottom98 eGFRcrecys	healthy eGFRcre (2021)	0.811474880321835
bottom98 eGFRcrecys	bottom98 eGFRcre (2009)	0.827987190888219
bottom98 eGFRcrecys	bottom98 eGFRcre (2021)	0.828101665511271
bottom98 eGFRcrecys	bottom99 eGFRcre (2009)	0.825563000671834
bottom98 eGFRcrecys	bottom99 eGFRcre (2021)	0.825637723228891
bottom98 eGFRcrecys	bottom10 eGFRcys	0.468361949410676
bottom98 eGFRcrecys	bottom10 eGFRcyscys	0.472955423275178
bottom98 eGFRcrecys	bottom90 eGFRcys	0.871709077837232
bottom98 eGFRcrecys	healthy eGFRcys	0.892449439809457
bottom98 eGFRcrecys	bottom99 eGFRcys	0.905660123181269
bottom98 eGFRcrecys	bottom98 eGFRcys	0.904781416553246
bottom98 eGFRcrecys	bottom90 eGFRcyscys	0.980238866823944
bottom98 eGFRcrecys	healthy eGFRcyscys	0.986114220893275
bottom98 eGFRcrecys	bottom99 eGFRcyscys	0.996160912841782
bottom98 eGFRcrecys	bottom98 eGFRcyscys	1
bottom98 eGFRcrecys	top1 cystatin	0.022558390412227
bottom98 eGFRcrecys	top2 cystatin	0.012237953588107
bottom98 eGFRcrecys	top1 creatinine	0.0375649568020412
bottom98 eGFRcrecys	top2 creatinine	0.0422122284339037
bottom98 eGFRcrecys	top10 creatinine	0.0419741229528476
bottom98 eGFRcrecys	disease creatinine	-0.0482683126334439
bottom98 eGFRcrecys	bottom10 cystatin	-0.469860558599764
bottom98 eGFRcrecys	bottom90 cystatin	-0.868529233621479
bottom98 eGFRcrecys	healthy cystatin	-0.885703015086562
bottom98 eGFRcrecys	bottom99 cystatin	-0.899805666952513
bottom98 eGFRcrecys	bottom98 cystatin	-0.90043655367796
bottom98 eGFRcrecys	bottom1 cystatin	-0.177184676293775
bottom98 eGFRcrecys	top10 cystatin	-0.123673202246589
bottom98 eGFRcrecys	disease cystatin	-0.119244402029955
bottom98 eGFRcrecys	bottom1 creatinine	0.00630996073075052
bottom98 eGFRcrecys	bottom10 creatinine	-0.1949253714919
bottom98 eGFRcrecys	top1 eGFRcre (2009)	-0.056479521824418
bottom98 eGFRcrecys	top2 eGFRcre (2009)	-0.0606537531148498
bottom98 eGFRcrecys	top2 eGFRcre (2021)	-0.0607486052388915
bottom98 eGFRcrecys	top2 eGFRcys	0.0215459453265807
bottom98 eGFRcrecys	top2 eGFRcyscys	0.00234785415758563
bottom98 eGFRcrecys	top1 eGFRcys	-0.00315627036238315
bottom98 eGFRcrecys	top1 eGFRcyscys	-0.0177849323196531
bottom98 eGFRcrecys	top1 eGFRcre (2021)	-0.0566375443071477
bottom98 eGFRcrecys	bottom90 creatinine	-0.804285894225182
bottom98 eGFRcrecys	healthy creatinine	-0.802561487273571
bottom98 eGFRcrecys	bottom99 creatinine	-0.822376315672813
bottom98 eGFRcrecys	bottom98 creatinine	-0.830537328388188
top1 cystatin	top10 eGFRcre (2021)	-0.564095525269669
top1 cystatin	disease eGFRcre (2009)	-0.358630229082378
top1 cystatin	disease eGFRcre (2021)	-0.359292294276794
top1 cystatin	top10 eGFRcre (2009)	-0.565342879164743
top1 cystatin	top10 eGFRcys	-0.395647892674547
top1 cystatin	top10 eGFRcyscys	-0.448043635511967
top1 cystatin	disease eGFRcys	-0.47777373870997
top1 cystatin	disease eGFRcyscys	-0.439870001616869
top1 cystatin	bottom1 eGFRcre (2009)	0.0194244042191895
top1 cystatin	bottom1 eGFRcre (2021)	0.0194313025875943
top1 cystatin	bottom10 eGFRcre (2009)	0.0175708030281999
top1 cystatin	bottom10 eGFRcre (2021)	0.0175340790467637
top1 cystatin	bottom1 eGFRcys	-0.180544073036362
top1 cystatin	bottom1 eGFRcyscys	-0.0802876918479086
top1 cystatin	bottom90 eGFRcre (2009)	0.0545864065097241
top1 cystatin	bottom90 eGFRcre (2021)	0.0545442634825634
top1 cystatin	healthy eGFRcre (2009)	0.0700881342257222
top1 cystatin	healthy eGFRcre (2021)	0.0701544039649759
top1 cystatin	bottom98 eGFRcre (2009)	0.0518299945577253
top1 cystatin	bottom98 eGFRcre (2021)	0.0518074755169251
top1 cystatin	bottom99 eGFRcre (2009)	0.0523335741238029
top1 cystatin	bottom99 eGFRcre (2021)	0.0523190352129972
top1 cystatin	bottom10 eGFRcys	-0.0559483962291315
top1 cystatin	bottom10 eGFRcyscys	-0.100646209428171
top1 cystatin	bottom90 eGFRcys	-0.0081243658662977
top1 cystatin	healthy eGFRcys	-0.006429567974364
top1 cystatin	bottom99 eGFRcys	-0.00481589304755795
top1 cystatin	bottom98 eGFRcys	-0.00600752459389256
top1 cystatin	bottom90 eGFRcyscys	0.0185292805477313
top1 cystatin	healthy eGFRcyscys	0.0331957356730295
top1 cystatin	bottom99 eGFRcyscys	0.0228371692247963
top1 cystatin	bottom98 eGFRcyscys	0.022558390412227
top1 cystatin	top2 cystatin	0.898625994721691
top1 cystatin	top1 creatinine	0.846586913169386
top1 cystatin	top2 creatinine	0.859277164975955
top1 cystatin	top10 creatinine	0.779811231818023
top1 cystatin	disease creatinine	0.792894329310971
top1 cystatin	bottom10 cystatin	0.0606320201396209
top1 cystatin	bottom90 cystatin	0.00846686761211491
top1 cystatin	healthy cystatin	0.0117575013216386
top1 cystatin	bottom99 cystatin	0.00497447107968302
top1 cystatin	bottom98 cystatin	0.0069382948389021
top1 cystatin	bottom1 cystatin	0.198154224804659
top1 cystatin	top10 cystatin	0.654739170241039
top1 cystatin	disease cystatin	0.705528079793683
top1 cystatin	bottom1 creatinine	-0.143565790257004
top1 cystatin	bottom10 creatinine	-0.181009297118626
top1 cystatin	top1 eGFRcre (2009)	-0.870023412391213
top1 cystatin	top2 eGFRcre (2009)	-0.869077948017787
top1 cystatin	top2 eGFRcre (2021)	-0.868928473493926
top1 cystatin	top2 eGFRcys	-0.733005567872852
top1 cystatin	top2 eGFRcyscys	-0.718857664140827
top1 cystatin	top1 eGFRcys	-0.883504826628111
top1 cystatin	top1 eGFRcyscys	-0.883846626918074
top1 cystatin	top1 eGFRcre (2021)	-0.8686763373452
top1 cystatin	bottom90 creatinine	-0.0567835403376549
top1 cystatin	healthy creatinine	-0.0838150811163359
top1 cystatin	bottom99 creatinine	-0.0530222088141653
top1 cystatin	bottom98 creatinine	-0.0530964647241046
top2 cystatin	top10 eGFRcre (2021)	-0.347005637424773
top2 cystatin	disease eGFRcre (2009)	-0.330400568502048
top2 cystatin	disease eGFRcre (2021)	-0.331376849373541
top2 cystatin	top10 eGFRcre (2009)	-0.346859779018021
top2 cystatin	top10 eGFRcys	-0.552085814043846
top2 cystatin	top10 eGFRcyscys	-0.598959652789607
top2 cystatin	disease eGFRcys	-0.616910479596871
top2 cystatin	disease eGFRcyscys	-0.560827437560946
top2 cystatin	bottom1 eGFRcre (2009)	0.0347711021229556
top2 cystatin	bottom1 eGFRcre (2021)	0.0348832687928183
top2 cystatin	bottom10 eGFRcre (2009)	0.0334248740933142
top2 cystatin	bottom10 eGFRcre (2021)	0.033125411428539
top2 cystatin	bottom1 eGFRcys	-0.31755750458914
top2 cystatin	bottom1 eGFRcyscys	-0.171514344385732
top2 cystatin	bottom90 eGFRcre (2009)	0.0708046065963802
top2 cystatin	bottom90 eGFRcre (2021)	0.0707534931200948
top2 cystatin	healthy eGFRcre (2009)	0.0941357874763547
top2 cystatin	healthy eGFRcre (2021)	0.0942098286004374
top2 cystatin	bottom98 eGFRcre (2009)	0.0691359362920706
top2 cystatin	bottom98 eGFRcre (2021)	0.0690691467503103
top2 cystatin	bottom99 eGFRcre (2009)	0.0931898327828065
top2 cystatin	bottom99 eGFRcre (2021)	0.0932842498700131
top2 cystatin	bottom10 eGFRcys	-0.171233397870568
top2 cystatin	bottom10 eGFRcyscys	-0.180803399483116
top2 cystatin	bottom90 eGFRcys	-0.0419704498504555
top2 cystatin	healthy eGFRcys	-0.0419841171303665
top2 cystatin	bottom99 eGFRcys	-0.0327746928319028
top2 cystatin	bottom98 eGFRcys	-0.037145214570252
top2 cystatin	bottom90 eGFRcyscys	0.00497517960222866
top2 cystatin	healthy eGFRcyscys	0.0257478819329803
top2 cystatin	bottom99 eGFRcyscys	0.0281337547478817
top2 cystatin	bottom98 eGFRcyscys	0.012237953588107
top2 cystatin	top1 cystatin	0.898625994721691
top2 cystatin	top1 creatinine	0.665961649124899
top2 cystatin	top2 creatinine	0.792380417593159
top2 cystatin	top10 creatinine	0.691833448836855
top2 cystatin	disease creatinine	0.685345537602868
top2 cystatin	bottom10 cystatin	0.17417932795702
top2 cystatin	bottom90 cystatin	0.0431500927055884
top2 cystatin	healthy cystatin	0.0508742111694691
top2 cystatin	bottom99 cystatin	0.0364128394645737
top2 cystatin	bottom98 cystatin	0.0390489994432901
top2 cystatin	bottom1 cystatin	0.33415232342774
top2 cystatin	top10 cystatin	0.782961376535245
[truncated: 1,551 more rows]
