# Supplementary material for: Genetic analysis of elevated levels of creatinine and cystatin C biomarkers reveals novel genetic loci associated with kidney function
Source: Hum Mol Genet. 2025 Feb 10;34(9):751–64. doi: 10.1093/hmg/ddaf018 (PMC12010162; doi:10.1093/hmg/ddaf018)
Supplement: table_s5_ddaf018 [file table_s5_ddaf018.zip › table_s5_ddaf018.csv]

Trait	Chromosome	Start	End	Locus ID	Position	Reference allele	Alternative allele	rsID	MAF (%)	Overlapping gene	Individuals (N)	Effect size	Standard error of beta	-log10(p)	Overlap with GWAS catalog	rsID in GWAS catalog	LD (R2)	Overlap with gene in GWAS catalog
cystatin	chr1	847490	868929	1_847490_868929	859685	G	A	rs111572704	21.3296	SAMD11	417063	-0.00212073	0.000354428	8.66045	novel	rs333947	9.5298e-06	FALSE
gfr_crecys_2021	chr1	863596	863596	1_863596_863596	863596	A	AC	rs564213052	10.4544	SAMD11	417063	2.44114	0.444096	7.41251	novel	rs1123571	1.74072e-05	FALSE
creatinine	chr1	1680218	2205582	1_1680218_2205582	2061969	T	C	rs3107157	41.1335	PRKCZ	417063	-0.187817	0.0243257	13.9365	in ld	rs3128339	0.94165	TRUE
gfr_crecys_2021	chr1	2035683	2205549	1_2035683_2205549	2061969	T	C	rs3107157	41.1335	PRKCZ	417063	2.01929	0.246643	15.5713	in ld	rs3107148	0.949365	TRUE
cystatin	chr1	2045881	2061970	1_2045881_2061970	2061969	T	C	rs3107157	41.1335	PRKCZ	417063	-0.00167766	0.000293808	7.94687	novel	rs41315284	1.867e-05	FALSE
cystatin	chr1	7722500	8484824	1_7722500_8484824	7728493	C	A	rs61772085	40.4539	CAMTA1	417063	0.00178454	0.000301385	8.49492	novel	rs11806197	1.7017e-05	FALSE
gfr_crecys_2021	chr1	7727853	7738181	1_7727853_7738181	7727854	T	C	rs1891215	45.7903	CAMTA1	417063	-1.35056	0.244736	7.46572	novel	rs4908760	0.000433517	FALSE
gfr_crecys_2021	chr1	10690947	11150054	1_10690947_11150054	10719645	A	G	rs475980	49.5873	CASZ1	417063	1.47587	0.245803	8.71587	same gene	rs284316	0.473143	TRUE
creatinine	chr1	10690948	10690948	1_10690948_10690948	10690948	C	T	rs17035482	1.55311	PEX14	417063	-0.29283	0.0517903	7.80486	in catalog	rs17035482	1	TRUE
creatinine	chr1	10690948	10690948	1_10690948_10690948	10690948	C	T	rs17035482	5.94579	PEX14	417063	-0.29283	0.0517903	7.80486	in catalog	rs17035482	1	TRUE
cystatin	chr1	11112835	11887686	1_11112835_11887686	11150053	CT	C	1:11150053_CT_C	26.0094	EXOSC10	417063	-0.00232421	0.000337841	11.221	in ld	rs1884429	0.829033	FALSE
creatinine	chr1	15760014	16668105	1_15760014_16668105	15821059	CA	C	1:15821059_CA_C	32.8416	CASP9	417063	0.235398	0.0257287	19.2398	in ld	rs10803394	0.958111	TRUE
gfr_crecys_2021	chr1	15790973	16645278	1_15790973_16645278	15894959	T	C	rs1467513	31.4485	DNAJC16	417063	-2.77478	0.260955	25.6766	in ld	rs7516435	0.996998	TRUE
cystatin	chr1	15794585	16101939	1_15794585_16101939	15894959	T	C	rs1467513	31.4485	DNAJC16	417063	0.0024604	0.000310862	14.605	in ld	rs7515244	0.978388	TRUE
creatinine	chr1	18776938	18818702	1_18776938_18818702	18807781	C	T	rs35013594	12.7057	KLHDC7A	417063	-0.270224	0.0359502	13.2494	in ld	rs35259167	0.992963	TRUE
gfr_crecys_2021	chr1	18776938	18818702	1_18776938_18818702	18807536	G	T	rs7512414	12.7069	KLHDC7A	417063	2.70181	0.364523	12.9041	in ld	rs7515150	0.999091	TRUE
gfr_crecys_2021	chr1	21766453	21766453	1_21766453_21766453	21766453	A	C	rs1976403	40.7261	NBPF3	417063	1.35015	0.247403	7.31534	same gene	rs12132412	0.397425	TRUE
creatinine	chr1	23261833	23835795	1_23261833_23835795	23677054	AT	A	1:23677054_AT_A	28.0168	HNRNPR	417063	-0.232105	0.0280613	15.8768	novel	rs12043534	0.781886	FALSE
gfr_crecys_2021	chr1	23283379	23702532	1_23283379_23702532	23283380	G	A	rs309509	46.6011	LACTBL1	417063	-1.71241	0.245499	11.5145	novel	rs2749153	0.16384	FALSE
cystatin	chr1	25237985	25261741	1_25237985_25261741	25241056	G	A	rs2282718	37.1754	RUNX3	417063	-0.00188645	0.000302204	9.3649	same gene	rs9438859	0.169479	TRUE
gfr_crecys_2021	chr1	25241116	25241116	1_25241116_25241116	25241116	A	G	rs9438876	48.6451	RUNX3	417063	1.39897	0.247928	7.77582	in ld	rs2282719	0.824918	TRUE
gfr_crecys_2021	chr1	26933590	27696331	1_26933590_27696331	27180088	A	C	rs75460349	2.34984	ZDHHC18	417063	6.03958	0.812466	12.9753	novel	rs34460334	0.274099	FALSE
creatinine	chr1	26933590	28568105	1_26933590_28568105	27180088	A	C	rs75460349	2.34984	ZDHHC18	417063	-0.768005	0.0801271	21.0311	in catalog	rs75460349	1	TRUE
cystatin	chr1	26998814	27284067	1_26998814_27284067	27223032	A	AAAT	rs530152050	6.63233	GPATCH3	417063	0.00389102	0.000595601	10.19	novel	rs9438859	0.00026419	FALSE
cystatin	chr1	26998814	27284067	1_26998814_27284067	27223032	A	AAAT	rs530152050	0.012261	GPATCH3	417063	0.00389102	0.000595601	10.19	novel	rs9438859	0.00026419	FALSE
gfr_crecys_2021	chr1	31667678	31874997	1_31667678_31874997	31837942	G	A	rs16834408	17.3728	ZCCHC17	417063	2.1671	0.320618	10.857	novel	rs951545	0.766977	FALSE
creatinine	chr1	31685975	31685975	1_31685975_31685975	31685975	C	CA	rs35873897	20.4512	NKAIN1	417063	0.16487	0.029952	7.43122	novel	rs12122236	0.414857	FALSE
cystatin	chr1	31711408	31869979	1_31711408_31869979	31836214	T	A	rs7533537	17.3722	ZCCHC17	417063	-0.00219944	0.000381922	8.07193	novel	rs12029005	1.95617e-05	FALSE
gfr_crecys_2021	chr1	33769896	33915708	1_33769896_33915708	33901563	CATGAGGGGCGGATCACACGGACAGA	C	1:33901563_CATGAGGGGCGGATCACACGGACAGA_C	18.5324	PHC2	417063	2.00513	0.316371	9.63241	novel	rs2577134	1.72976e-05	FALSE
creatinine	chr1	33828369	33915708	1_33828369_33915708	33901563	CATGAGGGGCGGATCACACGGACAGA	C	1:33901563_CATGAGGGGCGGATCACACGGACAGA_C	18.5324	PHC2	417063	-0.195443	0.0312026	9.42441	in ld	rs1535919	0.966836	TRUE
gfr_crecys_2021	chr1	43701200	43749756	1_43701200_43749756	43706662	C	T	rs2991341	41.7409	EBNA1BP2	417063	-1.83294	0.246842	12.9487	in catalog	rs2991341	1	FALSE
creatinine	chr1	43701200	44589947	1_43701200_44589947	43706662	C	T	rs2991341	41.7409	EBNA1BP2	417063	0.181198	0.0243451	13.0057	in ld	rs140969663	0.898731	FALSE
gfr_crecys_2021	chr1	45765522	46605729	1_45765522_46605729	46276838	CT	C	1:46276838_CT_C	23.2321	MAST2	417063	-3.77386	0.303866	34.6824	novel	rs499600	0.659579	FALSE
creatinine	chr1	45783655	46603349	1_45783655_46603349	46276838	CT	C	1:46276838_CT_C	23.2321	MAST2	417063	0.298365	0.0299712	22.6178	same gene	rs659437	0.648983	TRUE
cystatin	chr1	45794425	46605729	1_45794425_46605729	46276838	CT	C	1:46276838_CT_C	23.2321	MAST2	417063	0.00374587	0.000361978	24.3677	novel	rs12029005	0.287736	FALSE
gfr_crecys_2021	chr1	47977192	47977192	1_47977192_47977192	47977192	A	G	rs6588406	6.5964	AL356458.1	417063	-2.71965	0.48816	7.5967	novel	rs4926559	0.557496	FALSE
cystatin	chr1	50839739	51526459	1_50839739_51526459	51137691	C	CT	rs370154209	41.9453	FAF1	417063	-0.00213091	0.000295493	12.2559	novel	rs12029005	7.44768e-05	FALSE
gfr_crecys_2021	chr1	51137690	51526459	1_51137690_51526459	51526458	C	T	rs79451801	30.0751	MIR4421	417063	1.60168	0.26893	8.58654	novel	rs74738164	0.00652154	FALSE
creatinine	chr1	54222571	54222571	1_54222571_54222571	54222571	A	G	rs1183394	11.6767	NDC1	417063	0.209994	0.037179	7.78977	novel	rs3820201	0.00135988	FALSE
gfr_crecys_2021	chr1	54222571	54222571	1_54222571_54222571	54222571	A	G	rs1183394	11.6767	NDC1	417063	-2.39372	0.376965	9.66643	in catalog	rs1183394	1	TRUE
creatinine	chr1	55718707	56795938	1_55718707_56795938	56627805	A	C	rs706405	36.6364	AC119674.1	417063	-0.217682	0.0249002	17.6392	in ld	rs1230005	0.833458	FALSE
gfr_crecys_2021	chr1	56502527	56795938	1_56502527_56795938	56627805	A	C	rs706405	36.6364	AC119674.1	417063	2.2951	0.252468	19.005	in ld	rs706406	0.908158	FALSE
cystatin	chr1	56530855	56632721	1_56530855_56632721	56574166	G	A	rs1331857	33.1283	AL353681.1	417063	-0.00206848	0.000308403	10.7015	novel	rs267733	2.15863e-05	FALSE
cystatin	chr1	59613904	59691639	1_59613904_59691639	59643856	T	A	rs331638	33.4454	AC093425.1	417063	-0.00249247	0.000307262	15.3012	novel	rs12130314	0.721849	FALSE
cystatin	chr1	61679637	61871392	1_61679637_61871392	61681136	TA	T	1:61681136_TA_T	8.8315	NFIA	417063	-0.00320033	0.000520475	9.10729	in ld	rs333166	0.868008	TRUE
gfr_crecys_2021	chr1	61679637	61886403	1_61679637_61886403	61862674	C	CA	rs542849339	26.0473	NFIA	417063	2.04216	0.279846	12.532	same gene	rs332823	0.00102731	TRUE
creatinine	chr1	61680001	61871392	1_61680001_61871392	61862674	C	CA	rs542849339	26.0473	NFIA	417063	-0.160307	0.0276008	8.19894	same gene	rs1230005	2.09311e-05	TRUE
gfr_crecys_2021	chr1	67361669	67590139	1_67361669_67590139	67416521	ATC	A	1:67416521_ATC_A	26.292	MIER1	417063	-2.90263	0.276103	25.1195	novel	rs2815367	0.659829	FALSE
cystatin	chr1	67361669	67590139	1_67361669_67590139	67400255	C	CT	rs34540359	31.229	MIER1	417063	0.00338675	0.000320788	25.3261	in ld	rs3008858	0.875742	FALSE
creatinine	chr1	67362732	68018809	1_67362732_68018809	67369398	G	A	rs2104415	32.5035	WDR78	417063	0.189315	0.0256448	12.8069	in ld	rs11576753	0.850762	FALSE
gfr_crecys_2021	chr1	77911129	78716855	1_77911129_78716855	78460935	G	A	rs7514180	21.2147	GIPC2	417063	3.0243	0.296998	23.6235	in ld	rs1166698	0.987444	FALSE
cystatin	chr1	77911129	78870286	1_77911129_78870286	78349467	T	TCAGCCTCCTGAGTAGCTGGGATTA	rs574383787	10.6441	NEXN-AS1	417063	0.00562616	0.000503323	28.2779	novel	rs17391694	0.637874	FALSE
creatinine	chr1	77988958	78716855	1_77988958_78716855	78148776	CGCCGTCGCA	C	1:78148776_CGCCGTCGCA_C	21.0816	AC118549.1	417063	0.252585	0.0294375	17.0229	in ld	rs9787306	0.977113	FALSE
cystatin	chr1	82910556	82962841	1_82910556_82962841	82957845	T	C	rs1887251	36.5896	AL157944.1	417063	0.00235047	0.000301326	14.2087	novel	rs17391694	1.49123e-05	FALSE
gfr_crecys_2021	chr1	82910556	82963121	1_82910556_82963121	82957845	T	C	rs1887251	36.5896	AL157944.1	417063	-2.73351	0.252948	26.4908	in ld	rs1887252	0.999403	FALSE
creatinine	chr1	82910556	82964351	1_82910556_82964351	82957845	T	C	rs1887251	36.5896	AL157944.1	417063	0.246789	0.0249479	22.344	novel	rs35698674	0.692994	FALSE
gfr_crecys_2021	chr1	88718154	89447979	1_88718154_89447979	89442733	C	T	rs10922532	38.0117	KYAT3	417063	-2.22144	0.253394	17.7339	same gene	rs34974281	0.650208	TRUE
cystatin	chr1	88718154	89447979	1_88718154_89447979	89307986	G	A	rs6670565	41.1024	PKN2	417063	0.00233697	0.000294114	14.7135	novel	rs1052067	9.52292e-06	FALSE
creatinine	chr1	89079488	89447979	1_89079488_89447979	89125917	A	G	rs6428475	41.9535	PKN2-AS1	417063	-0.149753	0.0243248	9.12792	novel	rs34974281	0.38918	FALSE
cystatin	chr1	93547476	94718274	1_93547476_94718274	93579561	A	ATT	rs59303475	2.42236	MTF2	417063	-0.0053512	0.000941487	7.87994	novel	rs1884429	7.77729e-06	FALSE
creatinine	chr1	94026860	95007919	1_94026860_95007919	94747811	CTTTA	C	1:94747811_CTTTA_C	37.178	ARHGAP29-AS1	417063	0.16537	0.0251879	10.2846	novel	rs236335	0.000103311	FALSE
gfr_crecys_2021	chr1	94026860	95009146	1_94026860_95009146	94064682	T	C	rs236335	22.0326	BCAR3	417063	2.26174	0.293372	13.8975	in ld	rs236326	0.871855	TRUE
cystatin	chr1	98074065	98562261	1_98074065_98562261	98327133	A	C	rs75641275	14.4189	DPYD	417063	0.00295172	0.000411778	12.1187	novel	rs1884429	8.98677e-06	FALSE
gfr_crecys_2021	chr1	98327132	98507719	1_98327132_98507719	98427843	CT	C	1:98427843_CT_C	13.398	DPYD	417063	-2.24271	0.371309	8.81181	novel	rs11166440	8.91779e-05	FALSE
cystatin	chr1	100800091	101047435	1_100800091_101047435	100991385	G	T	rs61811412	44.6172	CDC14A	417063	-0.00220564	0.00029306	13.2813	novel	rs34711732	8.85989e-06	FALSE
creatinine	chr1	100800091	101080639	1_100800091_101080639	100818178	G	C	rs529224	37.4908	CDC14A	417063	0.227513	0.0247814	19.3668	same gene	rs17420882	0.594868	TRUE
gfr_crecys_2021	chr1	100800091	101154232	1_100800091_101154232	100818178	G	C	rs529224	37.4908	CDC14A	417063	-2.44842	0.251262	21.708	in ld	rs11166440	0.932366	TRUE
cystatin	chr1	107537915	107627698	1_107537915_107627698	107573565	A	G	rs2335077	35.1204	PRMT6	417063	0.00256576	0.000303276	16.572	same gene	rs2232016	0.508731	TRUE
gfr_crecys_2021	chr1	107558360	107627698	1_107558360_107627698	107573565	A	G	rs2335077	35.1204	PRMT6	417063	-1.63134	0.254611	9.82854	novel	rs12145677	8.22474e-05	FALSE
creatinine	chr1	109776284	110077742	1_109776284_110077742	109817838	T	C	rs660240	21.555	CELSR2	417063	-0.33559	0.0291157	30.0064	in ld	rs7528419	0.942145	TRUE
gfr_crecys_2021	chr1	109807282	110892462	1_109807282_110892462	109818306	G	T	rs629301	22.2477	CELSR2	417063	2.95811	0.291424	23.4792	in ld	rs7528419	0.989202	TRUE
cystatin	chr1	110455304	110590704	1_110455304_110590704	110496087	G	A	rs9429767	19.7612	CSF1	417063	0.00340875	0.00036766	19.7342	same gene	rs333947	0.45491	TRUE
gfr_crecys_2021	chr1	112133444	113635697	1_112133444_113635697	113255456	C	A	rs34611728	12.8807	PPM1J	417063	-3.70705	0.362164	23.8604	in ld	rs12736457	0.996995	TRUE
cystatin	chr1	112134851	112263029	1_112134851_112263029	112181047	TTTTC	T	1:112181047_TTTTC_T	29.1505	RAP1A	417063	0.0019479	0.000324382	8.71774	novel	rs333947	7.55384e-05	FALSE
creatinine	chr1	112933611	113705627	1_112933611_113705627	113255456	C	A	rs34611728	12.8807	PPM1J	417063	0.560045	0.0357129	54.6804	in ld	rs12736457	0.996995	TRUE
cystatin	chr1	114303808	114303808	1_114303808_114303808	114303808	C	A	rs6679677	10.1995	RSBN1	417063	0.00277351	0.000477139	8.21122	novel	rs12089393	5.19398e-05	FALSE
creatinine	chr1	115112888	115236058	1_115112888_115236058	115236057	G	A	rs17602729	12.8294	AMPD1	417063	-0.237463	0.0357516	10.5089	in catalog	rs17602729	1	TRUE
gfr_crecys_2021	chr1	115285135	115285135	1_115285135_115285135	115285135	G	A	rs149803516	1.12739	CSDE1	417063	6.57293	1.18508	7.53496	novel	rs17602729	0.0668717	FALSE
gfr_crecys_2021	chr1	117012276	119394549	1_117012276_119394549	117012277	C	CATTT	rs151244744	18.8484	LINC01762	417063	2.11607	0.314886	10.7404	same gene	rs57445665	0.588248	TRUE
creatinine	chr1	117017539	117021123	1_117017539_117021123	117020344	C	G	rs12090008	21.5072	LINC01762	417063	-0.175725	0.0292679	8.71519	in ld	rs17035776	0.996499	TRUE
cystatin	chr1	118141195	118180600	1_118141195_118180600	118142558	A	C	rs1975283	31.4144	AL157902.1	417063	-0.00243819	0.000313099	14.1635	novel	rs12089393	0.00010981	FALSE
cystatin	chr1	119568020	120265445	1_119568020_120265445	120254506	A	G	rs561931	41.8771	PHGDH	417063	-0.00174701	0.000293484	8.57836	novel	rs34711732	7.36245e-05	FALSE
creatinine	chr1	149999763	151502428	1_149999763_151502428	150937405	C	T	rs198325	22.0996	CERS2	417063	-0.449518	0.0288584	53.9641	in ld	rs78132593	0.982383	FALSE
gfr_crecys_2021	chr1	149999763	151513661	1_149999763_151513661	150937405	C	T	rs198325	22.0996	CERS2	417063	4.88065	0.29259	61.7228	in ld	rs267738	0.994177	TRUE
cystatin	chr1	150213245	151178492	1_150213245_151178492	150937405	C	T	rs198325	22.0996	CERS2	417063	-0.00392486	0.00034859	28.6765	novel	rs267733	0.478689	FALSE
creatinine	chr1	154848580	156205302	1_154848580_156205302	155800679	A	G	rs72706174	2.18082	GON4L	417063	0.689989	0.0823767	16.2603	in ld	rs72704117	0.868755	FALSE
gfr_crecys_2021	chr1	154848580	156350290	1_154848580_156350290	155121702	AT	A	1:155121702_AT_A	46.4154	HMGN2P18	417063	-2.38239	0.254332	20.1262	novel	rs2070803	0.424247	FALSE
cystatin	chr1	154979560	156350290	1_154979560_156350290	154993915	CT	C	rs765309079	26.546	DCST2	417063	0.00359872	0.000327919	27.291	novel	rs74520550	0.676385	FALSE
cystatin	chr1	159001527	159032256	1_159001527_159032256	159015766	CTTA	C	1:159015766_CTTA_C	13.4045	IFI16	417063	0.00290679	0.000430929	10.8159	novel	rs74520550	2.02219e-05	FALSE
gfr_crecys_2021	chr1	159015765	159016780	1_159015765_159016780	159015766	CTTA	C	1:159015766_CTTA_C	13.4045	IFI16	417063	-2.01292	0.361774	7.57877	novel	rs4971092	3.42293e-05	FALSE
gfr_crecys_2021	chr1	161078246	161182673	1_161078246_161182673	161164166	A	G	rs11265564	41.0872	ADAMTS4	417063	1.58124	0.246746	9.83195	novel	rs2842870	2.73355e-05	FALSE
cystatin	chr1	161078246	161182673	1_161078246_161182673	161163037	T	C	rs4233367	39.24	ADAMTS4	417063	-0.00226406	0.000295883	13.7022	novel	rs1052067	2.7619e-05	FALSE
cystatin	chr1	163581662	163743173	1_163581662_163743173	163739717	A	G	rs4442348	49.827	AL355862.1	417063	0.00196046	0.00028984	10.8714	novel	rs7515244	1.7208e-05	FALSE
gfr_crecys_2021	chr1	163581662	163766673	1_163581662_163766673	163739717	A	G	rs4442348	49.827	AL355862.1	417063	-1.75126	0.24332	12.2111	in catalog	rs4442348	1	FALSE
creatinine	chr1	170649276	171546910	1_170649276_171546910	171412428	A	AT	rs11393303	45.1479	CYCSP53	417063	-0.166682	0.0241741	11.2683	same gene	rs6700683	0.51818	TRUE
gfr_crecys_2021	chr1	171412427	172452423	1_171412427_172452423	171429409	C	G	rs4916228	9.61887	CYCSP53	417063	-2.53302	0.412278	9.09386	novel	rs6700683	0.0866054	FALSE
cystatin	chr1	172366890	172452423	1_172366890_172452423	172451591	T	C	rs5029889	33.0222	C1orf105	417063	0.00184726	0.000307406	8.7291	novel	rs267733	5.64579e-06	FALSE
creatinine	chr1	180901238	180909550	1_180901238_180909550	180905694	C	T	rs3795503	31.5137	KIAA1614	417063	-0.219766	0.0257721	16.823	in catalog	rs3795503	1	TRUE
gfr_crecys_2021	chr1	180901238	180909550	1_180901238_180909550	180905694	C	T	rs3795503	31.5137	KIAA1614	417063	2.34064	0.261307	18.4767	in catalog	rs3795503	1	TRUE
cystatin	chr1	180903387	180909062	1_180903387_180909062	180905694	C	T	rs3795503	31.5137	KIAA1614	417063	-0.00209172	0.000311277	10.7394	novel	rs79091515	4.60309e-05	FALSE
gfr_crecys_2021	chr1	182928406	183104945	1_182928406_183104945	182988052	C	T	rs11588675	42.2	LAMC1	417063	-1.88906	0.245547	13.8424	in ld	rs9943067	0.996903	TRUE
cystatin	chr1	182928406	183322225	1_182928406_183322225	182998363	A	G	rs77291780	12.6144	LAMC1	417063	-0.00328742	0.000434814	13.3955	in ld	rs34685369	0.934023	FALSE
creatinine	chr1	182966335	183104945	1_182966335_183104945	182988052	C	T	rs11588675	42.2	LAMC1	417063	0.176688	0.0242176	12.5268	novel	rs4480309	0.648972	FALSE
gfr_crecys_2021	chr1	184599443	186808627	1_184599443_186808627	184865132	T	A	rs115276619	1.68798	NIBAN1	417063	-9.43223	0.973473	21.4727	novel	rs78444298	0.75229	FALSE
creatinine	chr1	184738571	185383263	1_184738571_185383263	184865132	T	A	rs115276619	1.68798	NIBAN1	417063	1.10842	0.0960056	30.1035	novel	rs78444298	0.75229	FALSE
cystatin	chr1	184746368	185335533	1_184746368_185335533	185028360	T	TA	rs35280730	47.5051	RNF2	417063	-0.00204314	0.000291199	11.6418	same gene	rs79091515	0.0247013	TRUE
creatinine	chr1	186396507	186616234	1_186396507_186616234	186582662	A	C	rs12751255	36.515	AL049198.1	417063	-0.166311	0.0248739	10.6395	novel	rs200349254	0.604577	FALSE
cystatin	chr1	186396507	186730136	1_186396507_186730136	186582662	A	C	rs12751255	36.515	AL049198.1	417063	-0.00217855	0.000300416	12.3851	novel	rs79091515	0.00101573	FALSE
cystatin	chr1	197445492	197445492	1_197445492_197445492	197445492	TTG	T	1:197445492_TTG_T	29.8885	CRB1	417063	0.0018821	0.000331957	7.84422	same gene	rs12029005	5.15235e-05	TRUE
creatinine	chr1	200813448	202015941	1_200813448_202015941	201016296	G	A	rs3850625	11.8521	CACNA1S	417063	-0.432326	0.0369679	30.8621	in catalog	rs3850625	1	TRUE
gfr_crecys_2021	chr1	200893959	202015941	1_200893959_202015941	201016296	G	A	rs3850625	11.8521	CACNA1S	417063	3.04798	0.37486	15.3697	in catalog	rs3850625	1	TRUE
cystatin	chr1	205012105	205151893	1_205012105_205151893	205012106	G	C	rs4951159	9.0301	CNTN2	417063	-0.00310591	0.000512253	8.87444	novel	rs267733	2.60517e-05	FALSE
gfr_crecys_2021	chr1	207070479	207251519	1_207070479_207251519	207240289	A	G	rs2016939	40.903	PFKFB2	417063	-1.82242	0.247149	12.7795	same gene	rs2808454	0.581141	TRUE
creatinine	chr1	207193176	207251519	1_207193176_207251519	207240289	A	G	rs2016939	40.903	PFKFB2	417063	0.19285	0.0243752	14.5945	in catalog	rs2016939	1	TRUE
gfr_crecys_2021	chr1	210031137	211503549	1_210031137_211503549	211412595	C	T	rs3125824	28.3743	RCOR3	417063	1.84889	0.269842	11.1363	same gene	rs3111257	0.51389	TRUE
cystatin	chr1	210077580	211412596	1_210077580_211412596	210337096	CAG	C	rs201133802	17.8258	SYT14	417063	0.00241615	0.000380895	9.6477	novel	rs74520550	1.91043e-05	FALSE
creatinine	chr1	211404179	211661620	1_211404179_211661620	211421512	G	A	rs3125822	43.4762	RCOR3	417063	0.155766	0.0242031	9.91019	in ld	rs3111258	0.99904	TRUE
creatinine	chr1	214725560	214813062	1_214725560_214813062	214743309	T	C	rs9699681	21.0723	PTPN14	417063	0.242138	0.0294259	15.7218	in ld	rs7535253	0.99804	TRUE
creatinine	chr1	214725560	214813062	1_214725560_214813062	214743309	T	C	rs9699681	0.0429968	PTPN14	417063	0.242138	0.0294259	15.7218	in ld	rs7535253	0.99804	TRUE
gfr_crecys_2021	chr1	214726945	214796533	1_214726945_214796533	214743309	T	C	rs9699681	21.0723	PTPN14	417063	-2.18007	0.298363	12.562	in ld	rs7535253	0.99804	TRUE
gfr_crecys_2021	chr1	214726945	214796533	1_214726945_214796533	214743309	T	C	rs9699681	0.0429968	PTPN14	417063	-2.18007	0.298363	12.562	in ld	rs7535253	0.99804	TRUE
cystatin	chr1	217376358	217532373	1_217376358_217532373	217411442	A	T	rs11117816	27.9697	ESRRG	417063	0.00187539	0.000322067	8.23769	novel	rs34685369	7.46058e-06	FALSE
gfr_crecys_2021	chr1	217376358	217562288	1_217376358_217562288	217532372	G	C	rs144188351	41.6981	GPATCH2	417063	-1.68374	0.25968	10.0483	same gene	rs1566178	0.465337	TRUE
gfr_crecys_2021	chr1	220974173	221061164	1_220974173_221061164	220991171	C	T	rs7514450	42.6144	MTARC1	417063	1.77128	0.246111	12.2103	novel	rs61830291	0.144331	FALSE
creatinine	chr1	220974173	221187178	1_220974173_221187178	221001142	A	C	rs61830291	9.65619	AL445423.3	417063	-0.381039	0.0406213	20.1797	in catalog	rs61830291	1	FALSE
creatinine	chr1	228559994	228559994	1_228559994_228559994	228559994	C	T	rs500049	48.9613	OBSCN	417063	0.13787	0.0239564	8.06207	in catalog	rs500049	1	TRUE
gfr_crecys_2021	chr1	231602659	231713044	1_231602659_231713044	231709121	CT	C	1:231709121_CT_C	37.5269	TSNAX-DISC1	417063	-1.63165	0.252579	9.97947	in ld	rs1765781	0.987756	TRUE
cystatin	chr1	231635257	231711490	1_231635257_231711490	231709121	CT	C	1:231709121_CT_C	37.5269	TSNAX-DISC1	417063	0.00176507	0.000300869	8.35138	novel	rs11806197	9.27494e-06	FALSE
cystatin	chr1	234752215	234752215	1_234752215_234752215	234752215	C	G	rs60021736	19.1045	IRF2BP2	417063	0.00207433	0.000368898	7.72644	novel	rs75925257	7.12781e-06	FALSE
gfr_crecys_2021	chr1	243224220	243501764	1_243224220_243501764	243458922	A	G	rs2490395	46.9614	SDCCAG8	417063	2.12551	0.243514	17.5868	in ld	rs953492	0.864061	TRUE
cystatin	chr1	243282810	243501764	1_243282810_243501764	243421494	T	TA	rs533304253	33.2978	SDCCAG8	417063	0.00215385	0.000307159	11.6289	novel	rs333166	1.08387e-05	FALSE
creatinine	chr1	243282922	243501764	1_243282922_243501764	243458922	A	G	rs2490395	46.9614	SDCCAG8	417063	-0.20252	0.024017	16.4687	in ld	rs2484640	0.940396	TRUE
gfr_crecys_2021	chr1	245575182	245582112	1_245575182_245582112	245581284	GA	G	1:245581284_GA_G	34.819	KIF26B	417063	-1.50546	0.255571	8.4143	novel	rs594672	0.598155	FALSE
cystatin	chr1	245580405	245581285	1_245580405_245581285	245580603	CT	C	1:245580603_CT_C	34.7158	KIF26B	417063	0.00168022	0.000304877	7.44766	novel	rs12029005	1.71834e-05	FALSE
gfr_crecys_2021	chr10	753021	1283196	10_753021_1283196	925447	A	AT	rs78017654	8.77611	LARP4B	417063	-7.34109	0.434664	63.2454	in ld	rs80282103	0.94235	TRUE
cystatin	chr10	753406	1283196	10_753406_1283196	925447	A	AT	rs78017654	8.77611	LARP4B	417063	0.00649425	0.000517841	35.3448	same gene	rs1044261	0.727849	TRUE
creatinine	chr10	767639	1283196	10_767639_1283196	925447	A	AT	rs78017654	8.77611	LARP4B	417063	0.668326	0.0428715	54.0479	in catalog	rs78017654	1	TRUE
gfr_crecys_2021	chr10	23840848	25045908	10_23840848_25045908	23896241	T	TA	rs35697184	18.908	AL512603.1	417063	2.19541	0.31867	11.2507	novel	rs12773508	0.785862	FALSE
cystatin	chr10	23844011	23897515	10_23844011_23897515	23897160	G	C	rs12767661	20.3801	AL512603.1	417063	-0.00207935	0.000359511	8.13627	in ld	rs7090769	0.825848	FALSE
creatinine	chr10	28228036	29822160	10_28228036_29822160	29780468	C	T	rs11007622	20.819	SVIL	417063	0.199051	0.0295484	10.7891	same gene	rs11812460	1.82012e-05	TRUE
cystatin	chr10	28770716	29697640	10_28770716_29697640	28924901	T	C	rs1265842	48.0698	WAC	417063	-0.00236908	0.000290566	15.4497	novel	rs4881540	3.57686e-06	FALSE
gfr_crecys_2021	chr10	28770716	29822160	10_28770716_29822160	28924901	T	C	rs1265842	48.0698	WAC	417063	1.93869	0.243933	14.7199	same gene	rs9335824	0.265967	TRUE
creatinine	chr10	31067812	31067812	10_31067812_31067812	31067812	C	T	rs62634841	42.4947	ZNF438	417063	-0.138758	0.0247985	7.65713	novel	rs79443026	9.88669e-06	FALSE
gfr_crecys_2021	chr10	44014779	44014779	10_44014779_44014779	44014779	T	C	rs61860014	4.0856	AL450326.2	417063	3.53773	0.612782	8.10891	novel	rs12761460	4.92306e-05	FALSE
cystatin	chr10	49370090	49370090	10_49370090_49370090	49370090	A	G	rs2438988	36.2322	FRMPD2	417063	0.00186767	0.000313733	8.57943	novel	rs4751107	7.20936e-06	FALSE
creatinine	chr10	50859244	52788357	10_50859244_52788357	52648454	C	T	rs10821907	17.9343	A1CF	417063	-0.430114	0.031571	41.5292	in catalog	rs10821907	1	TRUE
gfr_crecys_2021	chr10	50862334	52817156	10_50862334_52817156	52648454	C	T	rs10821907	17.9343	A1CF	417063	4.36649	0.320107	41.6305	in ld	rs10821905	0.996356	TRUE
cystatin	chr10	52469951	52817156	10_52469951_52817156	52648454	C	T	rs10821907	17.9343	A1CF	417063	-0.00348104	0.000381351	19.1551	novel	rs7090769	9.7998e-06	FALSE
gfr_crecys_2021	chr10	60265163	60365756	10_60265163_60365756	60303593	TA	T	10:60303593_TA_T	45.8061	BICC1	417063	1.50685	0.248205	8.89539	novel	rs4245596	7.70159e-05	FALSE
creatinine	chr10	63785088	63795447	10_63785088_63795447	63785089	G	T	rs10821944	26.9293	ARID5B	417063	-0.166473	0.0269828	9.16412	in catalog	rs10821944	1	TRUE
gfr_crecys_2021	chr10	63785088	64755137	10_63785088_64755137	64477836	G	A	rs224143	39.8804	AC067751.1	417063	1.83348	0.24838	12.8055	novel	rs10821944	0.00179142	FALSE
cystatin	chr10	64431972	64755137	10_64431972_64755137	64477836	G	A	rs224143	39.8804	AC067751.1	417063	-0.00243862	0.00029586	15.7718	novel	rs10822079	0.31838	FALSE
gfr_crecys_2021	chr10	69563153	70108280	10_69563153_70108280	69939548	G	A	rs10997982	49.5541	MYPN	417063	1.86087	0.242827	13.7411	in ld	rs7084764	0.991945	TRUE
cystatin	chr10	69586224	69846368	10_69586224_69846368	69660224	G	A	rs10823107	21.5988	SIRT1	417063	-0.00221808	0.000354447	9.40822	novel	rs10822079	3.23875e-05	FALSE
creatinine	chr10	69631204	70394650	10_69631204_70394650	69939548	G	A	rs10997982	49.5541	MYPN	417063	-0.218973	0.0239484	19.2168	in ld	rs4745948	0.999615	TRUE
cystatin	chr10	75782357	76166433	10_75782357_76166433	75873165	C	T	rs34885185	39.7943	VCL	417063	-0.00204508	0.000295933	11.3158	novel	rs74469790	2.86651e-05	FALSE
gfr_crecys_2021	chr10	75782357	76166433	10_75782357_76166433	75873165	C	T	rs34885185	39.7943	VCL	417063	1.90799	0.248434	13.7977	same gene	rs1874150	0.539082	TRUE
creatinine	chr10	75853795	76166433	10_75853795_76166433	75954848	C	CA	rs11372723	29.4616	ADK	417063	-0.160128	0.0269334	8.55888	in ld	rs35574014	0.883392	TRUE
gfr_crecys_2021	chr10	82014197	82219067	10_82014197_82219067	82029333	T	C	rs1010245	48.6192	MAT1A	417063	1.70294	0.242576	11.654	novel	rs7096715	0.546042	FALSE
creatinine	chr10	82015499	82219067	10_82015499_82219067	82191643	A	G	rs6585994	46.214	PRXL2A	417063	-0.154297	0.0239906	9.89821	in ld	rs7902071	0.881593	TRUE
cystatin	chr10	82016564	82208193	10_82016564_82208193	82025816	C	G	rs1556896	46.7062	MAT1A	417063	-0.00174861	0.000290587	8.75136	in catalog	rs1556896	1	TRUE
creatinine	chr10	90054267	90334836	10_90054267_90334836	90174582	G	C	rs792214	38.1928	RNLS	417063	0.165769	0.0246605	10.7461	same gene	rs2576169	0.785771	TRUE
gfr_crecys_2021	chr10	93752073	94936646	10_93752073_94936646	94842213	G	T	rs10882140	46.76	CYP26A1	417063	-2.53892	0.243479	24.7287	same gene	rs2068888	0.659649	TRUE
creatinine	chr10	93752073	94962896	10_93752073_94962896	94842680	TA	T	10:94842680_TA_T	49.1557	CYP26A1	417063	0.238302	0.0245049	21.6234	same gene	rs2068888	0.701379	TRUE
cystatin	chr10	94756362	94846094	10_94756362_94846094	94844084	G	A	rs10882141	46.8315	CYP26A1	417063	0.00226572	0.000290583	14.1974	same gene	rs10786068	0.50437	TRUE
creatinine	chr10	97258463	97297824	10_97258463_97297824	97289617	G	C	rs7092561	16.9456	SORBS1	417063	0.195143	0.0319232	9.00915	novel	rs11186771	4.05448e-05	FALSE
gfr_crecys_2021	chr10	97258463	97307676	10_97258463_97307676	97278123	T	C	rs943347	19.3925	SORBS1	417063	-1.89885	0.307551	9.17653	in catalog	rs943347	1	TRUE
creatinine	chr10	101363233	101589329	10_101363233_101589329	101363234	C	T	rs7907073	29.1811	snoU13	417063	-0.16048	0.0264261	8.90023	novel	rs73336283	0.00180795	FALSE
gfr_crecys_2021	chr10	101387200	101493822	10_101387200_101493822	101493821	ATTT	A	10:101493821_ATTT_A	33.488	CUTC	417063	1.57645	0.265872	8.51662	novel	rs112997117	0.0792831	FALSE
cystatin	chr10	102626031	103078750	10_102626031_103078750	103071624	T	C	rs911559	23.1535	AL133387.1	417063	-0.00197263	0.000342401	8.07785	novel	rs4751107	1.24792e-05	FALSE
gfr_crecys_2021	chr10	102642117	102745322	10_102642117_102745322	102720754	T	A	rs11190767	7.75578	SLF2	417063	-3.12326	0.459507	10.9707	in ld	rs11190774	0.996458	TRUE
creatinine	chr10	102642117	102745322	10_102642117_102745322	102724861	T	C	rs11190774	7.74919	SLF2	417063	0.285221	0.0453468	9.49725	in ld	rs73336283	0.947894	TRUE
gfr_crecys_2021	chr10	103877901	105135814	10_103877901_105135814	104573017	G	T	rs284859	17.4598	WBP1L	417063	2.45222	0.319342	13.7939	in catalog	rs284859	1	TRUE
creatinine	chr10	103877901	105165167	10_103877901_105165167	104573017	G	T	rs284859	17.4598	WBP1L	417063	-0.296566	0.0314945	20.329	in catalog	rs284859	1	TRUE
gfr_crecys_2021	chr10	120248712	120254735	10_120248712_120254735	120248713	C	T	rs2095567	23.0618	AL356865.2	417063	1.66438	0.29096	7.97302	in catalog	rs2095567	1	FALSE
creatinine	chr10	120248712	120262845	10_120248712_120262845	120248713	C	T	rs2095567	23.0618	AL356865.2	417063	-0.169822	0.0286963	8.48634	in catalog	rs2095567	1	FALSE
gfr_crecys_2021	chr10	124125752	124192065	10_124125752_124192065	124139910	T	C	rs3850765	41.4544	PLEKHA1	417063	-1.43088	0.246247	8.2059	in catalog	rs3850765	1	TRUE
gfr_crecys_2021	chr10	126235221	126664167	10_126235221_126664167	126417914	G	A	rs10901811	26.7468	FAM53B	417063	4.20326	0.274733	52.0984	same gene	rs11245344	0.485143	TRUE
cystatin	chr10	126264995	126564350	10_126264995_126564350	126419743	G	C	rs12247543	26.8151	FAM53B	417063	-0.00495417	0.000326962	51.1207	novel	rs10822079	7.47891e-06	FALSE
creatinine	chr10	126305433	126564350	10_126305433_126564350	126474200	C	T	rs12218858	42.7562	EEF1AKMT2	417063	0.248499	0.0241849	24.0361	in ld	rs7898003	0.998272	TRUE
gfr_crecys_2021	chr10	131259424	131463944	10_131259424_131463944	131445731	T	C	rs1008982	37.6979	MGMT	417063	2.06249	0.251254	15.6496	in catalog	rs1008982	1	TRUE
creatinine	chr10	131266469	131449488	10_131266469_131449488	131307276	C	G	rs10741191	41.5169	MGMT	417063	0.193679	0.0243128	14.7847	same gene	rs4751107	0.450088	TRUE
cystatin	chr10	131276219	131449488	10_131276219_131449488	131303513	A	G	rs1762416	34.9417	MGMT	417063	0.00205738	0.000303363	10.9253	same gene	rs4751107	0.561147	TRUE
cystatin	chr10	134276427	134517014	10_134276427_134517014	134517013	A	C	rs183672356	11.7432	INPP5A	417063	0.00272604	0.000457722	8.58634	novel	rs7090769	7.20817e-06	FALSE
gfr_crecys_2021	chr10	134372680	134517014	10_134372680_134517014	134413583	T	A	rs75523587	18.3226	INPP5A	417063	-2.00015	0.313288	9.76377	novel	rs1008982	3.74074e-05	FALSE
gfr_crecys_2021	chr11	313754	408175	11_313754_408175	380315	C	T	rs117291242	3.70276	B4GALNT4	417063	-3.92847	0.642457	9.0142	in ld	rs117739035	0.878366	FALSE
creatinine	chr11	323506	419707	11_323506_419707	408174	G	T	rs117739035	3.62667	SIGIRR	417063	0.422995	0.0639915	10.4153	novel	rs6421983	0.0118579	FALSE
gfr_crecys_2021	chr11	1675204	2928128	11_1675204_2928128	2179204	G	T	rs3842763	23.8628	INS-IGF2	417063	4.14722	0.288237	46.2009	in ld	rs3842761	0.997909	FALSE
creatinine	chr11	2072503	2818797	11_2072503_2818797	2179204	G	T	rs3842763	23.8628	INS-IGF2	417063	-0.35932	0.0284294	35.8838	in ld	rs3842761	0.997909	TRUE
cystatin	chr11	2072503	2928128	11_2072503_2928128	2179204	G	T	rs3842763	23.8628	INS-IGF2	417063	-0.0037364	0.000343378	26.8454	same gene	rs7948458	0.397652	TRUE
creatinine	chr11	5532221	5597240	11_5532221_5597240	5557029	G	C	rs11037989	17.5434	AC104389.5	417063	-0.191887	0.0314072	9.00023	novel	rs7121082	0.695357	FALSE
gfr_crecys_2021	chr11	5557029	5557029	11_5557029_5557029	5557029	G	C	rs11037989	17.5434	AC104389.5	417063	1.94166	0.318446	8.96665	novel	rs1541940	0.606834	FALSE
gfr_crecys_2021	chr11	8030946	8052803	11_8030946_8052803	8046881	C	T	rs80078453	12.5864	TUB	417063	-2.70846	0.366711	12.8187	in ld	rs61327861	0.97328	TRUE
creatinine	chr11	8030946	8053305	11_8030946_8053305	8040323	G	A	rs61327861	12.6795	TUB	417063	0.284811	0.0360263	14.5731	in ld	rs80078453	0.97328	TRUE
creatinine	chr11	15769437	15921432	11_15769437_15921432	15865538	T	TCA	rs146193631	25.4568	AC009869.1	417063	0.209126	0.0286106	12.5706	novel	rs55842281	0.528472	FALSE
gfr_crecys_2021	chr11	15769437	18065910	11_15769437_18065910	17202076	A	C	rs79271765	15.1132	PIK3C2A	417063	2.53614	0.355937	11.9827	novel	rs10734250	0.124072	FALSE
creatinine	chr11	17024698	17036467	11_17024698_17036467	17026870	G	A	rs61881307	17.7269	PLEKHA7	417063	-0.191192	0.0313886	8.94996	same gene	rs4757489	0.409642	TRUE
cystatin	chr11	17026869	18065910	11_17026869_18065910	17202076	A	C	rs79271765	15.1132	PIK3C2A	417063	-0.00267724	0.00042399	9.56624	in catalog	rs79271765	1	TRUE
creatinine	chr11	18063977	18063977	11_18063977_18063977	18063977	A	T	rs623580	33.7073	TPH1	417063	-0.140049	0.0254115	7.44795	novel	rs4757489	0.000443385	FALSE
gfr_crecys_2021	chr11	27265643	28578606	11_27265643_28578606	28415515	ATGTATGTGTG	A	11:28415515_ATGTATGTGTG_A	45.6541	METTL15	417063	1.61131	0.243451	10.4401	in ld	rs4923535	0.892464	TRUE
cystatin	chr11	27265643	28578606	11_27265643_28578606	27302106	C	CTTCT	rs532852648	31.1269	CCDC34	417063	0.00238999	0.000317319	13.2998	novel	rs963837	6.69477e-05	FALSE
cystatin	chr11	30201466	31572780	11_30201466_31572780	30759781	C	CT	rs542695580	37.165	AL122014.1	417063	-0.0055128	0.000314056	68.2279	novel	rs963837	0.724299	FALSE
gfr_crecys_2021	chr11	30201466	33183044	11_30201466_33183044	30759781	C	CT	rs542695580	37.165	AL122014.1	417063	5.62993	0.263605	100.424	novel	rs3925584	0.782363	FALSE
creatinine	chr11	30201508	31833543	11_30201508_31833543	30749171	GTTCCCGCTCTGTAACTTATCAAC	G	11:30749171_GTTCCCGCTCTGTAACTTATCAAC_G	4.0787	AL122014.1	417063	1.12367	0.0619685	72.7281	in ld	rs55733296	0.898608	FALSE
cystatin	chr11	32595597	33241652	11_32595597_33241652	32927778	G	T	rs145678014	4.49316	QSER1	417063	-0.00534426	0.0007005	13.6258	novel	rs78865122	0.748598	FALSE
cystatin	chr11	46995330	50225624	11_46995330_50225624	47396654	G	A	rs4752829	28.6816	SPI1	417063	-0.00227762	0.000319722	11.978	novel	rs1052373	0.442878	FALSE
gfr_crecys_2021	chr11	47344787	49711823	11_47344787_49711823	47391948	G	A	rs10437655	38.7532	SPI1	417063	-1.7401	0.249464	11.5149	in ld	rs61897431	0.981353	FALSE
creatinine	chr11	47378395	47462141	11_47378395_47462141	47378396	C	T	rs10769256	40.3287	SPI1	417063	0.14203	0.024475	8.18606	in ld	rs10769264	0.908037	FALSE
cystatin	chr11	51489139	51489139	11_51489139_51489139	51489139	AACACAC	A	11:51489139_AACACAC_A	11.286	OR4C7P	417063	-0.00260245	0.000463024	7.72016	novel	rs1052373	0.00820295	FALSE
cystatin	chr11	54885940	55044171	11_54885940_55044171	54885941	C	T	rs2704174	20.4484	TRIM48	417063	0.00219877	0.000382983	8.02647	novel	rs34312154	0.0160174	FALSE
gfr_crecys_2021	chr11	54885940	55044171	11_54885940_55044171	54885941	C	T	rs2704174	20.4484	TRIM48	417063	-1.91167	0.321516	8.56014	in ld	rs77897671	0.950976	TRUE
cystatin	chr11	57083534	57108912	11_57083534_57108912	57086455	A	G	rs12365472	11.7311	TNKS1BP1	417063	0.00256728	0.000450321	7.92378	novel	rs1052373	0.00267377	FALSE
gfr_crecys_2021	chr11	57411251	57660150	11_57411251_57660150	57431470	G	A	rs1783985	41.8991	CLP1	417063	-1.48381	0.246116	8.78189	in ld	rs1783827	0.856714	FALSE
creatinine	chr11	57411251	57669444	11_57411251_57669444	57516036	G	GA	rs542824949	46.6665	BTBD18	417063	0.164808	0.0243099	10.9179	novel	rs2177345	0.0097312	FALSE
cystatin	chr11	60152583	60160839	11_60152583_60160839	60152584	G	A	rs950802	30.8277	MS4A6E	417063	0.00173239	0.000312921	7.50964	novel	rs34312154	0.000204954	FALSE
creatinine	chr11	61543498	61610751	11_61543498_61610751	61605215	A	G	rs2072114	12.3294	FADS2	417063	-0.219537	0.0364266	8.77642	novel	rs174548	0.289896	FALSE
cystatin	chr11	61543498	61626271	11_61543498_61626271	61543499	T	C	rs174528	37.8994	MYRF	417063	-0.00241642	0.00029847	15.2446	novel	rs1052373	5.70247e-05	FALSE
gfr_crecys_2021	chr11	61543498	61626271	11_61543498_61626271	61592362	A	G	rs174566	35.0579	FADS2	417063	2.25385	0.254452	18.086	novel	rs4564341	0.145121	FALSE
gfr_crecys_2021	chr11	63363573	63367441	11_63363573_63367441	63363902	G	C	rs7944240	16.998	PLAAT3	417063	-1.8506	0.322618	8.01373	novel	rs34400381	0.000405543	FALSE
cystatin	chr11	63363573	63367441	11_63363573_63367441	63363902	G	C	rs7944240	16.998	PLAAT3	417063	0.00216047	0.000384296	7.72355	novel	rs61893836	0.000106745	FALSE
gfr_crecys_2021	chr11	64466541	65718004	11_64466541_65718004	65503424	A	G	rs10896037	34.4027	KRT8P26	417063	-3.60202	0.255089	44.537	in ld	rs4930319	0.986501	FALSE
cystatin	chr11	64466541	66467770	11_64466541_66467770	65492483	G	A	rs75162774	34.5387	KRT8P26	417063	0.00399417	0.00030427	38.6296	in ld	rs948493	0.877683	TRUE
creatinine	chr11	65037976	65626702	11_65037976_65626702	65143892	G	A	rs34400381	3.45436	SLC25A45	417063	-0.766253	0.0653948	30.9784	in catalog	rs34400381	1	TRUE
gfr_crecys_2021	chr11	68817049	69334715	11_68817049_69334715	68877872	A	ACCAT	rs148763447	33.1192	TPCN2	417063	-2.62304	0.266403	22.1447	same gene	rs7131509	0.707189	TRUE
creatinine	chr11	68817049	70033331	11_68817049_70033331	68877872	A	ACCAT	rs148763447	33.1192	TPCN2	417063	0.220966	0.0262752	16.3847	same gene	rs72930659	0.0522046	TRUE
cystatin	chr11	68826316	69234087	11_68826316_69234087	68879915	T	C	rs56238214	3.00656	TPCN2	417063	0.00673964	0.000867275	14.1078	same gene	rs113966765	0.706688	TRUE
gfr_crecys_2021	chr11	72945341	72945341	11_72945341_72945341	72945341	C	T	rs2511241	7.1208	P2RY2	417063	-2.66235	0.471634	7.78164	novel	rs7129492	0.000260654	FALSE
creatinine	chr11	78099091	78285097	11_78099091_78285097	78159365	C	CTT	rs72450922	16.589	NARS2	417063	-0.211003	0.0326632	9.97944	novel	rs531971847	0.746526	FALSE
gfr_crecys_2021	chr11	86019658	86064100	11_86019658_86064100	86033843	A	T	rs10128747	29.8153	HIKESHI	417063	-1.45183	0.26544	7.34532	novel	rs120738	1.28637e-05	FALSE
creatinine	chr11	87176994	87197325	11_87176994_87197325	87197069	T	C	rs10898707	40.1699	AP003497.2	417063	-0.14355	0.0244194	8.38273	in catalog	rs10898707	1	FALSE
gfr_crecys_2021	chr11	87176994	87208168	11_87176994_87208168	87176995	A	C	rs2375030	36.4662	AP003497.1	417063	1.66602	0.253969	10.2684	novel	rs6484504	1.82995e-05	FALSE
cystatin	chr11	111196618	111314927	11_111196618_111314927	111314926	G	A	rs7934141	47.3549	POU2AF1	417063	0.00172471	0.000296569	8.21838	novel	rs138326449	1.29444e-05	FALSE
gfr_crecys_2021	chr11	111196618	111897051	11_111196618_111897051	111280908	C	CT	rs568735770	38.3987	POU2AF1	417063	-1.76523	0.252364	11.575	same gene	rs1042752	0.399654	TRUE
creatinine	chr11	111280908	111280908	11_111280908_111280908	111280908	C	CT	rs568735770	38.3987	POU2AF1	417063	0.14119	0.0248903	7.85131	same gene	rs1042752	0.399654	TRUE
gfr_crecys_2021	chr11	121264425	122553140	11_121264425_122553140	122509491	G	A	rs7952141	38.6174	UBASH3B	417063	1.98275	0.25011	14.6494	in ld	rs11218725	0.965845	TRUE
creatinine	chr11	121569679	121660637	11_121569679_121660637	121592545	C	A	rs4450182	21.8431	AP001977.1	417063	-0.224415	0.029134	13.875	in ld	rs4936644	0.980087	FALSE
cystatin	chr11	121573521	122553140	11_121573521_122553140	122507570	T	A	rs4337055	38.5798	AP002469.1	417063	-0.00241276	0.000297858	15.2601	novel	rs55733296	2.92692e-05	FALSE
creatinine	chr11	128260356	128663832	11_128260356_128663832	128328913	G	A	rs8705	31.8381	ETS1	417063	-0.175735	0.0259992	10.8573	same gene	rs61909096	0.011003	TRUE
gfr_crecys_2021	chr11	128260356	128728068	11_128260356_128728068	128260357	C	T	rs11600923	15.1234	ETS1	417063	2.07885	0.343718	8.83364	same gene	rs12575164	0.185078	TRUE
gfr_crecys_2021	chr11	129955555	130051900	11_129955555_130051900	130051547	C	T	rs61317951	4.39322	ST14	417063	3.73309	0.592459	9.5287	novel	rs2510121	4.81855e-05	FALSE
cystatin	chr11	130019378	130020047	11_130019378_130020047	130019379	G	GA	rs61673749	5.64315	APLP2	417063	-0.00359538	0.000634578	7.83429	novel	rs79271765	9.50745e-06	FALSE
creatinine	chr12	335921	551896	12_335921_551896	349298	C	T	rs10774021	34.1197	SLC6A13	417063	0.365415	0.0252378	46.7715	in ld	rs11062102	0.985775	TRUE
gfr_crecys_2021	chr12	336368	518796	12_336368_518796	349298	C	T	rs10774021	34.1197	SLC6A13	417063	-2.56759	0.255927	22.9572	in ld	rs11062102	0.985775	TRUE
gfr_crecys_2021	chr12	2064665	2068120	12_2064665_2068120	2064666	T	C	rs12423058	4.11251	DCP1B	417063	3.5159	0.611732	8.04256	novel	rs887331	2.25695e-05	FALSE
cystatin	chr12	2064665	2129645	12_2064665_2129645	2068119	G	A	rs532724511	4.03125	DCP1B	417063	-0.00444726	0.000737999	8.77443	novel	rs11056396	1.60756e-05	FALSE
creatinine	chr12	3205190	4585429	12_3205190_4585429	3387697	T	C	rs16930370	17.2675	TSPAN9	417063	0.378559	0.031766	32.0107	in catalog	rs16930370	1	TRUE
gfr_crecys_2021	chr12	3229073	3425882	12_3229073_3425882	3387697	T	C	rs16930370	17.2675	TSPAN9	417063	-2.80143	0.322109	17.4665	in catalog	rs16930370	1	TRUE
gfr_crecys_2021	chr12	4430340	4430340	12_4430340_4430340	4430340	AGCCGGCCGGCT	A	12:4430340_AGCCGGCCGGCT_A	7.33892	TIGAR	417063	2.9677	0.542499	7.34752	novel	rs17177326	0.0681919	FALSE
cystatin	chr12	6674725	6732332	12_6674725_6732332	6732331	G	T	rs78446049	16.5718	LPAR5	417063	0.00230291	0.000392993	8.33402	novel	rs72650673	1.42518e-05	FALSE
gfr_crecys_2021	chr12	12173279	12211188	12_12173279_12211188	12210001	A	C	rs11616030	8.66805	BCL2L14	417063	4.17542	0.432951	21.2811	in catalog	rs11616030	1	TRUE
creatinine	chr12	12203875	12211188	12_12203875_12211188	12210001	A	C	rs11616030	8.66805	BCL2L14	417063	-0.348758	0.0427018	15.4999	in ld	rs117113238	0.993795	TRUE
cystatin	chr12	12205281	12211188	12_12205281_12211188	12210001	A	C	rs11616030	8.66805	BCL2L14	417063	-0.00353506	0.00051575	11.1438	novel	rs17696736	1.31522e-05	FALSE
creatinine	chr12	14988543	15513603	12_14988543_15513603	15321921	T	G	rs10846156	20.1825	RERG	417063	-0.357331	0.0298806	32.2274	in ld	rs10459101	0.991189	TRUE
cystatin	chr12	15247328	15513603	12_15247328_15513603	15321921	T	G	rs10846156	20.1825	RERG	417063	-0.00434816	0.000360887	32.6991	same gene	rs11056396	0.544638	TRUE
gfr_crecys_2021	chr12	15247328	15513603	12_15247328_15513603	15321921	T	G	rs10846156	20.1825	RERG	417063	4.53591	0.302938	49.9449	in catalog	rs10846156	1	TRUE
gfr_crecys_2021	chr12	21323337	21415497	12_21323337_21415497	21331549	T	C	rs4149056	15.1048	SLCO1B1	417063	2.635	0.338549	14.1496	novel	rs11543260	1.60583e-05	FALSE
cystatin	chr12	21323337	21451396	12_21323337_21451396	21361213	A	C	rs73063122	16.0677	SLCO1B1	417063	-0.00329746	0.000393592	16.2671	in ld	rs4149081	0.98143	TRUE
gfr_crecys_2021	chr12	23872429	23906233	12_23872429_23906233	23875372	T	C	rs10771021	22.6767	SOX5	417063	1.71473	0.290575	8.44227	in catalog	rs10771021	1	TRUE
gfr_crecys_2021	chr12	25409068	25414409	12_25409068_25414409	25412725	AATTATTGTGT	A	12:25412725_AATTATTGTGT_A	7.12493	KRAS	417063	-2.74292	0.47519	8.1064	novel	rs10771021	2.02861e-05	FALSE
creatinine	chr12	25409068	25414409	12_25409068_25414409	25412725	AATTATTGTGT	A	12:25412725_AATTATTGTGT_A	7.12493	KRAS	417063	0.266844	0.0468664	7.90525	novel	rs7980042	1.50453e-05	FALSE
gfr_crecys_2021	chr12	27961428	27961428	12_27961428_27961428	27961428	G	A	rs4931494	34.7798	RN7SKP15	417063	-1.45323	0.254536	7.94503	novel	rs11170624	1.32409e-05	FALSE
creatinine	chr12	30866272	31750560	12_30866272_31750560	31730517	C	T	rs55635343	18.949	DENND5B	417063	0.18312	0.030574	8.67612	same gene	rs836968	9.43865e-06	TRUE
gfr_crecys_2021	chr12	31516510	31756638	12_31516510_31756638	31530564	C	T	rs68030436	18.9142	DENND5B	417063	-1.89583	0.310831	8.97201	same gene	rs6416254	0.245406	TRUE
gfr_crecys_2021	chr12	42383045	42870889	12_42383045_42870889	42849857	T	C	rs7970003	40.8952	PPHLN1	417063	-1.74128	0.246821	11.7618	in ld	rs3217624	0.97392	FALSE
cystatin	chr12	42540279	42870445	12_42540279_42870445	42848738	G	C	rs17551006	40.8921	PPHLN1	417063	-0.00185192	0.000293958	9.52573	novel	rs7138803	2.26389e-05	FALSE
gfr_crecys_2021	chr12	48157702	48182073	12_48157702_48182073	48157703	C	T	rs11830537	7.55097	RAPGEF3	417063	-2.9239	0.464415	9.51434	novel	rs3782908	0.0388837	FALSE
cystatin	chr12	48157702	48182507	12_48157702_48182507	48157703	C	T	rs11830537	7.55097	RAPGEF3	417063	0.00330438	0.000553203	8.63291	novel	rs7138803	7.55772e-05	FALSE
creatinine	chr12	48421772	48780359	12_48421772_48780359	48604494	AT	A	12:48604494_AT_A	44.2369	AC024257.3	417063	0.182456	0.0241503	13.3772	novel	rs36089652	0.39546	FALSE
gfr_crecys_2021	chr12	49305786	50288033	12_49305786_50288033	50267335	C	T	rs836968	27.0695	FAIM2	417063	2.52749	0.275106	19.3931	in catalog	rs836968	1	TRUE
cystatin	chr12	49380072	50288033	12_49380072_50288033	50267335	C	T	rs836968	27.0695	FAIM2	417063	-0.00307803	0.000327699	20.2316	novel	rs7138803	0.199626	FALSE
creatinine	chr12	50267335	50267335	12_50267335_50267335	50267335	C	T	rs836968	27.0695	FAIM2	417063	-0.156897	0.0271344	8.13212	in catalog	rs836968	1	TRUE
creatinine	chr12	52267667	54098315	12_52267667_54098315	53367921	C	T	rs113764569	42.6308	KRT18	417063	0.186485	0.0247421	13.3176	in ld	rs2682323	0.847998	TRUE
gfr_crecys_2021	chr12	53340392	53371941	12_53340392_53371941	53367921	C	T	rs113764569	42.6308	KRT18	417063	-1.72684	0.25087	11.2328	in ld	rs12831572	0.998912	TRUE
creatinine	chr12	56664040	57976119	12_56664040_57976119	57681798	CT	C	rs754259315	29.2037	R3HDM2	417063	-0.260998	0.0275057	20.6294	same gene	rs11543260	0.000736223	TRUE
gfr_crecys_2021	chr12	57506349	58103048	12_57506349_58103048	57681798	CT	C	rs754259315	29.2037	R3HDM2	417063	3.34705	0.27887	32.4554	in ld	rs7397189	0.87403	TRUE
cystatin	chr12	57545755	57976119	12_57545755_57976119	57650607	T	C	rs199942345	18.0312	R3HDM2	417063	-0.00414934	0.000385788	26.2496	same gene	rs112639655	0.457495	TRUE
cystatin	chr12	63473124	63624362	12_63473124_63624362	63498761	A	ACCTTCCATTGCTTTGGTCACCTTTTCT	rs6144738	34.8516	AVPR1A	417063	-0.00201097	0.000307722	10.196	novel	rs117614539	1.10105e-05	FALSE
gfr_crecys_2021	chr12	63483534	64446956	12_63483534_64446956	63494993	C	T	rs7308703	35.349	AVPR1A	417063	1.56029	0.255742	8.97681	novel	rs73119306	6.74126e-05	FALSE
gfr_crecys_2021	chr12	65930653	66053693	12_65930653_66053693	65951791	A	G	rs7134553	16.2571	AC025419.1	417063	-1.9297	0.329273	8.3355	novel	rs10878301	0.465771	FALSE
creatinine	chr12	65930653	66065137	12_65930653_66065137	65969768	A	G	rs10784474	16.2707	AC025419.1	417063	0.201418	0.0325516	9.2138	novel	rs11175842	0.792113	FALSE
gfr_crecys_2021	chr12	76228243	76275214	12_76228243_76275214	76228244	G	A	rs77291557	4.76879	AC078923.1	417063	3.58183	0.588503	8.93698	novel	rs1275609	0.0863018	FALSE
gfr_crecys_2021	chr12	78746492	78843608	12_78746492_78843608	78811647	ATGAGTAAC	A	12:78811647_ATGAGTAAC_A	30.6883	AC128707.1	417063	2.21158	0.265269	16.1172	in ld	rs11109717	0.995981	FALSE
cystatin	chr12	78746899	78820361	12_78746899_78820361	78749794	C	T	rs10437886	44.8157	AC128707.1	417063	-0.00196549	0.000292703	10.7251	novel	rs2244608	1.18333e-05	FALSE
creatinine	chr12	78748321	78832827	12_78748321_78832827	78811647	ATGAGTAAC	A	12:78811647_ATGAGTAAC_A	30.6883	AC128707.1	417063	-0.19925	0.0261629	13.5805	in ld	rs12581220	0.924123	FALSE
gfr_crecys_2021	chr12	82101513	82327037	12_82101513_82327037	82178709	A	G	rs7956132	28.1615	PPFIA2	417063	-1.98934	0.271115	12.662	in ld	rs10862375	0.996542	TRUE
creatinine	chr12	82117215	82263428	12_82117215_82263428	82139955	C	T	rs7137360	30.9556	PPFIA2	417063	0.176091	0.027745	9.65739	in catalog	rs7137360	1	TRUE
cystatin	chr12	82178708	82279405	12_82178708_82279405	82178709	A	G	rs7956132	28.1615	PPFIA2	417063	0.00199177	0.000322952	9.15805	novel	rs1265565	1.87158e-05	FALSE
cystatin	chr12	83859442	84997621	12_83859442_84997621	84089045	G	A	rs11115974	44.9497	AC093025.1	417063	0.00231627	0.000291165	14.7464	novel	rs653178	1.89064e-05	FALSE
gfr_crecys_2021	chr12	83863747	84997621	12_83863747_84997621	84089045	G	A	rs11115974	44.9497	AC093025.1	417063	-1.80915	0.244437	12.8692	novel	rs10862375	0.000212728	FALSE
creatinine	chr12	84197030	84197030	12_84197030_84197030	84197030	A	G	rs11829293	23.5915	AC093025.1	417063	0.166843	0.0283269	8.41261	novel	rs11608507	0.531779	FALSE
cystatin	chr12	93272977	93272977	12_93272977_93272977	93272977	A	ATT	rs368314144	37.7731	EEA1	417063	0.00173221	0.000313489	7.48333	novel	rs7297436	1.95514e-05	FALSE
gfr_crecys_2021	chr12	93968255	93968354	12_93968255_93968354	93968353	C	CT	rs148353066	22.9261	SOCS2	417063	-1.59054	0.289169	7.42112	in ld	rs1316739	0.995554	TRUE
cystatin	chr12	109322563	113315392	12_109322563_113315392	112829103	C	CAT	rs71445573	48.0841	HECTD4	417063	0.00608529	0.000299723	90.8731	same gene	rs17630235	0.733219	TRUE
gfr_crecys_2021	chr12	110996262	113235280	12_110996262_113235280	112829103	C	CAT	rs71445573	48.0841	HECTD4	417063	-3.6909	0.251679	47.9551	novel	rs10850001	0.625014	FALSE
gfr_crecys_2021	chr12	115471919	115761091	12_115471919_115761091	115472111	C	T	rs35313	35.3088	AC008125.1	417063	1.6608	0.258362	9.88856	novel	rs1003385	2.16526e-05	FALSE
creatinine	chr12	115472110	115761091	12_115472110_115761091	115761090	C	T	rs12229178	21.219	AC078880.4	417063	-0.183287	0.0292349	9.44046	in ld	rs7307989	0.998337	FALSE
cystatin	chr12	115527503	115527503	12_115527503_115527503	115527503	A	G	rs12811045	21.5942	AC008125.1	417063	0.00228009	0.000353844	9.93303	novel	rs4149081	1.35371e-05	FALSE
creatinine	chr12	121051878	121604253	12_121051878_121604253	121416864	C	T	rs1800574	2.91255	HNF1A	417063	0.625307	0.07106	17.8611	in catalog	rs1800574	1	FALSE
cystatin	chr12	121378565	121563795	12_121378565_121563795	121435427	G	A	rs2464196	29.1691	HNF1A	417063	0.00458597	0.000318113	46.3765	same gene	rs2244608	0.750417	TRUE
gfr_crecys_2021	chr12	121380543	121487633	12_121380543_121487633	121444441	CAT	C	rs752240734	35.2405	C12orf43	417063	-2.87913	0.254455	28.9512	novel	rs1800574	0.0518956	FALSE
cystatin	chr12	123614608	124832607	12_123614608_124832607	123787811	C	T	rs11057250	5.79073	SBNO1	417063	0.00445146	0.000617843	12.235	novel	rs1169282	0.000464765	FALSE
creatinine	chr13	27629227	27857807	13_27629227_27857807	27804725	T	C	rs56181982	7.57378	LINC02340	417063	-0.342109	0.0451732	13.4381	in ld	rs2148758	0.993558	TRUE
gfr_crecys_2021	chr13	27759662	27834908	13_27759662_27834908	27804725	T	C	rs56181982	7.57378	LINC02340	417063	2.55642	0.458038	7.62171	in ld	rs4771077	0.979433	FALSE
cystatin	chr13	28604007	28604007	13_28604007_28604007	28604007	T	C	rs76428106	1.30651	FLT3	417063	0.0110305	0.00132244	16.1314	in catalog	rs76428106	1	TRUE
gfr_crecys_2021	chr13	33039230	33199976	13_33039230_33199976	33198176	A	T	rs1018800	35.9779	PDS5B	417063	1.50293	0.253723	8.50112	novel	rs461189	0.000172481	FALSE
gfr_crecys_2021	chr13	41353296	42798809	13_41353296_42798809	42749192	G	T	rs9590675	39.3161	DGKH	417063	1.93876	0.248327	14.2322	in catalog	rs9590675	1	TRUE
creatinine	chr13	41459637	41495925	13_41459637_41495925	41495924	G	T	rs9566607	29.9287	SUGT1P3	417063	0.145554	0.0261498	7.58407	novel	rs67332916	0.000312033	FALSE
cystatin	chr13	41598027	41689068	13_41598027_41689068	41683061	G	A	rs17532490	8.51865	MIR3168	417063	-0.00365808	0.000520948	11.6594	novel	rs4773912	6.77011e-06	FALSE
creatinine	chr13	42678356	42782888	13_42678356_42782888	42778280	A	C	rs1170106	39.3025	DGKH	417063	-0.17308	0.0245111	11.782	in ld	rs11429954	0.95653	TRUE
gfr_crecys_2021	chr13	48391356	51254197	13_48391356_51254197	49775997	A	G	rs45604939	7.00188	FNDC3A	417063	4.79105	0.475326	23.1643	novel	rs1985130	0.00470679	FALSE
creatinine	chr13	48447580	48725433	13_48447580_48725433	48498915	A	G	rs9567953	46.3481	SUCLA2	417063	0.162008	0.0241279	10.7237	novel	rs9567987	0.248554	FALSE
cystatin	chr13	48526123	51150731	13_48526123_51150731	49671053	G	A	rs118081390	7.10549	FNDC3A	417063	-0.00825918	0.000562851	48.0108	in ld	rs77003779	0.822486	TRUE
creatinine	chr13	50125281	51421153	13_50125281_51421153	50565104	ACT	A	13:50565104_ACT_A	1.98076	DLEU2	417063	0.853566	0.0876783	21.6684	in ld	rs1326122	0.890207	TRUE
gfr_crecys_2021	chr13	72332749	72401046	13_72332749_72401046	72358096	TA	T	13:72358096_TA_T	40.994	DACH1	417063	3.49801	0.252507	42.9046	in ld	rs303938	0.922621	TRUE
cystatin	chr13	72332749	72401046	13_72332749_72401046	72358096	TA	T	13:72358096_TA_T	40.994	DACH1	417063	-0.00345078	0.000300803	29.734	same gene	rs9599885	0.617005	TRUE
creatinine	chr13	72332749	74734441	13_72332749_74734441	72358096	TA	T	13:72358096_TA_T	40.994	DACH1	417063	-0.243412	0.0249068	21.8299	in ld	rs716877	0.926512	TRUE
gfr_crecys_2021	chr13	73495325	73744670	13_73495325_73744670	73536734	C	CA	rs561554507	16.4582	PIBF1	417063	-2.00359	0.33353	8.72383	same gene	rs79722881	0.415482	TRUE
gfr_crecys_2021	chr13	81615343	81626741	13_81615343_81626741	81626740	AT	A	13:81626740_AT_A	4.8037	LINC00377	417063	3.4177	0.594306	8.05101	novel	rs4142040	1.66104e-05	FALSE
gfr_crecys_2021	chr13	95931991	98035267	13_95931991_98035267	96130011	T	C	rs80349010	10.2017	CLDN10	417063	-3.87909	0.400736	21.4329	in ld	rs112243532	0.997175	TRUE
cystatin	chr13	95952078	98035267	13_95952078_98035267	96060207	C	CA	rs140215731	17.197	MEMO1P5	417063	0.00388709	0.000388826	22.8013	same gene	rs61972997	0.332481	TRUE
creatinine	chr13	96521059	96605984	13_96521059_96605984	96560156	T	C	rs7326761	15.4353	UGGT2	417063	-0.199006	0.0331136	8.73072	novel	rs9318186	3.56112e-06	FALSE
cystatin	chr13	99598869	99754464	13_99598869_99754464	99610183	TGCACAG	T	13:99610183_TGCACAG_T	20.6264	DOCK9	417063	-0.00200931	0.000358217	7.69164	novel	rs12428035	1.80137e-05	FALSE
gfr_crecys_2021	chr13	100586463	100586463	13_100586463_100586463	100586463	T	C	rs78008915	6.34765	AL137139.2	417063	-2.96029	0.520757	7.88203	novel	rs7326821	1.48555e-05	FALSE
gfr_crecys_2021	chr13	110354912	111064418	13_110354912_111064418	111029923	G	A	rs11838637	33.8631	COL4A2	417063	-2.14586	0.256551	16.2169	same gene	rs9515196	0.746094	TRUE
creatinine	chr13	110393184	111064418	13_110393184_111064418	111026734	G	A	rs952359	33.78	COL4A2	417063	0.213721	0.0253354	16.4811	in ld	rs4773173	0.998602	TRUE
cystatin	chr13	110393185	110393185	13_110393185_110393185	110393185	T	C	rs9521499	41.5603	AL163541.1	417063	0.00173877	0.000295263	8.4099	novel	rs4773912	1.86126e-05	FALSE
cystatin	chr14	23728789	23731388	14_23728789_23731388	23728790	G	A	rs1955561	11.2787	RNF212B	417063	0.00266556	0.000456314	8.28593	novel	rs34162105	5.53119e-06	FALSE
gfr_crecys_2021	chr14	31685061	31950174	14_31685061_31950174	31721103	G	A	rs10151563	39.11	AL136418.3	417063	-2.05213	0.248422	15.8378	in catalog	rs10151563	1	FALSE
cystatin	chr14	31694666	31733643	14_31694666_31733643	31719661	T	G	rs12437365	39.28	AL136418.3	417063	0.00186958	0.000296352	9.55013	novel	rs34162105	1.31002e-06	FALSE
creatinine	chr14	31694666	31950174	14_31694666_31950174	31721103	G	A	rs10151563	39.11	AL136418.3	417063	0.172526	0.0245016	11.72	in ld	rs12434266	0.994844	FALSE
creatinine	chr14	37568234	38187761	14_37568234_38187761	37778307	TTTTA	T	14:37778307_TTTTA_T	31.6035	MIPOL1	417063	-0.214763	0.0260184	15.8147	in ld	rs1955943	0.817523	TRUE
gfr_crecys_2021	chr14	37568234	38187761	14_37568234_38187761	37778307	TTTTA	T	14:37778307_TTTTA_T	31.6035	MIPOL1	417063	2.40384	0.263802	19.0914	in ld	rs7492724	0.87242	TRUE
cystatin	chr14	37649308	38074240	14_37649308_38074240	37915699	A	G	rs112195206	28.824	MIPOL1	417063	0.00199115	0.000319399	9.34206	novel	rs34162105	7.86316e-06	FALSE
creatinine	chr14	50655306	51207742	14_50655306_51207742	50655357	G	C	rs72681869	1.10724	SOS2	417063	-0.96058	0.11404	16.4347	in catalog	rs72681869	1	TRUE
creatinine	chr14	54410598	54434561	14_54410598_54434561	54418411	G	A	rs2071047	40.7618	BMP4	417063	-0.191811	0.0243937	14.4254	in catalog	rs2071047	1	TRUE
gfr_crecys_2021	chr14	54410918	54434561	14_54410918_54434561	54421917	G	C	rs2855530	49.7333	BMP4	417063	1.85541	0.242841	13.6636	same gene	rs17563	0.4298	TRUE
cystatin	chr14	54422399	54422399	14_54422399_54422399	54422399	C	G	rs2738265	46.0347	BMP4	417063	-0.00158121	0.00028993	7.30678	novel	rs34162105	2.98583e-06	FALSE
creatinine	chr14	68189736	68189736	14_68189736_68189736	68189736	G	T	rs7149221	0.00361944	RDH12	417063	-0.181706	0.0317075	7.9996	novel	rs10142359	8.55968e-06	FALSE
creatinine	chr14	68189736	68189736	14_68189736_68189736	68189736	G	T	rs7149221	17.219	RDH12	417063	-0.181706	0.0317075	7.9996	novel	rs10142359	8.55968e-06	FALSE
creatinine	chr14	73076594	74248265	14_73076594_74248265	73920928	A	T	rs4899465	44.7657	NUMB	417063	0.204304	0.0240717	16.6734	in ld	rs10142359	0.8754	TRUE
gfr_crecys_2021	chr14	73182311	74096604	14_73182311_74096604	73395685	A	AG	rs11428949	32.7266	DCAF4	417063	2.34257	0.259896	18.698	novel	rs10142359	0.112166	FALSE
cystatin	chr14	73203917	73911564	14_73203917_73911564	73371729	T	C	rs11629006	18.2124	snoU13	417063	0.00264622	0.000374298	11.8086	novel	rs28929474	9.2644e-07	FALSE
creatinine	chr14	80788373	80788373	14_80788373_80788373	80788373	G	C	rs180927050	1.05138	DIO2	417063	-0.669383	0.12165	7.42645	novel	rs10142359	1.50135e-05	FALSE
gfr_crecys_2021	chr14	85963855	85995800	14_85963855_85995800	85982199	C	CATAT	rs142943429	41.4614	AL049775.2	417063	-1.5565	0.255177	8.9732	in ld	rs7147635	0.801727	FALSE
creatinine	chr14	88788506	89352731	14_88788506_89352731	88953504	A	AT	rs530379191	33.4411	PTPN21	417063	-0.202556	0.0253533	14.8664	in ld	rs60503594	0.976428	FALSE
gfr_crecys_2021	chr14	88822067	89732100	14_88822067_89732100	88974494	GTT	G	rs34305703	32.6947	PTPN21	417063	1.70638	0.262354	10.1066	same gene	rs2297129	0.747861	TRUE
creatinine	chr14	93068515	94080646	14_93068515_94080646	93407486	C	T	rs12588550	30.0932	ITPK1	417063	0.180073	0.0265174	10.9519	novel	rs57481308	0.637972	FALSE
cystatin	chr14	93383738	93588933	14_93383738_93588933	93383739	G	A	rs12147615	16.0788	CHGA	417063	-0.00242693	0.000392771	9.18998	novel	rs34162105	0.00228799	FALSE
gfr_crecys_2021	chr14	93383738	93644623	14_93383738_93644623	93570702	C	T	rs12883201	23.7528	ITPK1	417063	2.30202	0.286396	15.0379	in catalog	rs12883201	1	FALSE
cystatin	chr14	94838141	94844948	14_94838141_94844948	94844947	C	T	rs28929474	2.00769	SERPINA1	417063	0.00934674	0.00103119	18.8989	in catalog	rs28929474	1	TRUE
gfr_crecys_2021	chr14	99749483	101244294	14_99749483_101244294	100665096	A	G	rs2400873	5.76112	AL133523.1	417063	4.66275	0.539245	17.2745	novel	rs11850952	0.0536786	FALSE
cystatin	chr14	100428819	101193936	14_100428819_101193936	100665096	A	G	rs2400873	5.76112	AL133523.1	417063	-0.00510669	0.000642345	14.7285	novel	rs28929474	6.32799e-07	FALSE
creatinine	chr14	100651764	101244294	14_100651764_101244294	100771531	TCCGACGCCA	T	rs769088317	33.6648	SLC25A29	417063	0.252383	0.0255297	22.3168	same gene	rs2273905	2.19804e-05	TRUE
creatinine	chr14	102690534	102997018	14_102690534_102997018	102997017	T	G	rs11160691	35.5508	MIR4309	417063	-0.147478	0.0251424	8.34919	in ld	rs2273905	0.987492	FALSE
cystatin	chr14	104332759	104332759	14_104332759_104332759	104332759	C	T	rs12891477	37.0626	AL132712.1	417063	0.00164593	0.000300911	7.3461	novel	rs28929474	3.33925e-06	FALSE
gfr_crecys_2021	chr15	22908278	22911409	15_22908278_22911409	22911096	C	G	rs61458683	22.9311	CYFIP1	417063	1.65796	0.290979	7.9158	novel	rs12899201	1.07395e-05	FALSE
cystatin	chr15	22909420	22911409	15_22909420_22911409	22911096	C	G	rs61458683	22.9311	CYFIP1	417063	-0.00191992	0.000346609	7.51698	novel	rs907801	1.56283e-05	FALSE
cystatin	chr15	33309681	33341023	15_33309681_33341023	33309682	T	A	rs35558055	17.8258	FMN1	417063	-0.00221681	0.000378047	8.34424	novel	rs12437561	1.22985e-05	FALSE
gfr_crecys_2021	chr15	33310970	33341023	15_33310970_33341023	33340880	A	G	rs61999968	17.9394	FMN1	417063	1.7426	0.316236	7.44591	novel	rs1617634	1.05998e-05	FALSE
gfr_crecys_2021	chr15	39219411	39324691	15_39219411_39324691	39278107	C	A	rs11856921	42.9637	LINC02694	417063	2.73619	0.245069	28.2141	in catalog	rs11856921	1	TRUE
creatinine	chr15	39241108	39324691	15_39241108_39324691	39279797	AT	A	15:39279797_AT_A	42.8196	LINC02694	417063	-0.225512	0.0241899	19.9428	in ld	rs11856921	0.993427	TRUE
cystatin	chr15	39241565	39324691	15_39241565_39324691	39279797	AT	A	15:39279797_AT_A	42.8196	LINC02694	417063	-0.00269777	0.000292159	19.5815	same gene	rs11070170	0.563665	TRUE
creatinine	chr15	40689525	41810440	15_40689525_41810440	41400563	G	A	rs28664602	45.5662	INO80	417063	0.29545	0.0240901	33.8457	same gene	rs1717200	0.705279	TRUE
cystatin	chr15	40870408	42142913	15_40870408_42142913	41529712	T	C	rs6492995	31.3302	CHP1	417063	0.0028572	0.000312076	19.2647	novel	rs28578550	0.261809	FALSE
gfr_crecys_2021	chr15	41244198	42145421	15_41244198_42145421	41529030	C	CT	rs112481886	41.7974	CHP1	417063	-2.91631	0.248126	31.1631	novel	rs2412608	0.740715	FALSE
gfr_crecys_2021	chr15	43822827	43843534	15_43822827_43843534	43822828	G	A	rs689931	13.0246	MAP1A	417063	2.05691	0.359997	7.95614	novel	rs68087211	0.00134021	FALSE
cystatin	chr15	43822827	43843534	15_43822827_43843534	43822828	G	A	rs689931	13.0246	MAP1A	417063	-0.00239508	0.000428821	7.63174	novel	rs692390	0.000658294	FALSE
creatinine	chr15	45098208	46151396	15_45098208_46151396	45637288	A	G	rs76825670	21.569	RNU6-953P	417063	0.845941	0.0300226	173.785	in ld	rs61524473	0.878827	TRUE
gfr_crecys_2021	chr15	45425651	45950570	15_45425651_45950570	45719187	G	C	rs17536527	43.8145	C15orf48	417063	-3.79575	0.247973	52.1498	same gene	rs1145084	0.771033	TRUE
creatinine	chr15	49285000	49998683	15_49285000_49998683	49711972	A	T	rs6493370	48.2286	FAM227B	417063	0.16414	0.0241266	10.9897	same gene	rs12909598	0.449037	TRUE
gfr_crecys_2021	chr15	50922437	50955656	15_50922437_50955656	50955655	T	G	rs2414063	19.9044	TRPM7	417063	-1.70869	0.304378	7.70297	novel	rs6416445	0.0433583	FALSE
gfr_crecys_2021	chr15	53751366	54100575	15_53751366_54100575	54008889	GA	G	15:54008889_GA_G	47.7534	WDR72	417063	-3.41605	0.243716	43.8982	same gene	rs77593734	0.354298	TRUE
cystatin	chr15	53770299	54081747	15_53770299_54081747	54008889	GA	G	15:54008889_GA_G	47.7534	WDR72	417063	0.00319808	0.000290335	27.4869	same gene	rs16966245	0.429047	TRUE
creatinine	chr15	53772430	54129429	15_53772430_54129429	53987900	C	T	rs4774673	49.0548	WDR72	417063	-0.32724	0.0239202	41.8676	in ld	rs6416452	0.999091	TRUE
cystatin	chr15	57669826	57878007	15_57669826_57878007	57729289	G	C	rs4774940	32.0719	CGNL1	417063	-0.00281812	0.000311434	18.8385	same gene	rs8034215	0.374618	TRUE
gfr_crecys_2021	chr15	57669826	57941791	15_57669826_57941791	57830151	C	T	rs117047297	2.20309	CGNL1	417063	7.82715	0.830035	20.3846	same gene	rs12148280	0.178903	TRUE
creatinine	chr15	57688064	57830152	15_57688064_57830152	57697406	G	A	rs13380261	40.1779	CGNL1	417063	0.165294	0.0244995	10.8202	same gene	rs4774940	0.219943	TRUE
gfr_crecys_2021	chr15	60878029	60899032	15_60878029_60899032	60899031	GAAAT	G	15:60899031_GAAAT_G	37.9428	RORA	417063	-1.48573	0.250567	8.51689	novel	rs4569205	5.63176e-05	FALSE
cystatin	chr15	60878029	60902398	15_60878029_60902398	60889830	TAC	T	15:60889830_TAC_T	38.7923	RORA	417063	0.00205093	0.000313972	10.1879	novel	rs11070170	2.57185e-05	FALSE
cystatin	chr15	62884462	63665848	15_62884462_63665848	63390622	T	C	rs11071726	35.302	AC087612.1	417063	-0.00320332	0.000302847	25.4175	novel	rs11857703	0.480677	FALSE
gfr_crecys_2021	chr15	62884462	63665848	15_62884462_63665848	63474391	G	T	rs920864	44.0703	RAB8B	417063	2.71623	0.244723	27.8937	novel	rs11071738	0.597739	FALSE
creatinine	chr15	63323879	63665848	15_63323879_63665848	63474391	G	T	rs920864	44.0703	RAB8B	417063	-0.221769	0.0241373	19.3951	same gene	rs11857703	0.267212	TRUE
gfr_crecys_2021	chr15	65776993	65776993	15_65776993_65776993	65776993	C	CA	15:65776993_C_CA	24.7339	DPP8	417063	1.6688	0.289554	8.08347	same gene	rs660931	0.798868	TRUE
gfr_crecys_2021	chr15	66989514	67033152	15_66989514_67033152	67000117	C	A	rs3809570	24.2893	SMAD6	417063	-1.82709	0.283584	9.93041	novel	rs17227716	0.000987412	FALSE
cystatin	chr15	66997843	66997843	15_66997843_66997843	66997843	C	CTA	rs113488759	24.6501	SMAD6	417063	0.00183944	0.000336875	7.32278	novel	rs11857703	2.73419e-05	FALSE
creatinine	chr15	67333222	67438564	15_67333222_67438564	67438563	T	G	rs17227716	4.37244	SMAD3	417063	-0.340596	0.0584965	8.23647	same gene	rs79483120	0.5388	TRUE
gfr_crecys_2021	chr15	69682916	69682916	15_69682916_69682916	69682916	A	G	rs117539635	2.53184	PAQR5	417063	4.24019	0.776936	7.31609	novel	rs6494844	4.6998e-05	FALSE
cystatin	chr15	72075863	77694206	15_72075863_77694206	76178466	GT	G	15:76178466_GT_G	48.0552	UBE2Q2	417063	-0.00454917	0.000290754	54.4364	same gene	rs1394125	0.435274	TRUE
gfr_crecys_2021	chr15	72107698	73310167	15_72107698_73310167	72191073	T	C	rs2415128	26.2964	MYO9A	417063	-1.92723	0.276021	11.536	novel	rs351243	0.000609873	FALSE
creatinine	chr15	74461719	77266689	15_74461719_77266689	76304503	A	G	rs10851885	25.6959	NRG4	417063	0.506178	0.0276788	73.9539	same gene	rs1394125	0.520051	TRUE
gfr_crecys_2021	chr15	74461719	79202750	15_74461719_79202750	76239020	C	T	rs11636251	49.1512	NRG4	417063	-5.05576	0.243129	95.2655	in ld	rs4886755	0.886727	TRUE
creatinine	chr15	78563102	79047436	15_78563102_79047436	78563391	T	TCAAA	rs35220396	40.8504	DNAJA4	417063	-0.140168	0.024503	7.97339	novel	rs112994348	0.00112223	FALSE
creatinine	chr15	78563102	79047436	15_78563102_79047436	78563391	T	TCAAA	rs35220396	0.00807648	DNAJA4	417063	-0.140168	0.024503	7.97339	novel	rs112994348	0.00112223	FALSE
cystatin	chr15	78849001	79202750	15_78849001_79202750	79146583	C	T	rs148993644	12.9414	MORF4L1	417063	0.00293789	0.000455357	9.95616	novel	rs11637353	0.000236135	FALSE
gfr_crecys_2021	chr15	81135448	81171791	15_81135448_81171791	81165842	G	A	rs62035088	17.0398	CEMIP	417063	2.6912	0.324377	15.9685	in catalog	rs62035088	1	TRUE
creatinine	chr15	81135448	81171791	15_81135448_81171791	81165842	G	A	rs62035088	17.0398	CEMIP	417063	-0.23121	0.0319928	12.3056	in catalog	rs62035088	1	TRUE
cystatin	chr15	81143073	81165843	15_81143073_81165843	81165842	G	A	rs62035088	17.0398	CEMIP	417063	-0.00248331	0.000386403	9.88433	in ld	rs16972495	0.890436	TRUE
gfr_crecys_2021	chr15	82306781	83516856	15_82306781_83516856	83384069	A	G	rs28607761	19.7498	AC105339.1	417063	-2.26855	0.304022	13.068	novel	rs4617830	0.384308	FALSE
creatinine	chr15	82431218	85393243	15_82431218_85393243	83461873	G	A	rs36111056	21.0343	FSD2	417063	0.23927	0.0294021	15.3942	in catalog	rs36111056	1	TRUE
creatinine	chr15	93425873	93441908	15_93425873_93441908	93441907	A	G	rs1439621	31.6406	LINC01578	417063	-0.158157	0.0257662	9.07795	in ld	rs12900342	0.99603	FALSE
cystatin	chr15	96704442	96714817	15_96704442_96714817	96714816	C	A	rs56332871	27.2175	NR2F2-AS1	417063	0.00191823	0.000325869	8.40367	novel	rs7170035	5.3986e-05	FALSE
creatinine	chr15	98310214	99320852	15_98310214_99320852	99271135	A	G	rs6598541	35.5638	IGF1R	417063	-0.204353	0.0250622	15.4515	in ld	rs4966019	0.978195	TRUE
gfr_crecys_2021	chr15	98319077	99354633	15_98319077_99354633	99271135	A	G	rs6598541	35.5638	IGF1R	417063	3.91879	0.25406	52.9368	in ld	rs4966019	0.978195	TRUE
cystatin	chr15	99191050	99395835	15_99191050_99395835	99271135	A	G	rs6598541	35.5638	IGF1R	417063	-0.00495774	0.00030262	59.5762	same gene	rs41350349	0.403332	TRUE
gfr_crecys_2021	chr16	621672	704548	16_621672_704548	704547	AT	A	16:704547_AT_A	35.721	WDR90	417063	-1.55298	0.256417	8.85612	in ld	rs11865670	0.973525	TRUE
cystatin	chr16	675679	682251	16_675679_682251	682057	A	T	rs34080030	42.4692	WFIKKN1	417063	0.00163247	0.000293591	7.5696	novel	rs72768728	6.06536e-05	FALSE
creatinine	chr16	2008094	2285854	16_2008094_2285854	2160973	A	G	rs116092985	9.54579	PKD1	417063	0.236571	0.041262	8.00653	novel	rs113956264	0.000185786	FALSE
cystatin	chr16	2547033	3750624	16_2547033_3750624	3586230	C	T	rs9790	19.7599	CLUAP1	417063	0.00259673	0.000362866	12.0804	in ld	rs72778130	0.926001	TRUE
gfr_crecys_2021	chr16	2547033	3755369	16_2547033_3755369	3586230	C	T	rs9790	19.7599	CLUAP1	417063	-2.54502	0.304621	16.1818	in catalog	rs9790	1	TRUE
creatinine	chr16	3551798	3750624	16_3551798_3750624	3588068	A	G	rs12596890	20.0986	CLUAP1	417063	0.219722	0.0298786	12.7145	in ld	rs72778130	0.932587	TRUE
creatinine	chr16	7160187	7261986	16_7160187_7261986	7233327	G	A	rs79938201	10.094	RBFOX1	417063	0.227811	0.0399817	7.91584	novel	rs12927956	1.33328e-05	FALSE
cystatin	chr16	11034958	11477031	16_11034958_11477031	11439679	C	G	rs918738	47.5731	RMI2	417063	0.00185244	0.000289142	9.82714	novel	rs76621572	2.02709e-05	FALSE
gfr_crecys_2021	chr16	20269235	21259516	16_20269235_21259516	20392332	G	A	rs77924615	19.7499	PDILT	417063	9.20974	0.306973	196.821	in catalog	rs77924615	1	TRUE
creatinine	chr16	20281413	21097905	16_20281413_21097905	20392332	G	A	rs77924615	19.7499	PDILT	417063	-0.8655	0.0302786	178.806	in catalog	rs77924615	1	TRUE
cystatin	chr16	20281413	21203361	16_20281413_21203361	20392332	G	A	rs77924615	19.7499	PDILT	417063	-0.00873207	0.000365803	125.127	same gene	rs12917707	0.376732	TRUE
cystatin	chr16	24727064	24727064	16_24727064_24727064	24727064	A	G	rs7188873	37.657	TNRC6A	417063	0.0016668	0.000298551	7.62601	novel	rs12917707	1.10547e-05	FALSE
gfr_crecys_2021	chr16	24888298	24970513	16_24888298_24970513	24888299	G	C	rs141064922	3.68393	SLC5A11	417063	-3.86432	0.665853	8.1873	novel	rs76471758	2.60502e-05	FALSE
cystatin	chr16	28167116	28741860	16_28167116_28741860	28296068	G	A	rs72791854	4.91718	SBK1	417063	0.00490077	0.000689858	11.9159	novel	rs72768728	1.93537e-05	FALSE
gfr_crecys_2021	chr16	28167117	28167117	16_28167117_28167117	28167117	G	C	rs72789666	3.93104	XPO6	417063	-3.70152	0.623793	8.52862	novel	rs7188071	0.0205607	FALSE
creatinine	chr16	28593073	28593073	16_28593073_28593073	28593073	C	T	rs146245023	2.02996	SGF29	417063	-0.522493	0.0912575	7.98625	novel	rs35084919	2.53035e-05	FALSE
gfr_crecys_2021	chr16	29913994	30414608	16_29913994_30414608	30414607	T	TG	rs552553167	48.4923	ZNF48	417063	1.5272	0.259233	8.41609	novel	rs3809627	0.262612	FALSE
cystatin	chr16	29924904	30186045	16_29924904_30186045	29954654	T	G	rs4402589	44.7173	TMEM219	417063	0.00173361	0.000290743	8.60502	novel	rs11640962	1.08272e-05	FALSE
creatinine	chr16	30414605	30414608	16_30414605_30414608	30414607	T	TG	rs552553167	48.4923	ZNF48	417063	-0.151393	0.0255672	8.49554	novel	rs35084919	0.59676	FALSE
cystatin	chr16	51163119	51855818	16_51163119_51855818	51736894	CT	C	16:51736894_CT_C	23.627	RN7SKP142	417063	0.00342743	0.000344489	22.5928	novel	rs17817449	4.10915e-05	FALSE
gfr_crecys_2021	chr16	51163119	51855818	16_51163119_51855818	51736894	CT	C	16:51736894_CT_C	23.627	RN7SKP142	417063	-3.77239	0.289175	38.1628	in ld	rs9932625	0.98463	TRUE
creatinine	chr16	51165627	51855818	16_51165627_51855818	51736894	CT	C	16:51736894_CT_C	23.627	RN7SKP142	417063	0.312888	0.028522	27.2699	in ld	rs2219647	0.984342	TRUE
gfr_crecys_2021	chr16	53136605	53829964	16_53136605_53829964	53240285	AAC	A	16:53240285_AAC_A	28.0476	CHD9	417063	-3.33504	0.274996	33.1169	in ld	rs12597487	0.974823	TRUE
creatinine	chr16	53154360	53377004	16_53154360_53377004	53240285	AAC	A	16:53240285_AAC_A	28.0476	CHD9	417063	0.237695	0.0271241	17.7202	in ld	rs11075783	0.973051	TRUE
cystatin	chr16	53154360	53831772	16_53154360_53831772	53375703	T	C	rs60385825	28.937	RNA5SP427	417063	0.00369896	0.000324413	29.3842	novel	rs17817449	0.000345346	FALSE
cystatin	chr16	67226404	68020064	16_67226404_68020064	67986691	C	CA	rs145047819	4.29857	SLC12A4	417063	-0.00428157	0.000720664	8.54781	novel	rs12917707	1.47233e-05	FALSE
creatinine	chr16	67607986	68425494	16_67607986_68425494	68313073	T	TA	rs66832488	27.8595	SLC7A6	417063	-0.251014	0.0274317	19.2449	in ld	rs11647672	0.852151	FALSE
gfr_crecys_2021	chr16	67909149	68425494	16_67909149_68425494	68351083	G	A	rs2863977	41.1538	PRMT7	417063	1.62982	0.247349	10.3537	same gene	rs1111571	0.577128	TRUE
gfr_crecys_2021	chr16	69542477	70683640	16_69542477_70683640	69763280	C	T	rs113441031	17.102	AC092115.4	417063	-3.88788	0.323566	32.5264	in catalog	rs113441031	1	FALSE
cystatin	chr16	69542477	70692870	16_69542477_70692870	69763280	C	T	rs113441031	17.102	AC092115.4	417063	0.00462273	0.000385425	32.4117	novel	rs45467396	0.00418573	FALSE
creatinine	chr16	69548305	69818984	16_69548305_69818984	69763280	C	T	rs113441031	17.102	AC092115.4	417063	0.26676	0.031915	16.1956	in catalog	rs113441031	1	FALSE
creatinine	chr16	71622206	73093232	16_71622206_73093232	73024276	C	T	rs1858800	34.5011	ZFHX3	417063	-0.209574	0.0253247	15.8917	in catalog	rs1858800	1	TRUE
gfr_crecys_2021	chr16	73024275	73028250	16_73024275_73028250	73024276	C	T	rs1858800	34.5011	ZFHX3	417063	1.78221	0.25678	11.4079	in catalog	rs1858800	1	TRUE
gfr_crecys_2021	chr16	74264795	74676297	16_74264795_74676297	74516419	C	T	rs72791083	5.87734	GLG1	417063	3.19565	0.519862	9.10252	novel	rs1111571	6.18237e-05	FALSE
cystatin	chr16	74370088	74650330	16_74370088_74650330	74516419	C	T	rs72791083	5.87734	GLG1	417063	-0.00360008	0.00061925	8.21336	novel	rs145602190	1.24671e-05	FALSE
cystatin	chr16	79694564	79942777	16_79694564_79942777	79745672	G	GT	rs562609617	31.3364	LINC01229	417063	0.00322263	0.000314872	23.8554	novel	rs72819401	1.62825e-05	FALSE
gfr_crecys_2021	chr16	79696938	79942777	16_79696938_79942777	79734249	C	T	rs11150190	33.3984	LINC01229	417063	-2.33284	0.25772	18.8503	in ld	rs11865979	0.826603	TRUE
creatinine	chr16	79763201	79806100	16_79763201_79806100	79777655	T	C	rs62043358	5.16235	LINC01229	417063	-0.315684	0.0543729	8.19338	novel	rs11645023	0.00125507	FALSE
cystatin	chr16	81060550	81062172	16_81060550_81062172	81061232	T	C	rs2549886	22.1165	CENPN	417063	-0.0019108	0.000348198	7.38993	novel	rs72778130	7.91504e-06	FALSE
gfr_crecys_2021	chr16	84776178	84776178	16_84776178_84776178	84776178	A	T	rs7199123	29.9399	USP10	417063	-1.4935	0.265268	7.74434	in catalog	rs7199123	1	TRUE
creatinine	chr16	84785672	84785672	16_84785672_84785672	84785672	G	A	rs4783057	44.9786	USP10	417063	0.133166	0.0240757	7.49704	in ld	rs111732569	0.861245	TRUE
creatinine	chr16	87986135	90056239	16_87986135_90056239	89703519	C	T	rs461115	0.0113784	DPEP1	417063	0.283942	0.0248606	29.481	same gene	rs35657869	0.000255904	TRUE
creatinine	chr16	87986135	90056239	16_87986135_90056239	89703519	C	T	rs461115	42.3229	DPEP1	417063	0.283942	0.0248606	29.481	same gene	rs35657869	0.000255904	TRUE
cystatin	chr16	88853375	90124696	16_88853375_90124696	89847031	CA	C	16:89847031_CA_C	49.8579	FANCA	417063	-0.00265022	0.00029822	18.1997	novel	rs17177912	0.0464857	FALSE
gfr_crecys_2021	chr16	88864567	90122563	16_88864567_90122563	89710378	G	A	rs352939	42.3927	CHMP1A	417063	-3.00857	0.246074	33.6421	in ld	rs164747	0.990996	TRUE
creatinine	chr17	1958535	1995615	17_1958535_1995615	1995218	C	T	rs4790876	40.0228	SMG6	417063	0.15635	0.0245786	9.69814	novel	rs4455005	0.663252	FALSE
gfr_crecys_2021	chr17	1958535	2022192	17_1958535_2022192	1995177	C	T	rs4790874	47.0296	SMG6	417063	-1.68134	0.244113	11.2454	same gene	rs9894634	0.732986	TRUE
gfr_crecys_2021	chr17	4560223	4560223	17_4560223_4560223	4560223	G	A	rs117945224	9.58665	PELP1	417063	2.38007	0.42434	7.69085	novel	rs10445262	0.000309599	FALSE
gfr_crecys_2021	chr17	7169298	7728247	17_7169298_7728247	7438834	T	A	rs8081548	34.1973	Y_RNA	417063	1.70169	0.256694	10.4714	same gene	rs166840	2.23873e-05	TRUE
creatinine	chr17	7169299	7169299	17_7169299_7169299	7169299	C	T	rs149822599	2.38912	Y_RNA	417063	0.446349	0.0796561	7.67724	in ld	rs117643180	0.808926	TRUE
cystatin	chr17	7328820	7722366	17_7328820_7722366	7484101	C	A	rs9901673	17.6831	CD68	417063	0.00265485	0.000379305	11.5888	novel	rs9895661	8.81138e-06	FALSE
gfr_crecys_2021	chr17	12581630	12581630	17_12581630_12581630	12581630	CA	C	rs762086987	23.2187	MYOCD	417063	1.77762	0.294379	8.80789	novel	rs9895159	3.15932e-05	FALSE
gfr_crecys_2021	chr17	16933982	17126793	17_16933982_17126793	17092815	T	TA	rs61050144	45.6203	MPRIP	417063	1.65574	0.246383	10.7406	same gene	rs9910857	0.542804	TRUE
creatinine	chr17	16933982	17638371	17_16933982_17638371	17593703	CA	C	17:17593703_CA_C	47.3035	RAI1	417063	0.179502	0.0250211	12.137	in ld	rs9904468	0.805644	FALSE
cystatin	chr17	18042275	18267040	17_18042275_18267040	18164148	G	T	rs2746024	29.2415	MIEF2	417063	-0.00212966	0.000318012	10.6709	novel	rs2746027	0.71375	FALSE
gfr_crecys_2021	chr17	18164147	18240856	17_18164147_18240856	18240855	G	GCCCTCT	rs147810241	33.8034	SHMT1	417063	1.51422	0.260259	8.22508	novel	rs1242479	0.00424781	FALSE
creatinine	chr17	18915262	19900169	17_18915262_19900169	19474875	C	T	rs111653425	1.2289	SLC47A1	417063	2.2177	0.109005	91.2435	in catalog	rs111653425	1	TRUE
gfr_crecys_2021	chr17	19370850	19486593	17_19370850_19486593	19474875	C	T	rs111653425	1.2289	SLC47A1	417063	-14.1826	1.10556	36.9369	in catalog	rs111653425	1	TRUE
cystatin	chr17	26719787	26723823	17_26719787_26723823	26719788	G	A	rs35714695	18.4469	SARM1	417063	-0.00209879	0.000374028	7.69699	novel	rs9895661	1.26492e-05	FALSE
cystatin	chr17	33775712	33796261	17_33775712_33796261	33775713	C	G	rs11869223	30.5643	SLFN13	417063	-0.00201023	0.000316048	9.69622	novel	rs870829	1.48941e-05	FALSE
gfr_crecys_2021	chr17	34835525	34959995	17_34835525_34959995	34936642	C	CT	rs559263305	38.8349	GGNBP2	417063	2.07794	0.253861	15.565	in ld	rs35915570	0.972354	FALSE
cystatin	chr17	34835525	34959995	17_34835525_34959995	34936642	C	CT	rs559263305	38.8349	GGNBP2	417063	-0.00221368	0.000302398	12.6062	novel	rs11869269	3.25529e-05	FALSE
creatinine	chr17	34838301	34959995	17_34838301_34959995	34936642	C	CT	rs559263305	38.8349	GGNBP2	417063	-0.161992	0.0250381	10.0077	in ld	rs726311	0.843283	FALSE
gfr_crecys_2021	chr17	36098039	38582461	17_36098039_38582461	37841744	C	CA	rs550167628	35.9197	PGAP3	417063	-3.57658	0.256361	43.5005	novel	rs2338796	0.389931	FALSE
cystatin	chr17	36106312	38218774	17_36106312_38218774	37852066	AGGCCGCT	A	17:37852066_AGGCCGCT_A	1.09876	ERBB2	417063	0.0121902	0.00156703	14.1356	novel	rs870829	0.00625724	FALSE
creatinine	chr17	37064941	38522938	17_37064941_38522938	37553651	G	C	rs12600751	25.1941	FBXL20	417063	-0.509143	0.0275476	75.5121	in ld	rs7212715	0.997417	TRUE
creatinine	chr17	40508540	41225784	17_40508540_41225784	41225783	A	T	rs8176215	42.937	BRCA1	417063	0.153505	0.0242607	9.60254	novel	rs3883338	0.0251016	FALSE
gfr_crecys_2021	chr17	40508540	41566970	17_40508540_41566970	41557590	CT	C	17:41557590_CT_C	30.8244	AC087650.1	417063	-1.63756	0.268682	8.95984	novel	rs12950549	0.0100293	FALSE
gfr_crecys_2021	chr17	43295478	43361890	17_43295478_43361890	43361491	G	A	rs2074292	44.8108	MAP3K14	417063	1.50211	0.244953	9.06182	in catalog	rs2074292	1	TRUE
creatinine	chr17	43334977	43361890	17_43334977_43361890	43361491	G	A	rs2074292	44.8108	MAP3K14	417063	-0.149549	0.0241588	9.22095	in catalog	rs2074292	1	TRUE
gfr_crecys_2021	chr17	44931398	47212241	17_44931398_47212241	46856640	C	T	rs56144347	28.2642	TTLL6	417063	2.22838	0.269432	15.8741	novel	rs62071986	0.000197933	FALSE
creatinine	chr17	44947957	46731458	17_44947957_46731458	46038448	GC	G	17:46038448_GC_G	43.3646	AC018521.1	417063	-0.163771	0.0241267	10.9436	novel	rs72833461	0.202281	FALSE
cystatin	chr17	46572910	47207659	17_46572910_47207659	46876179	CTT	C	17:46876179_CTT_C	31.3406	TTLL6	417063	-0.00306743	0.000313449	21.8861	novel	rs4794008	0.227893	FALSE
creatinine	chr17	54662248	54795136	17_54662248_54795136	54778620	T	C	rs227725	34.4111	C17orf67	417063	0.209082	0.0253907	15.7431	same gene	rs227727	0.554848	TRUE
gfr_crecys_2021	chr17	54742165	55394730	17_54742165_55394730	55387820	A	G	rs9895026	5.5229	MSI2	417063	-3.35187	0.537606	9.34414	novel	rs8073316	0.000111146	FALSE
gfr_crecys_2021	chr17	56534408	59498251	17_56534408_59498251	59237376	C	CAG	rs3032584	18.5978	BCAS3	417063	-6.06262	0.31261	83.0211	in ld	rs11079418	0.99575	TRUE
cystatin	chr17	57264659	59485394	17_57264659_59485394	57957842	T	C	rs9905543	23.7191	TUBD1	417063	0.00510795	0.000339303	50.4762	novel	rs9910598	0.606082	FALSE
creatinine	chr17	57281194	59533088	17_57281194_59533088	59484316	A	G	rs7215775	26.2594	TBX2	417063	-0.558065	0.0272173	92.6566	in ld	rs2240736	0.997439	FALSE
gfr_crecys_2021	chr17	60535835	60718339	17_60535835_60718339	60651884	GT	G	17:60651884_GT_G	35.2643	TLK2	417063	1.61764	0.256604	9.53716	in ld	rs2430926	0.96054	TRUE
cystatin	chr17	60538776	60712212	17_60538776_60712212	60651884	GT	G	17:60651884_GT_G	35.2643	TLK2	417063	-0.00192773	0.000305661	9.54483	novel	rs9895661	8.48548e-05	FALSE
creatinine	chr17	60629070	60629070	17_60629070_60629070	60629070	GA	G	17:60629070_GA_G	36.4697	TLK2	417063	0.138141	0.0249715	7.49909	novel	rs72834650	0.00136173	FALSE
creatinine	chr17	65368154	65381348	17_65368154_65381348	65381347	G	C	rs8076195	46.1095	PITPNC1	417063	0.141057	0.0242166	8.2424	novel	rs11077558	0.000146133	FALSE
creatinine	chr17	66394053	66587488	17_66394053_66587488	66446136	G	A	rs2909209	22.9365	WIPI1	417063	0.231364	0.0284461	15.3783	in catalog	rs2909209	1	TRUE
gfr_crecys_2021	chr17	73287147	73287147	17_73287147_73287147	73287147	C	CT	rs565146384	27.0227	SLC25A19	417063	1.50528	0.275754	7.31906	novel	rs150302737	0.464319	FALSE
gfr_crecys_2021	chr17	79272783	79687737	17_79272783_79687737	79586227	TA	T	17:79586227_TA_T	44.0254	NPLOC4	417063	1.65891	0.248378	10.6182	same gene	rs12449763	0.194293	TRUE
creatinine	chr17	79505767	79690197	17_79505767_79690197	79649515	G	A	rs7503637	16.8827	ARL16	417063	-0.23288	0.0319831	12.4801	novel	rs757608	1.79635e-05	FALSE
gfr_crecys_2021	chr18	5573993	5601404	18_5573993_5601404	5575354	T	C	rs940131	47.1521	EPB41L3	417063	-1.88096	0.246528	13.6278	in ld	rs1719934	0.972011	TRUE
creatinine	chr18	5573993	5606468	18_5573993_5606468	5575354	T	C	rs940131	47.1521	EPB41L3	417063	0.226842	0.0243133	19.973	in catalog	rs940131	1	TRUE
creatinine	chr18	18607753	19283207	18_18607753_19283207	19274488	T	A	rs28604923	20.2272	ABHD3	417063	-0.18493	0.0298023	9.26228	novel	rs111667085	0.326272	FALSE
gfr_crecys_2021	chr18	19274487	19283207	18_19274487_19283207	19276699	T	G	rs72886623	20.2405	ABHD3	417063	1.68397	0.302131	7.60273	novel	rs56891718	0.322784	FALSE
gfr_crecys_2021	chr18	24301943	24452436	18_24301943_24452436	24452435	C	A	rs162000	40.6373	AQP4-AS1	417063	-2.36956	0.251722	20.3164	in ld	rs151245	0.949024	TRUE
cystatin	chr18	24301943	24452436	18_24301943_24452436	24452435	C	A	rs162000	40.6373	AQP4-AS1	417063	0.00217029	0.000299859	12.34	same gene		0	TRUE
creatinine	chr18	24447785	24452436	18_24447785_24452436	24447936	C	G	rs162004	36.7031	AQP4-AS1	417063	0.206493	0.0249398	15.9069	in ld	rs151245	0.879397	TRUE
gfr_crecys_2021	chr18	30755002	30772866	18_30755002_30772866	30772865	CAA	C	rs374119288	9.46977	CCDC178	417063	-2.34775	0.414341	7.83542	novel	rs151245	3.53066e-05	FALSE
cystatin	chr18	40697480	40868374	18_40697480_40868374	40749468	G	GT	rs575818189	37.4244	AC100779.1	417063	-0.00202685	0.000299743	10.8655	novel		0	FALSE
gfr_crecys_2021	chr18	40734924	40750456	18_40734924_40750456	40749468	G	GT	rs575818189	37.4244	AC100779.1	417063	1.39296	0.251641	7.50798	novel	rs79926430	0.00329038	FALSE
cystatin	chr18	42229323	42824307	18_42229323_42824307	42725662	A	G	rs998124	17.5179	AC090376.1	417063	0.00241158	0.000380046	9.65382	novel		0	FALSE
creatinine	chr18	42309785	42785734	18_42309785_42785734	42778833	ATT	AT	18:42778833_ATT_AT	30.2509	SLC14A2	417063	0.204248	0.0260833	14.3128	in ld	rs921385	0.998521	TRUE
gfr_crecys_2021	chr18	42640683	42918015	18_42640683_42918015	42781374	C	T	rs11082431	30.2836	SLC14A2	417063	-2.22545	0.26415	16.4413	in ld	rs9807214	0.999539	TRUE
creatinine	chr18	44317081	44317081	18_44317081_44317081	44317081	A	G	rs7237483	42.2946	ST8SIA5	417063	0.132082	0.0242097	7.31164	novel	rs921385	5.86061e-05	FALSE
creatinine	chr18	46312555	46485155	18_46312555_46485155	46460823	C	CA	rs541557231	44.5547	SMAD7	417063	-0.150991	0.024394	9.21938	same gene	rs2337106	0.748797	TRUE
gfr_crecys_2021	chr18	46460822	46528388	18_46460822_46528388	46474178	T	C	rs12967019	49.1813	SMAD7	417063	1.69104	0.245757	11.2252	same gene	rs4245230	0.109152	TRUE
gfr_crecys_2021	chr18	53023169	53741295	18_53023169_53741295	53224471	AACACACAG	A	18:53224471_AACACACAG_A	2.5023	TCF4	417063	6.22896	0.783933	14.7134	in ld	rs17512836	0.98331	TRUE
cystatin	chr18	53058094	53423308	18_53058094_53423308	53224471	AACACACAG	A	18:53224471_AACACACAG_A	2.5023	TCF4	417063	-0.00629774	0.000933823	10.8118	novel		0	FALSE
creatinine	chr18	53173172	53423308	18_53173172_53423308	53224471	AACACACAG	A	18:53224471_AACACACAG_A	2.5023	TCF4	417063	-0.481196	0.0773188	9.31287	in ld	rs17597926	0.987385	TRUE
gfr_crecys_2021	chr18	57730947	57914680	18_57730947_57914680	57914679	G	A	rs68033110	24.654	AC090621.1	417063	-1.89871	0.285965	10.502	novel	rs12458009	4.61153e-05	FALSE
cystatin	chr18	57730947	58087883	18_57730947_58087883	57914679	G	A	rs68033110	24.654	AC090621.1	417063	0.00278459	0.000340626	15.5274	novel		0	FALSE
creatinine	chr18	59240250	59385676	18_59240250_59385676	59349827	A	C	rs9957590	21.2185	AC105094.1	417063	-0.28405	0.0292476	21.569	in ld	rs1945483	0.926591	FALSE
creatinine	chr18	60960310	60960310	18_60960310_60960310	60960310	C	T	rs4987719	3.34762	BCL2	417063	0.411373	0.0665427	9.19849	in catalog	rs4987719	1	TRUE
creatinine	chr18	71931234	71947699	18_71931234_71947699	71945255	G	A	rs7239714	31.3333	CYB5A	417063	-0.146514	0.0258334	7.84875	novel	rs141310123	5.34651e-06	FALSE
gfr_crecys_2021	chr18	77150334	77236975	18_77150334_77236975	77157432	CCAGCTCT	C	rs750985683	43.0077	NFATC1	417063	-3.62704	0.248234	47.6121	same gene	rs8096658	0.701539	TRUE
creatinine	chr18	77150334	77250718	18_77150334_77250718	77157432	CCAGCTCT	C	rs750985683	43.0077	NFATC1	417063	0.393781	0.0244811	57.4711	same gene	rs56376587	0.711057	TRUE
cystatin	chr18	77157431	77233626	18_77157431_77233626	77157432	CCAGCTCT	C	rs750985683	43.0077	NFATC1	417063	0.00230158	0.000295745	14.1465	novel		0	FALSE
cystatin	chr19	793231	823333	19_793231_823333	805441	G	C	rs117971528	7.68698	PTBP1	417063	-0.00353801	0.000553055	9.80021	novel	rs7412	9.04408e-06	FALSE
gfr_crecys_2021	chr19	793231	1241390	19_793231_1241390	1238322	G	C	rs34188292	26.9795	AC004221.1	417063	-1.88434	0.273749	11.2328	in catalog	rs34188292	1	FALSE
creatinine	chr19	1156852	1241088	19_1156852_1241088	1238322	G	C	rs34188292	26.9795	AC004221.1	417063	0.174572	0.0269991	9.99632	in ld	rs35846135	0.999443	FALSE
creatinine	chr19	3949528	4511141	19_3949528_4511141	3954627	G	A	rs112402118	13.3925	DAPK3	417063	0.224656	0.0352038	9.75585	in catalog	rs112402118	1	TRUE
cystatin	chr19	4013649	4072147	19_4013649_4072147	4064057	T	C	rs56356382	19.1652	ZBTB7A	417063	-0.00223852	0.000368702	8.89641	in ld	rs67602344	0.99217	TRUE
gfr_crecys_2021	chr19	4016004	4511141	19_4016004_4511141	4490333	C	T	rs11085077	49.6605	HDGFL2	417063	-1.5758	0.242316	10.1037	novel	rs11673381	0.575058	FALSE
gfr_crecys_2021	chr19	7441648	7538040	19_7441648_7538040	7498799	A	G	rs1968255	43.6905	ARHGEF18	417063	-1.62509	0.246404	10.3715	in ld	rs7247211	0.878978	TRUE
creatinine	chr19	7477024	7498800	19_7477024_7498800	7498799	A	G	rs1968255	43.6905	ARHGEF18	417063	0.136941	0.0243023	7.7563	same gene	rs4804586	0.448873	TRUE
cystatin	chr19	7486108	7494015	19_7486108_7494015	7494014	TCCC	T	19:7494014_TCCC_T	39.9701	ARHGEF18	417063	0.00165438	0.000295769	7.65229	novel	rs62132803	2.63459e-05	FALSE
cystatin	chr19	10463117	10586019	19_10463117_10586019	10463118	G	C	rs34536443	4.57551	TYK2	417063	-0.00419199	0.000711927	8.40821	novel	rs67602344	1.39675e-05	FALSE
creatinine	chr19	13220702	14646011	19_13220702_14646011	14173717	TA	T	19:14173717_TA_T	35.7753	PALM3	417063	0.157041	0.0254732	9.15134	novel	rs4805025	1.09603e-05	FALSE
gfr_crecys_2021	chr19	13220702	15539440	19_13220702_15539440	14169134	A	G	rs9749255	42.8294	PALM3	417063	-1.49593	0.245261	8.97225	same gene	rs74183052	0.391996	TRUE
cystatin	chr19	14585745	15539440	19_14585745_15539440	15521767	G	A	rs4808302	24.5611	AKAP8L	417063	-0.00204199	0.000336041	8.91061	novel	rs7247715	9.40278e-06	FALSE
creatinine	chr19	18179831	19746152	19_18179831_19746152	19477877	A	C	rs56255430	8.42267	MAU2	417063	0.330517	0.0431992	13.6993	in ld	rs17216525	0.899597	FALSE
cystatin	chr19	18218443	18220036	19_18218443_18220036	18218444	A	G	rs62123561	42.7666	MAST3	417063	0.00167604	0.000291929	8.02663	novel	rs58542926	0.000314682	FALSE
gfr_crecys_2021	chr19	18575192	19746152	19_18575192_19746152	19477877	A	C	rs56255430	8.42267	MAU2	417063	-3.63762	0.438003	15.9996	in catalog	rs56255430	1	TRUE
cystatin	chr19	19366631	19727153	19_19366631_19727153	19460541	G	C	rs73001065	7.0706	MAU2	417063	0.00380887	0.000565571	10.7835	in ld	rs58542926	0.887268	FALSE
gfr_crecys_2021	chr19	32775524	34017466	19_32775524_34017466	33402419	T	C	rs8101667	33.9126	CEP89	417063	-4.80912	0.256214	77.8436	in catalog	rs8101667	1	TRUE
creatinine	chr19	33029645	33644909	19_33029645_33644909	33360369	C	A	rs7252778	39.6353	SLC7A9	417063	0.433606	0.0244692	69.5097	in catalog	rs7252778	1	TRUE
cystatin	chr19	33123085	33884412	19_33123085_33884412	33402419	T	C	rs8101667	33.9126	CEP89	417063	0.00391652	0.000305265	36.9457	novel	rs7247715	0.286102	FALSE
creatinine	chr19	36377886	39277155	19_36377886_39277155	38457837	T	C	rs7245962	37.0388	SIPA1L3	417063	-0.265527	0.0248237	25.9724	same gene	rs113757599	0.710724	TRUE
gfr_crecys_2021	chr19	36377886	39277155	19_36377886_39277155	38457837	T	C	rs7245962	37.0388	SIPA1L3	417063	3.2118	0.25168	36.563	in ld	rs73027472	0.966377	TRUE
cystatin	chr19	37311662	38465524	19_37311662_38465524	38102096	AT	A	19:38102096_AT_A	43.6317	ZNF540	417063	-0.00302214	0.000294374	23.9974	novel	rs542383728	3.6208e-05	FALSE
gfr_crecys_2021	chr19	40734672	40800882	19_40734672_40800882	40797578	C	T	rs113495033	8.51492	AKT2	417063	-2.51743	0.43658	8.09095	same gene	rs2163840	0.536902	TRUE
creatinine	chr19	40734672	40869619	19_40734672_40869619	40734673	T	A	rs59343080	14.558	AKT2	417063	0.247687	0.0340283	12.472	in ld	rs2163840	0.964353	TRUE
gfr_crecys_2021	chr19	45323169	45429709	19_45323169_45429709	45411941	T	C	rs429358	15.5353	APOE	417063	4.90162	0.334738	47.8146	in catalog	rs429358	1	TRUE
cystatin	chr19	45323169	45715059	19_45323169_45715059	45411941	T	C	rs429358	15.5353	APOE	417063	-0.00452068	0.000398774	29.0582	same gene	rs769449	0.778219	TRUE
creatinine	chr19	45386466	46202173	19_45386466_46202173	45411941	T	C	rs429358	15.5353	APOE	417063	-0.42293	0.033016	36.8332	in catalog	rs429358	1	TRUE
cystatin	chr19	49208367	49279613	19_49208367_49279613	49263477	G	C	rs2081194	40.0039	FGF21	417063	-0.00251562	0.000302559	16.0343	same gene	rs62132803	0.59256	TRUE
gfr_crecys_2021	chr19	49208367	49636167	19_49208367_49636167	49220791	CT	C	19:49220791_CT_C	37.1829	MAMSTR	417063	1.91382	0.256763	13.0411	same gene	rs281380	0.674938	TRUE
creatinine	chr19	49220790	50309861	19_49220790_50309861	49222905	G	GC	rs146010481	4.86422	MAMSTR	417063	-0.419373	0.0585688	12.0936	in ld	rs60068692	0.842398	FALSE
creatinine	chr19	53357172	53357172	19_53357172_53357172	53357172	C	T	rs7259073	6.9327	ZNF28	417063	-0.285375	0.0483247	8.45331	novel	rs17206198	9.52856e-06	FALSE
cystatin	chr19	53357172	53357172	19_53357172_53357172	53357172	C	T	rs7259073	6.9327	ZNF28	417063	-0.00359764	0.000583647	9.14895	novel	rs2241358	2.04574e-05	FALSE
gfr_crecys_2021	chr19	53357172	53357172	19_53357172_53357172	53357172	C	T	rs7259073	6.9327	ZNF28	417063	3.26822	0.489971	10.5922	in catalog	rs7259073	1	FALSE
cystatin	chr19	54755133	54755133	19_54755133_54755133	54755133	T	C	rs12986064	49.0033	LILRB5	417063	-0.00169128	0.000298632	7.82833	novel	rs7412	1.24167e-05	FALSE
cystatin	chr19	55814880	55824635	19_55814880_55824635	55814881	A	G	rs1551562	23.2083	BRSK1	417063	0.00219662	0.000346154	9.65461	novel	rs142042446	1.19493e-05	FALSE
gfr_crecys_2021	chr2	30761	305804	2_30761_305804	286756	C	G	rs60843830	34.7362	ALKAL2	417063	-2.59385	0.255945	23.4074	in ld	rs7605824	0.976094	TRUE
cystatin	chr2	30761	635865	2_30761_635865	285471	G	A	rs17714252	34.8249	ALKAL2	417063	0.00275272	0.000303991	18.864	novel	rs4452185	0.278114	FALSE
creatinine	chr2	159515	305204	2_159515_305204	293688	T	C	rs79154857	34.9207	AC079779.2	417063	0.177488	0.0251906	11.7336	in ld	rs17713729	0.948859	FALSE
cystatin	chr2	10183306	10183306	2_10183306_10183306	10183306	A	AGCCGCC	rs145793974	28.1549	KLF11	417063	0.00183081	0.000328786	7.58966	novel	rs6436090	1.01464e-05	FALSE
cystatin	chr2	11530235	12134811	2_11530235_12134811	12122797	C	G	rs6721143	22.4925	MIR3681HG	417063	-0.00215914	0.000348498	9.23561	novel	rs876718	1.45952e-05	FALSE
gfr_crecys_2021	chr2	11530235	12817007	2_11530235_12817007	12104544	G	A	rs972874	23.9458	MIR3681HG	417063	2.31648	0.285415	15.3166	in ld	rs2581066	0.999842	TRUE
creatinine	chr2	12054129	12144036	2_12054129_12144036	12104445	T	C	rs2255293	20.9169	MIR3681HG	417063	-0.214667	0.0295534	12.4234	in catalog	rs2255293	1	TRUE
gfr_crecys_2021	chr2	15573997	15863003	2_15573997_15863003	15733023	TA	T	2:15733023_TA_T	35.3492	DDX1	417063	4.3823	0.254758	65.5664	in ld	rs807624	0.987133	TRUE
cystatin	chr2	15723604	15822229	2_15723604_15822229	15733023	TA	T	2:15733023_TA_T	35.3492	DDX1	417063	-0.0044547	0.000303492	48.0385	same gene	rs876718	0.147458	TRUE
creatinine	chr2	15724309	15900275	2_15724309_15900275	15788692	C	T	rs56019566	35.1778	DDX1	417063	-0.336561	0.0250612	40.3833	in catalog	rs56019566	1	TRUE
creatinine	chr2	18656320	18693428	2_18656320_18693428	18684371	A	C	rs6743746	34.4301	AC079148.3	417063	0.259237	0.0252037	24.0846	in ld	rs4567937	0.873165	FALSE
cystatin	chr2	18656320	18699769	2_18656320_18699769	18684371	A	C	rs6743746	34.4301	AC079148.3	417063	0.00339008	0.000304395	28.0782	novel	rs10856780	0.587169	FALSE
gfr_crecys_2021	chr2	18656320	18704682	2_18656320_18704682	18684371	A	C	rs6743746	34.4301	AC079148.3	417063	-3.30316	0.255528	37.4906	in ld	rs4491726	0.873611	FALSE
creatinine	chr2	20109427	20173256	2_20109427_20173256	20173255	A	C	rs10153717	40.345	WDR35	417063	0.140969	0.0244469	8.09111	novel	rs7590829	0.408992	FALSE
gfr_crecys_2021	chr2	25703188	28534128	2_25703188_28534128	27748992	AT	A	2:27748992_AT_A	38.2678	GCKR	417063	-4.14104	0.250621	60.5824	in ld	rs1260326	0.913124	TRUE
cystatin	chr2	25920300	26218838	2_25920300_26218838	26047347	T	TAC	rs560357352	3.61192	ASXL2	417063	0.00593364	0.000788603	13.2746	novel	rs780094	0.00035402	FALSE
creatinine	chr2	25933611	28534128	2_25933611_28534128	27748992	AT	A	2:27748992_AT_A	38.2678	GCKR	417063	0.457947	0.0247157	75.8846	in ld	rs780094	0.991801	TRUE
cystatin	chr2	27323962	28350376	2_27323962_28350376	27734972	G	A	rs6547692	44.4398	GCKR	417063	0.00266128	0.000290961	19.2288	same gene	rs780094	0.774513	TRUE
gfr_crecys_2021	chr2	32496584	32942667	2_32496584_32942667	32567658	C	T	rs112461988	10.8467	BIRC6	417063	2.45113	0.390297	9.47035	novel	rs72787553	0.401725	FALSE
creatinine	chr2	32511662	32567841	2_32511662_32567841	32567840	C	G	rs17011935	10.8381	BIRC6	417063	-0.213978	0.0385188	7.55672	same gene	rs113600170	0.723772	TRUE
creatinine	chr2	40638158	40754973	2_40638158_40754973	40680149	T	G	rs2301343	24.6088	SLC8A1	417063	-0.229474	0.027997	15.6048	in catalog	rs2301343	1	TRUE
gfr_crecys_2021	chr2	40680149	40680149	2_40680149_40680149	40680149	T	G	rs2301343	24.6088	SLC8A1	417063	1.7195	0.283879	8.85797	in catalog	rs2301343	1	TRUE
gfr_crecys_2021	chr2	42256581	42256581	2_42256581_42256581	42256581	CT	C	2:42256581_CT_C	20.1059	AC013480.1	417063	1.805	0.326879	7.47428	novel	rs12623480	0.106211	FALSE
gfr_crecys_2021	chr2	43351268	44037397	2_43351268_44037397	43428651	T	C	rs4952981	49.942	AC010883.3	417063	2.78767	0.243331	29.6555	in ld	rs12614953	0.903156	FALSE
cystatin	chr2	43354279	43738130	2_43354279_43738130	43428651	T	C	rs4952981	49.942	AC010883.3	417063	-0.00227459	0.000289874	14.3688	novel	rs56219475	1.49222e-05	FALSE
creatinine	chr2	43417082	44037397	2_43417082_44037397	43427492	GCTTT	G	2:43427492_GCTTT_G	49.907	AC010883.3	417063	-0.27656	0.0240133	29.9605	novel	rs10865190	0.255915	FALSE
cystatin	chr2	45864577	45945632	2_45864577_45945632	45880122	G	C	rs650508	30.0828	PRKCE	417063	0.00240325	0.000314836	13.6397	novel	rs78203474	2.3602e-05	FALSE
gfr_crecys_2021	chr2	45864577	46548065	2_45864577_46548065	45880122	G	C	rs650508	30.0828	PRKCE	417063	-1.79121	0.264311	10.9103	same gene	rs11684301	0.00318627	TRUE
creatinine	chr2	46521896	46548065	2_46521896_46548065	46528695	A	AAG	rs146111768	44.6448	EPAS1	417063	-0.15289	0.0241547	9.609	in ld	rs2346418	0.876256	TRUE
cystatin	chr2	47264856	48755478	2_47264856_48755478	48655277	C	CT	rs564427336	28.503	AC093635.1	417063	-0.00200148	0.000326136	9.07472	novel	rs34355135	2.16258e-05	FALSE
gfr_crecys_2021	chr2	48308846	48308846	2_48308846_48308846	48308846	A	G	rs77493474	12.2545	AC092650.1	417063	-2.09234	0.370544	7.78599	novel	rs12713261	1.83013e-05	FALSE
gfr_crecys_2021	chr2	54508133	55051156	2_54508133_55051156	54787340	T	C	rs12713261	35.2498	SPTBN1	417063	-2.40233	0.255687	20.2427	in catalog	rs12713261	1	TRUE
creatinine	chr2	54515860	54995747	2_54515860_54995747	54594875	G	A	rs4459768	19.929	C2orf73	417063	-0.239417	0.0299457	14.8865	in ld	rs1527649	0.986652	TRUE
cystatin	chr2	54561637	55287836	2_54561637_55287836	54787340	T	C	rs12713261	35.2498	SPTBN1	417063	0.00243718	0.000304578	14.9105	novel	rs13419481	1.21892e-05	FALSE
cystatin	chr2	58944759	58986042	2_58944759_58986042	58959112	G	A	rs6741951	28.9382	LINC01122	417063	0.0018691	0.000320636	8.25431	novel	rs187355703	9.46943e-06	FALSE
creatinine	chr2	64888425	65604215	2_64888425_65604215	64996057	CT	C	rs35381003	24.5663	AC007365.2	417063	0.182138	0.0282426	9.94819	in ld	rs35827863	0.931163	FALSE
cystatin	chr2	66652954	66726569	2_66652954_66726569	66671858	C	A	rs2049019	31.3875	MEIS1	417063	-0.00245834	0.000312648	14.4248	novel	rs13003148	1.62618e-05	FALSE
creatinine	chr2	66652954	66779867	2_66652954_66779867	66656402	T	C	rs11126078	30.1092	MEIS1-AS3	417063	-0.168388	0.0261604	9.913	in ld	rs1519102	0.841606	FALSE
gfr_crecys_2021	chr2	66652954	66788773	2_66652954_66788773	66671858	C	A	rs2049019	31.3875	MEIS1	417063	2.19114	0.262467	16.158	in ld	rs1519104	0.99328	TRUE
cystatin	chr2	71127606	71163226	2_71127606_71163226	71162773	C	T	rs17663700	40.708	VAX2	417063	-0.00201686	0.00029706	10.9479	novel	rs9309473	2.03197e-05	FALSE
gfr_crecys_2021	chr2	71127606	71175379	2_71127606_71175379	71162773	C	T	rs17663700	40.708	VAX2	417063	2.07275	0.249377	16.0241	in ld	rs759219	0.854145	FALSE
creatinine	chr2	71162772	71163226	2_71162772_71163226	71162773	C	T	rs17663700	40.708	VAX2	417063	-0.161844	0.0245959	10.3274	in ld	rs11681642	0.854441	FALSE
gfr_crecys_2021	chr2	73436973	74120182	2_73436973_74120182	73887634	A	T	rs11126412	22.0658	ALMS1P1	417063	5.22978	0.292428	70.7768	in ld	rs13410232	0.999072	TRUE
cystatin	chr2	73500482	74093683	2_73500482_74093683	73887634	A	T	rs11126412	22.0658	ALMS1P1	417063	-0.00367301	0.000348421	25.2533	in ld	rs9309473	0.937713	FALSE
creatinine	chr2	73500482	74120182	2_73500482_74120182	73887634	A	T	rs11126412	22.0658	ALMS1P1	417063	-0.565669	0.0288389	84.8983	in ld	rs10206899	0.990585	TRUE
cystatin	chr2	96072407	97130762	2_96072407_97130762	96675166	T	C	rs2579519	37.7735	FAHD2CP	417063	-0.00213579	0.000298277	12.0939	novel	rs28930677	8.41584e-06	FALSE
gfr_crecys_2021	chr2	96200202	97053953	2_96200202_97053953	96675259	G	A	rs2579518	38.233	FAHD2CP	417063	1.68586	0.249647	10.8385	novel	rs56262531	2.27536e-05	FALSE
creatinine	chr2	99023718	99237440	2_99023718_99237440	99108277	A	G	rs11676357	49.3372	INPP4A	417063	0.158016	0.0239651	10.3668	same gene	rs72821955	0.337394	TRUE
cystatin	chr2	101555083	101799390	2_101555083_101799390	101661896	C	T	rs67648215	15.5605	TBC1D8	417063	0.00299375	0.000400796	13.0934	novel	rs10175462	2.46925e-05	FALSE
creatinine	chr2	101555083	101799390	2_101555083_101799390	101661896	C	T	rs67648215	15.5605	TBC1D8	417063	0.262582	0.0331846	14.598	in catalog	rs67648215	1	TRUE
gfr_crecys_2021	chr2	101555083	101813458	2_101555083_101813458	101661896	C	T	rs67648215	15.5605	TBC1D8	417063	-3.01222	0.336461	18.458	in ld	rs72818972	0.864343	TRUE
gfr_crecys_2021	chr2	102874865	103239357	2_102874865_103239357	103155075	T	C	rs77375846	13.295	SLC9A4	417063	-2.57133	0.357697	12.1832	in catalog	rs77375846	1	TRUE
cystatin	chr2	102904243	103092504	2_102904243_103092504	103087383	C	T	rs56043441	29.817	SLC9A4	417063	-0.00199233	0.00031618	9.52938	novel	rs141466977	1.11907e-05	FALSE
creatinine	chr2	102964891	103253129	2_102964891_103253129	103155075	T	C	rs77375846	13.295	SLC9A4	417063	0.272571	0.0352781	13.955	in catalog	rs77375846	1	TRUE
cystatin	chr2	111601477	111993455	2_111601477_111993455	111810281	A	G	rs13000374	27.0938	ACOXL	417063	-0.00233046	0.000326139	12.047	novel	rs10175462	9.48746e-05	FALSE
gfr_crecys_2021	chr2	111810280	112007603	2_111810280_112007603	112007602	G	A	rs193031933	1.27157	MIR4435-2HG	417063	-6.12682	1.11813	7.36989	novel	rs11123169	0.000163087	FALSE
gfr_crecys_2021	chr2	113791192	114005711	2_113791192_114005711	113967075	C	T	rs11123169	33.3632	PSD4	417063	2.31626	0.262593	17.9425	in catalog	rs11123169	1	TRUE
creatinine	chr2	113791192	114005711	2_113791192_114005711	113967075	C	T	rs11123169	33.3632	PSD4	417063	-0.197568	0.0258992	13.6229	in catalog	rs11123169	1	TRUE
cystatin	chr2	113967074	113993386	2_113967074_113993386	113967075	C	T	rs11123169	33.3632	PSD4	417063	-0.00225838	0.000312804	12.2827	novel	rs10175462	0.548755	FALSE
gfr_crecys_2021	chr2	120161711	122065156	2_120161711_122065156	120848049	C	T	rs28930677	4.69219	EPB41L5	417063	-8.18268	0.574342	45.3193	in ld	rs140179699	0.828715	TRUE
cystatin	chr2	120219108	122037416	2_120219108_122037416	120848049	C	T	rs28930677	4.69219	EPB41L5	417063	0.00902726	0.000684167	39.0173	in catalog	rs28930677	1	TRUE
creatinine	chr2	120440324	122065156	2_120440324_122065156	121997330	C	G	rs11692478	14.1409	TFCP2L1	417063	-0.342593	0.0344764	22.5391	same gene	rs4848698	0.704965	TRUE
creatinine	chr2	128633372	128640874	2_128633372_128640874	128640873	T	C	rs7590200	40.3528	AMMECR1L	417063	0.137931	0.024435	7.78125	novel	rs6712340	3.80343e-05	FALSE
creatinine	chr2	137064758	137162064	2_137064758_137162064	137088440	A	G	rs34293735	17.3304	UBBP1	417063	0.204216	0.0316193	9.97547	in ld	rs34230842	0.999913	TRUE
gfr_crecys_2021	chr2	137064758	137162064	2_137064758_137162064	137140808	C	T	rs34340901	25.9122	RN7SKP141	417063	-1.8596	0.278801	10.5916	novel	rs6708702	0.532092	FALSE
gfr_crecys_2021	chr2	145396177	146095576	2_145396177_146095576	145726621	A	G	rs55944332	23.6059	TEX41	417063	-2.25311	0.286967	14.3849	in ld	rs58117425	0.994561	TRUE
cystatin	chr2	145408356	146023608	2_145408356_146023608	145435981	C	T	rs12623452	24.6669	TEX41	417063	-0.00224903	0.000334975	10.7223	novel	rs4848698	1.19803e-05	FALSE
creatinine	chr2	145634152	145881715	2_145634152_145881715	145726621	A	G	rs55944332	23.6059	TEX41	417063	0.190672	0.028303	10.7902	same gene	rs36111043	0.0983534	TRUE
creatinine	chr2	148373439	149161697	2_148373439_149161697	148548683	C	G	rs34005843	29.3044	AC009480.2	417063	0.320025	0.0263437	33.2254	novel	rs13015552	0.619013	FALSE
gfr_crecys_2021	chr2	148375032	149133027	2_148375032_149133027	148858480	GGATT	G	2:148858480_GGATT_G	38.3284	MBD5	417063	-2.90755	0.250771	30.3522	same gene	rs13032786	0.677689	TRUE
cystatin	chr2	148376465	148956585	2_148376465_148956585	148858480	GGATT	G	2:148858480_GGATT_G	38.3284	MBD5	417063	0.00240035	0.000298737	15.0276	novel	rs62106258	1.12019e-05	FALSE
creatinine	chr2	152203407	152490220	2_152203407_152490220	152396726	T	TA	rs66541369	35.7715	NEB	417063	-0.193409	0.025219	13.7607	in ld	rs6721666	0.900931	TRUE
gfr_crecys_2021	chr2	152205448	152413294	2_152205448_152413294	152218232	T	C	rs3771893	13.3768	TNFAIP6	417063	-2.52657	0.356071	11.8897	in ld	rs77964389	0.98831	TRUE
gfr_crecys_2021	chr2	159613449	160604515	2_159613449_160604515	159670346	T	C	rs2138385	12.181	DAPL1	417063	-3.13859	0.377928	15.9985	same gene	rs2356511	0.798161	TRUE
creatinine	chr2	159632661	159984239	2_159632661_159984239	159669048	A	C	rs2102749	8.5452	DAPL1	417063	0.28299	0.042983	10.338	in catalog	rs2102749	1	TRUE
cystatin	chr2	159655102	159942729	2_159655102_159942729	159818178	C	T	rs842076	27.2657	TANC1	417063	0.0022129	0.000324954	11.0097	in ld	rs7565830	0.984558	TRUE
gfr_crecys_2021	chr2	164561307	164599523	2_164561307_164599523	164592369	C	T	rs12469383	11.7773	FIGN	417063	2.08839	0.376826	7.52411	in ld	rs728700	0.998839	TRUE
creatinine	chr2	169971140	170236400	2_169971140_170236400	170010985	T	C	rs2075252	24.3897	LRP2	417063	0.3103	0.0278437	28.1135	same gene	rs7569236	0.0168645	TRUE
gfr_crecys_2021	chr2	169982178	170236400	2_169982178_170236400	170104938	C	A	rs16823029	8.06224	LRP2	417063	-4.74282	0.447156	25.5532	in catalog	rs16823029	1	TRUE
cystatin	chr2	169995580	170194704	2_169995580_170194704	170114369	T	TA	rs11412926	8.02398	LRP2	417063	0.00423839	0.000535624	14.5988	same gene	rs34355135	0.000495041	TRUE
gfr_crecys_2021	chr2	171792734	171792734	2_171792734_171792734	171792734	C	CTT	rs373597448	42.3265	GORASP2	417063	1.42578	0.253054	7.75477	novel	rs4668134	0.000177306	FALSE
cystatin	chr2	176431879	177278468	2_176431879_177278468	176974104	G	T	rs863678	35.7058	HOXD10	417063	0.00383333	0.000309415	34.5167	same gene	rs711818	0.178835	TRUE
gfr_crecys_2021	chr2	176431879	179786069	2_176431879_179786069	176993583	C	G	rs187355703	2.56903	HOXD-AS2	417063	-11.4474	0.77181	49.0273	in catalog	rs187355703	1	TRUE
creatinine	chr2	176436263	178149365	2_176436263_178149365	176993583	C	G	rs187355703	2.56903	HOXD-AS2	417063	1.02244	0.0761244	40.3921	in catalog	rs187355703	1	TRUE
cystatin	chr2	178489621	178993330	2_178489621_178993330	178565913	T	C	rs17400325	4.11477	PDE11A	417063	-0.00453242	0.000726926	9.3448	novel	rs13003148	4.2794e-05	FALSE
creatinine	chr2	179628660	179786069	2_179628660_179786069	179680971	T	C	rs12185628	21.743	TTN	417063	-0.203302	0.0290247	11.6049	novel	rs35770984	0.129213	FALSE
cystatin	chr2	183003886	183263388	2_183003886_183263388	183077254	G	T	rs4666821	48.8	PDE1A	417063	-0.00198013	0.000289058	11.132	same gene	rs13003148	0.185911	TRUE
gfr_crecys_2021	chr2	183003886	183316694	2_183003886_183316694	183077254	G	T	rs4666821	48.8	PDE1A	417063	2.08841	0.242658	17.1211	in catalog	rs4666821	1	TRUE
creatinine	chr2	183028455	183316694	2_183028455_183316694	183077254	G	T	rs4666821	48.8	PDE1A	417063	-0.165118	0.0239332	11.2806	in ld	rs6741055	0.995446	TRUE
creatinine	chr2	187853716	188267471	2_187853716_188267471	188168567	T	A	rs60980181	13.9216	AC007319.1	417063	0.235986	0.0345589	11.0659	in catalog	rs60980181	1	FALSE
gfr_crecys_2021	chr2	187853716	188345323	2_187853716_188345323	188218683	T	TTAA	rs141474280	13.6225	CALCRL	417063	2.23807	0.354082	9.58411	in ld	rs60980181	0.968046	TRUE
gfr_crecys_2021	chr2	196740767	196943730	2_196740767_196943730	196740768	T	C	rs62201528	7.69516	DNAH7	417063	2.59843	0.462515	7.71389	novel	rs370336686	1.79427e-05	FALSE
cystatin	chr2	196740767	196943735	2_196740767_196943735	196740768	T	C	rs62201528	7.69516	DNAH7	417063	-0.00324874	0.000550935	8.43066	novel	rs6723845	1.42481e-05	FALSE
cystatin	chr2	198148083	198950241	2_198148083_198950241	198445601	T	C	rs6715105	32.6155	RFTN2	417063	0.00222363	0.000308487	12.2456	novel	rs13419481	2.01358e-05	FALSE
gfr_crecys_2021	chr2	198207922	198950241	2_198207922_198950241	198245965	C	T	rs55775495	35.4815	NPM1P46	417063	-1.68618	0.254082	10.4923	novel	rs370336686	6.50041e-05	FALSE
cystatin	chr2	202864883	204399435	2_202864883_204399435	203488449	G	A	rs10189685	29.5279	MTCO1P54	417063	0.00540005	0.000316282	64.6091	novel	rs78203474	0.15946	FALSE
gfr_crecys_2021	chr2	202960846	204364151	2_202960846_204364151	203491226	A	T	rs190303734	29.5482	MTCO1P54	417063	-3.13629	0.265799	31.4007	novel	rs370336686	0.0210066	FALSE
creatinine	chr2	208503583	208503583	2_208503583_208503583	208503583	A	AT	rs549410712	36.1555	METTL21A	417063	0.143998	0.0262001	7.41058	novel	rs10178675	0.000288006	FALSE
creatinine	chr2	210463486	211904483	2_210463486_211904483	211540507	C	A	rs1047891	31.5939	CPS1	417063	0.614909	0.0257048	125.657	in catalog	rs1047891	1	TRUE
gfr_crecys_2021	chr2	211540506	211543148	2_211540506_211543148	211540507	C	A	rs1047891	31.5939	CPS1	417063	-1.67798	0.260794	9.90551	in catalog	rs1047891	1	TRUE
cystatin	chr2	211540506	211843194	2_211540506_211843194	211540507	C	A	rs1047891	31.5939	CPS1	417063	-0.00324214	0.000310626	24.7735	same gene	rs2216405	0.421518	TRUE
gfr_crecys_2021	chr2	213076353	214031337	2_213076353_214031337	214012225	C	T	rs112905092	1.60532	IKZF2	417063	-7.37913	0.999254	12.8149	in catalog	rs112905092	1	TRUE
creatinine	chr2	213076353	214031337	2_213076353_214031337	214012225	C	T	rs112905092	1.60532	IKZF2	417063	0.675306	0.0985538	11.1376	novel	rs79639185	6.14893e-05	FALSE
cystatin	chr2	214012224	214031337	2_214012224_214031337	214031336	T	G	rs140245108	1.35029	LINC01953	417063	0.00803815	0.00132233	8.91649	novel	rs1910865	0.00165643	FALSE
creatinine	chr2	217568496	217714949	2_217568496_217714949	217674006	A	ACACACT	rs11281641	42.3045	AC007563.2	417063	-0.323331	0.0245763	38.7969	in ld	rs1014680	0.938957	FALSE
gfr_crecys_2021	chr2	217627031	217976592	2_217627031_217976592	217674006	A	ACACACT	rs11281641	42.3045	AC007563.2	417063	2.36108	0.24921	20.5686	in ld	rs1548945	0.978172	FALSE
cystatin	chr2	217956808	217976592	2_217956808_217976592	217963677	A	G	rs16856934	16.2756	AC007749.2	417063	-0.00283873	0.000397195	12.0512	in ld	rs6723845	0.813799	FALSE
cystatin	chr2	219279672	219671911	2_219279672_219671911	219336759	GA	G	2:219336759_GA_G	40.9292	USP37	417063	0.00305435	0.000298117	23.9036	same gene	rs6436090	0.54416	TRUE
gfr_crecys_2021	chr2	219279672	220384553	2_219279672_220384553	219391754	A	G	rs688116	39.6058	USP37	417063	-2.28551	0.248407	19.447	novel	rs17462630	0.749209	FALSE
creatinine	chr2	219304850	220389334	2_219304850_220389334	220353440	G	T	rs62191888	32.2952	SPEG	417063	-0.297014	0.0255824	30.4316	in ld	rs1050816	0.962591	TRUE
creatinine	chr2	227251094	227345579	2_227251094_227345579	227292655	CA	C	rs796322554	19.0399	MIR5702	417063	0.182773	0.0310779	8.38952	same gene	rs1728918	1.72183e-05	TRUE
gfr_crecys_2021	chr2	227292654	227349176	2_227292654_227349176	227292655	CA	C	rs796322554	19.0399	MIR5702	417063	-2.03784	0.315105	10.0002	same gene	rs12694695	0.061427	TRUE
cystatin	chr2	227317637	227349176	2_227317637_227349176	227349175	G	A	rs62190940	14.6469	MIR5702	417063	0.00241264	0.000411077	8.35794	novel	rs35025897	0.508366	FALSE
creatinine	chr2	230614749	230826793	2_230614749_230826793	230684296	T	C	rs34602370	31.5562	TRIP12	417063	-0.152981	0.025761	8.54069	in ld	rs34869673	0.829382	FALSE
gfr_crecys_2021	chr2	231918202	232088296	2_231918202_232088296	232054897	G	C	rs55748426	21.1044	ARMC9	417063	-1.76883	0.297672	8.55063	in ld	rs10202295	0.839129	TRUE
creatinine	chr2	232054513	232083857	2_232054513_232083857	232054897	G	C	rs55748426	21.1044	ARMC9	417063	0.178282	0.0293582	8.89987	in catalog	rs55748426	1	TRUE
cystatin	chr2	233557042	233830838	2_233557042_233830838	233687322	C	T	rs4973560	41.8236	GIGYF2	417063	0.00232813	0.000293672	14.65	novel	rs35025897	1.71262e-05	FALSE
creatinine	chr2	233557042	233864628	2_233557042_233864628	233707891	G	A	rs3220814	37.8694	GIGYF2	417063	0.20495	0.0250277	15.5779	same gene	rs13029336	0.741109	TRUE
gfr_crecys_2021	chr2	233557042	233868789	2_233557042_233868789	233559615	A	G	rs12472839	36.4602	GIGYF2	417063	2.31267	0.254095	19.0488	in ld	rs1446308	0.988603	FALSE
gfr_crecys_2021	chr2	235591695	235591695	2_235591695_235591695	235591695	G	GGGTGGTGAT	rs749066306	39.1053	LINC01173	417063	1.46005	0.264558	7.4666	novel	rs13003198	6.9089e-05	FALSE
gfr_crecys_2021	chr2	238660579	239053437	2_238660579_239053437	238680442	T	C	rs2289094	22.574	LRRFIP1	417063	-1.632	0.290816	7.69823	novel	rs2305538	2.42049e-05	FALSE
creatinine	chr2	238916747	239055446	2_238916747_239055446	238985747	A	G	rs12618952	48.2195	SCLY	417063	0.156593	0.0239578	10.1995	in ld	rs2278743	0.98744	FALSE
gfr_crecys_2021	chr2	242175331	242175331	2_242175331_242175331	242175331	T	C	rs6437249	31.3962	HDLBP	417063	1.44759	0.262551	7.45365	novel	rs728700	1.92343e-05	FALSE
creatinine	chr20	797335	1348701	20_797335_1348701	802796	ATTTT	A	20:802796_ATTTT_A	32.84	FAM110A	417063	0.189403	0.0260299	12.464	same gene	rs62204326	1.10852e-05	TRUE
gfr_crecys_2021	chr20	797335	1374365	20_797335_1374365	802796	ATTTT	A	20:802796_ATTTT_A	32.84	FAM110A	417063	-1.96829	0.263923	13.0548	novel	rs17216707	2.11965e-05	FALSE
cystatin	chr20	1330663	1348701	20_1330663_1348701	1347968	C	T	rs6041734	6.56604	SDCBP2-AS1	417063	-0.00330938	0.00058442	7.82645	novel	rs1360407	3.42287e-05	FALSE
creatinine	chr20	2790895	3026416	20_2790895_3026416	2840773	C	T	rs3818605	14.8636	VPS16	417063	-0.211907	0.0337325	9.47547	novel	rs58625759	0.315578	FALSE
gfr_crecys_2021	chr20	2790895	3065548	20_2790895_3065548	3008909	C	T	rs4574173	24.308	PTPRA	417063	1.81543	0.284106	9.77963	novel	rs58625759	0.302767	FALSE
cystatin	chr20	2823379	3017675	20_2823379_3017675	3007694	A	AGGT	rs10668644	49.5487	PTPRA	417063	-0.00168016	0.000290033	8.15992	novel	rs865643	1.30318e-05	FALSE
cystatin	chr20	2823379	3017675	20_2823379_3017675	3007694	A	AGGT	rs10668644	49.7653	PTPRA	417063	-0.00168016	0.000290033	8.15992	novel	rs865643	1.30318e-05	FALSE
gfr_crecys_2021	chr20	8315317	8315317	20_8315317_8315317	8315317	A	G	rs6055748	30.7612	PLCB1	417063	1.56629	0.265334	8.44732	in catalog	rs6055748	1	TRUE
gfr_crecys_2021	chr20	10458615	10642130	20_10458615_10642130	10619659	TA	T	20:10619659_TA_T	26.3816	JAG1	417063	1.89386	0.276365	11.1394	novel	rs6055748	1.49933e-05	FALSE
cystatin	chr20	10458766	10642130	20_10458766_10642130	10573486	G	T	rs621634	26.0577	SLX4IP	417063	-0.00234577	0.000331864	11.8044	in ld	rs865643	0.82604	TRUE
cystatin	chr20	20933145	26316464	20_20933145_26316464	23614261	G	A	rs13041070	21.6694	CST3	417063	-0.0500936	0.000343609	4503.69	in ld	rs1158167	0.897011	TRUE
gfr_crecys_2021	chr20	21993791	26295706	20_21993791_26295706	23612737	C	T	rs911119	22.3126	CST3	417063	-27.0531	0.289722	1875.87	novel	rs55990870	2.5267e-05	FALSE
cystatin	chr20	29423816	31539120	20_29423816_31539120	29488377	G	A	rs6119190	13.3111	LINC01597	417063	-0.00414802	0.000447433	19.7311	novel	rs45565536	0.241483	FALSE
gfr_crecys_2021	chr20	29423816	34555879	20_29423816_34555879	33441364	CAA	C	20:33441364_CAA_C	38.1759	GGT7	417063	-2.6077	0.249606	24.8184	in ld	rs2076668	0.988089	TRUE
creatinine	chr20	31284805	31284805	20_31284805_31284805	31284805	AAC	A	rs112750740	27.4134	FO393400.1	417063	0.151779	0.0274395	7.49775	novel	rs6119946	0.315013	FALSE
creatinine	chr20	32513698	34594993	20_32513698_34594993	33436852	T	A	rs6088624	38.1656	GGT7	417063	0.368396	0.0246147	49.9019	in ld	rs149165215	0.973231	TRUE
cystatin	chr20	33319715	33538215	20_33319715_33538215	33319716	T	C	rs112265587	5.85192	NCOA6	417063	0.00356546	0.000619713	8.05786	novel	rs858059	0.000143544	FALSE
gfr_crecys_2021	chr20	39460137	39644540	20_39460137_39644540	39494767	G	A	rs6029393	49.7686	RNA5SP484	417063	1.47478	0.245724	8.70924	same gene	rs6029510	0.00683849	TRUE
cystatin	chr20	39461886	39497687	20_39461886_39497687	39494767	G	A	rs6029393	49.7686	RNA5SP484	417063	-0.00178111	0.0002927	8.93355	in ld	rs56117013	0.960654	TRUE
creatinine	chr20	39616267	39644540	20_39616267_39644540	39644539	G	A	rs6129727	35.2681	RNU2-52P	417063	-0.139167	0.025082	7.54011	same gene	rs6029516	0.695967	TRUE
gfr_crecys_2021	chr20	43036451	43042365	20_43036451_43042365	43042364	C	T	rs1800961	3.12477	HNF4A	417063	4.61395	0.697177	10.4384	same gene	rs736820	0.0162476	TRUE
cystatin	chr20	43042364	43042364	20_43042364_43042364	43042364	C	T	rs1800961	3.12477	HNF4A	417063	-0.00527257	0.000830465	9.66349	novel	rs2424488	1.63045e-05	FALSE
gfr_crecys_2021	chr20	52477167	52812968	20_52477167_52812968	52731402	A	T	rs6127099	27.8371	CYP24A1	417063	4.6149	0.276707	61.7017	same gene	rs17216707	0.59024	TRUE
cystatin	chr20	52708751	52790787	20_52708751_52790787	52731402	A	T	rs6127099	27.8371	CYP24A1	417063	-0.0046033	0.00032964	43.5812	same gene	rs158528	0.203009	TRUE
creatinine	chr20	52711513	52795656	20_52711513_52795656	52731402	A	T	rs6127099	27.8371	CYP24A1	417063	-0.366988	0.0272938	40.4785	in catalog	rs6127099	1	TRUE
gfr_crecys_2021	chr20	55900808	56146504	20_55900808_56146504	55971012	A	C	rs8125560	18.986	RBM38	417063	-2.2747	0.309459	12.7039	same gene	rs737092	0.168474	TRUE
cystatin	chr20	55900808	57477813	20_55900808_57477813	57463472	C	G	rs6026578	37.5884	GNAS	417063	-0.00246834	0.000299785	15.7399	in ld	rs1407040	0.830718	TRUE
creatinine	chr20	55990655	56325453	20_55990655_56325453	56146243	A	G	rs1569718	18.5485	PCK1	417063	0.234673	0.0310235	13.4083	same gene	rs707555	0.698904	TRUE
gfr_crecys_2021	chr20	57427950	57783542	20_57427950_57783542	57477090	T	C	rs6128461	38.0816	GNAS	417063	2.19723	0.252272	17.5148	in ld	rs8114689	0.990605	TRUE
creatinine	chr20	57456494	57477813	20_57456494_57477813	57477090	T	C	rs6128461	38.0816	GNAS	417063	-0.170671	0.0248816	11.1593	in ld	rs8121252	0.863199	TRUE
creatinine	chr20	60543862	60959695	20_60543862_60959695	60544363	T	G	rs13045006	15.2833	TAF4	417063	-0.244506	0.033222	12.7338	same gene	rs62204326	0.469236	TRUE
gfr_crecys_2021	chr20	60543862	61030581	20_60543862_61030581	60589093	T	G	rs113529636	9.67119	TAF4	417063	2.91017	0.415733	11.5915	in ld	rs12624770	0.966383	FALSE
cystatin	chr20	61019136	61030581	20_61019136_61030581	61030580	A	T	rs2379120	28.9257	AL121832.1	417063	0.00207878	0.000322405	9.94439	novel	rs200383755	0.0110533	FALSE
creatinine	chr20	62148838	62917144	20_62148838_62917144	62444809	A	T	rs59295094	23.7818	ZBTB46	417063	-0.229723	0.0284759	15.1422	same gene	rs8121155	0.0170232	TRUE
gfr_crecys_2021	chr20	62202511	62918894	20_62202511_62918894	62445702	G	A	rs73143584	11.3959	ZBTB46	417063	3.24451	0.386592	16.3215	in catalog	rs73143584	1	FALSE
cystatin	chr20	62308429	62483912	20_62308429_62483912	62402628	G	A	rs73143503	31.0034	ZBTB46	417063	-0.00208096	0.000312966	10.53	novel	rs200383755	0.000100384	FALSE
cystatin	chr21	16236579	16838663	21_16236579_16838663	16576783	G	A	rs2823139	33.8097	AF222685.1	417063	0.00294696	0.00030698	21.0942	novel		0	FALSE
gfr_crecys_2021	chr21	16236579	16838663	21_16236579_16838663	16576783	G	A	rs2823139	33.8097	AF222685.1	417063	-3.1767	0.257693	34.1847	in catalog	rs2823139	1	FALSE
creatinine	chr21	16488685	16838663	21_16488685_16838663	16576783	G	A	rs2823139	33.8097	AF222685.1	417063	0.304087	0.0254156	32.2583	in catalog	rs2823139	1	FALSE
gfr_crecys_2021	chr21	31587382	31587382	21_31587382_31587382	31587382	G	A	rs9647055	17.5342	CLDN8	417063	-2.09435	0.319055	10.2809	novel	rs2832290	8.08602e-05	FALSE
cystatin	chr21	31587382	31587382	21_31587382_31587382	31587382	G	A	rs9647055	17.5342	CLDN8	417063	0.00229278	0.000380054	8.79238	novel		0	FALSE
cystatin	chr21	35260960	35394715	21_35260960_35394715	35357633	ACAC	A	21:35357633_ACAC_A	17.0284	LINC00649	417063	0.00412337	0.000386841	25.7975	novel		0	FALSE
gfr_crecys_2021	chr21	35260960	35394715	21_35260960_35394715	35357633	ACAC	A	21:35357633_ACAC_A	17.0284	LINC00649	417063	-3.94795	0.324742	33.2737	in ld	rs2834321	0.924478	TRUE
creatinine	chr21	35260960	35394715	21_35260960_35394715	35357633	ACAC	A	21:35357633_ACAC_A	17.0284	LINC00649	417063	0.306017	0.0320303	20.9016	in ld	rs2834317	0.880577	TRUE
gfr_crecys_2021	chr21	37801621	38924517	21_37801621_38924517	37833751	G	A	rs219779	26.3084	CLDN14	417063	2.82485	0.275002	24.0233	in ld	rs219778	0.997134	TRUE
creatinine	chr21	37804220	38071989	21_37804220_38071989	37833751	G	A	rs219779	26.3084	CLDN14	417063	-0.211896	0.027124	14.249	same gene	rs2244033	0.272473	TRUE
cystatin	chr21	37804220	38924517	21_37804220_38924517	37833751	G	A	rs219779	26.3084	CLDN14	417063	-0.00262554	0.000327593	14.9557	novel		0	FALSE
gfr_crecys_2021	chr21	46807806	46959772	21_46807806_46959772	46902273	A	G	rs2236468	40.0095	COL18A1	417063	-1.7498	0.248336	11.7345	novel	rs12483377	0.00364191	FALSE
creatinine	chr21	46854981	46975566	21_46854981_46975566	46922102	G	A	rs11702255	37.5838	SLC19A1	417063	0.182515	0.025211	12.3457	in catalog	rs11702255	1	FALSE
cystatin	chr21	46926550	46959772	21_46926550_46959772	46926684	A	G	rs73907568	18.8449	SLC19A1	417063	0.00233895	0.000382278	9.02426	novel		0	FALSE
cystatin	chr22	17652954	17653646	22_17652954_17653646	17652955	C	G	rs13053463	6.69084	HDHD5-AS1	417063	0.00322987	0.000582904	7.52154	novel		0	FALSE
gfr_crecys_2021	chr22	18459574	18465514	22_18459574_18465514	18465513	T	TAAAAA	rs781386352	20.4772	MICAL3	417063	-1.77781	0.32252	7.45041	novel	rs5747934	2.00728e-05	FALSE
creatinine	chr22	18905963	19129673	22_18905963_19129673	19060412	T	A	rs7286581	20.0502	DGCR2	417063	-0.193908	0.0301195	9.91642	novel	rs5747934	0.00488836	FALSE
cystatin	chr22	21916271	21984206	22_21916271_21984206	21984205	A	G	rs710177	38.6937	YDJC	417063	0.00173546	0.000301724	8.05375	novel		0	FALSE
creatinine	chr22	24109549	24187114	22_24109549_24187114	24174408	A	G	rs5996620	7.645	SMARCB1	417063	-0.281961	0.0450742	9.40161	novel	rs5760006	0.654622	FALSE
gfr_crecys_2021	chr22	24109773	24187114	22_24109773_24187114	24109774	T	G	rs179468	10.0767	CHCHD10	417063	2.4455	0.414835	8.42632	novel	rs5760006	0.759759	FALSE
cystatin	chr22	24115721	24115721	22_24115721_24115721	24115721	A	G	rs77446410	1.34321	MMP11	417063	0.00718909	0.00127382	7.77855	novel		0	FALSE
gfr_crecys_2021	chr22	25507736	25526225	22_25507736_25526225	25507737	CCCCCAT	C	22:25507737_CCCCCAT_C	28.7936	KIAA1671	417063	-1.60002	0.273165	8.3273	novel	rs133872	5.11101e-05	FALSE
creatinine	chr22	27977954	27978889	22_27977954_27978889	27978888	C	G	rs738755	39.1433	AL133456.1	417063	-0.172764	0.0244778	11.7717	in catalog	rs738755	1	FALSE
creatinine	chr22	29624317	31019791	22_29624317_31019791	30404547	A	C	rs41155	41.2428	MTMR3	417063	0.20454	0.0243229	16.3835	in ld	rs2007446	0.893118	TRUE
gfr_crecys_2021	chr22	31008745	31008745	22_31008745_31008745	31008745	A	G	rs740234	20.3448	TCN2	417063	1.82477	0.301506	8.8446	novel	rs2267158	0.176	FALSE
creatinine	chr22	36539803	36564171	22_36539803_36564171	36548406	G	A	rs132645	17.5445	APOL3	417063	-0.204136	0.0314529	10.0665	in ld	rs132653	0.918099	TRUE
gfr_crecys_2021	chr22	36539803	36564171	22_36539803_36564171	36564170	G	A	rs132665	15.9668	APOL3	417063	2.04191	0.332414	9.09039	in ld	rs132645	0.84328	TRUE
gfr_crecys_2021	chr22	38051998	38615537	22_38051998_38615537	38594668	G	A	rs2899297	40.0105	PLA2G6	417063	-2.15848	0.24772	17.5287	in ld	rs5750561	0.999697	TRUE
cystatin	chr22	38052840	38598042	22_38052840_38598042	38208172	T	TA	rs541473388	45.0824	GCAT	417063	0.00205402	0.000294022	11.5477	novel		0	FALSE
creatinine	chr22	38215817	38614518	22_38215817_38614518	38601231	G	T	rs2267375	41.8652	PLA2G6	417063	0.212653	0.0242855	17.6939	in ld	rs4820324	0.999215	TRUE
creatinine	chr22	40384711	43165910	22_40384711_43165910	40874008	CA	C	22:40874008_CA_C	9.27412	MRTFA	417063	-0.462222	0.04129	28.3587	in ld	rs17001974	0.999489	TRUE
gfr_crecys_2021	chr22	40402816	43486877	22_40402816_43486877	42544050	G	A	rs2743464	22.7902	CYP2D7	417063	-2.23978	0.28983	13.9603	in ld	rs133319	0.89444	FALSE
cystatin	chr22	42503600	43379971	22_42503600_43379971	43198934	C	T	rs2413722	46.0536	ARFGAP3	417063	0.00187585	0.000290038	10.0014	novel		0	FALSE
creatinine	chr22	46398525	46407716	22_46398525_46407716	46403715	G	A	rs28698504	28.1481	BX537318.2	417063	-0.157936	0.0265993	8.5384	in catalog	rs28698504	1	FALSE
gfr_crecys_2021	chr22	46403715	46403715	22_46403715_46403715	46403715	G	A	rs28698504	28.1481	BX537318.2	417063	1.47361	0.269699	7.33162	novel	rs368145036	1.15298e-05	FALSE
creatinine	chr22	50699163	50928013	22_50699163_50928013	50885495	A	G	rs1053764	2.79308	SBF1	417063	-0.547096	0.0790322	11.3521	novel	rs62241216	0.00395181	FALSE
gfr_crecys_2021	chr22	50716479	50885496	22_50716479_50885496	50885495	A	G	rs1053764	2.79308	SBF1	417063	5.25512	0.801333	10.2627	same gene	rs79865452	0.535848	TRUE
gfr_crecys_2021	chr3	4590680	4594003	3_4590680_4594003	4590858	T	C	rs4621315	47.4935	ITPR1	417063	-1.47965	0.244291	8.85741	novel	rs4974494	1.81924e-05	FALSE
creatinine	chr3	12060815	12306306	3_12060815_12306306	12287765	AT	A	rs771703821	41.1799	GSTM5P1	417063	0.148979	0.0254419	8.3228	novel	rs307558	0.178092	FALSE
cystatin	chr3	12272198	12408279	3_12272198_12408279	12317739	GAAGGGAGGAAGGA	G	rs746168911	44.5437	PPARG	417063	0.0020612	0.000294969	11.5536	novel	rs1986068	0.0573814	FALSE
gfr_crecys_2021	chr3	12281919	12317740	3_12281919_12317740	12281920	C	CT	rs542730094	33.3629	GSTM5P1	417063	1.7463	0.269087	10.0651	novel	rs795010	0.0592427	FALSE
gfr_crecys_2021	chr3	14960169	14965508	3_14960169_14965508	14965507	A	G	rs4685235	8.1103	FGD5	417063	3.09103	0.447487	11.3064	novel	rs13092272	0.00133522	FALSE
cystatin	chr3	14965506	15648459	3_14965506_15648459	14965507	A	G	rs4685235	8.1103	FGD5	417063	-0.00326631	0.000533043	9.04938	novel	rs11929195	1.21018e-05	FALSE
creatinine	chr3	14965507	14965507	3_14965507_14965507	14965507	A	G	rs4685235	8.1103	FGD5	417063	-0.245458	0.0441349	7.57258	novel	rs189267552	5.04837e-05	FALSE
gfr_crecys_2021	chr3	17856859	17886960	3_17856859_17886960	17875194	G	C	rs1004307	46.0105	TBC1D5	417063	1.37493	0.244645	7.71906	novel	rs795010	1.7101e-05	FALSE
creatinine	chr3	19992811	20073194	3_19992811_20073194	20073193	T	A	rs189267552	1.2636	KAT2B	417063	0.652809	0.108261	8.78482	in catalog	rs189267552	1	TRUE
gfr_crecys_2021	chr3	19992811	20312865	3_19992811_20312865	20073193	T	A	rs189267552	1.2636	KAT2B	417063	-6.66297	1.09768	8.89279	in ld	rs115814778	0.936315	FALSE
gfr_crecys_2021	chr3	23221930	23223244	3_23221930_23223244	23221931	G	A	rs11710420	29.6909	UBE2E2-AS1	417063	1.4687	0.265593	7.49399	novel	rs2306623	8.67957e-05	FALSE
gfr_crecys_2021	chr3	25337263	25459109	3_25337263_25459109	25424929	T	C	rs2306623	33.4376	RARB	417063	2.58811	0.257316	23.0698	in catalog	rs2306623	1	TRUE
cystatin	chr3	25354248	25444149	3_25354248_25444149	25424929	T	C	rs2306623	33.4376	RARB	417063	-0.00270447	0.000306518	17.9521	novel	rs1986068	8.16346e-06	FALSE
creatinine	chr3	25354248	25459109	3_25354248_25459109	25424929	T	C	rs2306623	33.4376	RARB	417063	-0.202645	0.0253793	14.85	in catalog	rs2306623	1	TRUE
creatinine	chr3	30747696	30753574	3_30747696_30753574	30749665	A	G	rs1461084	45.3959	AC096921.2	417063	-0.146617	0.0241595	8.8892	novel	rs11929195	1.73798e-05	FALSE
cystatin	chr3	37024337	37228825	3_37024337_37228825	37170750	G	C	rs3733029	46.2999	LRRFIP2	417063	-0.00176316	0.000289895	8.92542	novel	rs9311474	2.28336e-05	FALSE
creatinine	chr3	38418932	39214257	3_38418932_39214257	38527913	C	T	rs11926767	38.5728	ACVR2B	417063	0.283746	0.0245626	30.1369	in ld	rs762318	0.988857	TRUE
gfr_crecys_2021	chr3	38437470	39214257	3_38437470_39214257	38437471	G	A	rs1381798	29.2836	XYLB	417063	2.00562	0.267586	13.1785	same gene	rs13064938	0.616886	TRUE
cystatin	chr3	44933854	44933854	3_44933854_44933854	44933854	AT	A	3:44933854_AT_A	32.2798	TGM4	417063	0.00181096	0.000320062	7.81503	novel	rs34823813	0.00016359	FALSE
gfr_crecys_2021	chr3	46757859	53170948	3_46757859_53170948	49721532	G	A	rs3197999	28.4883	MST1	417063	2.55855	0.268911	20.7363	in ld	rs34293138	0.881267	FALSE
cystatin	chr3	48233238	50174198	3_48233238_50174198	49721532	G	A	rs3197999	28.4883	MST1	417063	-0.00235071	0.000320335	12.6641	novel	rs34823813	0.281772	FALSE
creatinine	chr3	48399827	53101225	3_48399827_53101225	52718183	CAAAAA	C	3:52718183_CAAAAA_C	43.4259	GNL3	417063	-0.205662	0.0241628	16.7639	novel	rs13094687	0.478457	FALSE
cystatin	chr3	51978639	53170948	3_51978639_53170948	52555316	G	A	rs13081028	44.4554	STAB1	417063	-0.00201922	0.000290731	11.4224	novel	rs9311474	0.552351	FALSE
gfr_crecys_2021	chr3	58049638	58061305	3_58049638_58061305	58061304	T	C	rs13073391	34.0625	FLNB	417063	-1.52666	0.255638	8.62963	novel	rs4681678	0.0644772	FALSE
creatinine	chr3	63785158	64061582	3_63785158_64061582	63993025	G	A	rs73119034	12.2087	PSMD6-AS2	417063	0.288988	0.0370545	14.2038	novel	rs1727889	8.95592e-06	FALSE
gfr_crecys_2021	chr3	63841227	64547478	3_63841227_64547478	63993025	G	A	rs73119034	12.2087	PSMD6-AS2	417063	-2.23803	0.375717	8.58904	novel	rs73117042	0.796302	FALSE
cystatin	chr3	64547477	64547477	3_64547477_64547477	64547477	G	C	rs35667547	12.7071	ADAMTS9	417063	0.00251989	0.000434214	8.18674	novel	rs1050274	1.2582e-05	FALSE
creatinine	chr3	69075790	69898415	3_69075790_69898415	69145884	A	G	rs4855547	48.4366	ARL6IP5	417063	0.154997	0.0241555	9.85556	novel	rs2014520	0.00150264	FALSE
gfr_crecys_2021	chr3	69075790	70190707	3_69075790_70190707	69791356	G	GC	rs531218825	23.275	MITF	417063	-2.278	0.289165	14.4764	in ld	rs60551165	0.854188	TRUE
cystatin	chr3	69082656	71684846	3_69082656_71684846	69807059	T	A	rs79150208	23.3756	MITF	417063	0.00243873	0.000342885	11.9422	same gene	rs149617956	0.000836624	TRUE
gfr_crecys_2021	chr3	71655356	71655356	3_71655356_71655356	71655356	TA	T	3:71655356_TA_T	45.3631	AC097634.3	417063	1.48647	0.249067	8.61955	novel	rs34297927	3.66019e-05	FALSE
cystatin	chr3	88773857	88773857	3_88773857_88773857	88773857	TA	T	3:88773857_TA_T	48.9323	NDUFA5P5	417063	-0.00161163	0.000291093	7.51031	novel	rs55873331	7.15388e-06	FALSE
creatinine	chr3	105374701	105493287	3_105374701_105493287	105453376	GA	G	3:105453376_GA_G	43.3204	CBLB	417063	-0.159325	0.024262	10.2886	same gene	rs111514298	0.754861	TRUE
gfr_crecys_2021	chr3	118295705	118783906	3_118295705_118783906	118295706	T	C	rs62273269	9.90364	AC068633.1	417063	-2.60376	0.419231	9.27766	novel	rs6783368	7.67688e-05	FALSE
cystatin	chr3	118295705	118877708	3_118295705_118877708	118654216	GAT	G	3:118654216_GAT_G	5.22759	IGSF11	417063	0.0041087	0.000650956	9.55893	novel	rs3863070	1.87209e-05	FALSE
cystatin	chr3	121342833	121730050	3_121342833_121730050	121643447	A	AT	rs34567530	47.3146	SLC15A2	417063	0.00270114	0.000291039	19.773	novel	rs11929195	0.389398	FALSE
creatinine	chr3	121384564	122125053	3_121384564_122125053	121641329	T	TA	rs34354261	48.0647	SLC15A2	417063	0.229995	0.0240656	20.9142	in ld	rs9816720	0.970677	FALSE
gfr_crecys_2021	chr3	121387783	122241065	3_121387783_122241065	121643447	A	AT	rs34567530	47.3146	SLC15A2	417063	-2.73506	0.244318	28.3594	in ld	rs2250067	0.992402	TRUE
cystatin	chr3	124321133	124729194	3_124321133_124729194	124450081	G	C	rs4678145	13.1602	UMPS	417063	0.00291514	0.00042721	11.0513	novel	rs3863070	0.0240461	FALSE
gfr_crecys_2021	chr3	124446076	124729194	3_124446076_124729194	124707795	C	T	rs56335688	38.201	HEG1	417063	1.87785	0.250175	13.2146	in ld	rs61546496	0.821353	TRUE
creatinine	chr3	124687459	125976090	3_124687459_125976090	125906179	G	A	rs10934753	41.8042	ALDH1L1	417063	0.17685	0.0243163	12.4529	in ld	rs35331719	0.998647	FALSE
cystatin	chr3	128294355	128294355	3_128294355_128294355	128294355	G	A	rs2713575	49.6706	LINC01565	417063	-0.00166355	0.000291813	7.92317	novel	rs3863070	2.972e-05	FALSE
gfr_crecys_2021	chr3	128294355	128294355	3_128294355_128294355	128294355	G	A	rs2713575	49.6706	LINC01565	417063	1.43371	0.244978	8.31436	novel	rs925612	0.00296836	FALSE
creatinine	chr3	129691054	129724000	3_129691054_129724000	129701252	A	AT	rs11380331	33.6786	TRH	417063	0.164885	0.0263819	9.38612	in catalog	rs11380331	1	TRUE
creatinine	chr3	132181819	132439404	3_132181819_132439404	132431380	G	C	rs62292473	11.4338	NPHP3	417063	0.252422	0.0376495	10.694	novel	rs78946096	0.00562255	FALSE
gfr_crecys_2021	chr3	132181819	132439404	3_132181819_132439404	132431380	G	C	rs62292473	11.4338	NPHP3	417063	-2.29572	0.381742	8.74139	novel	rs9832919	0.168753	FALSE
creatinine	chr3	134362670	134386873	3_134362670_134386873	134372486	T	G	rs9883955	37.2129	EPHB1	417063	-0.159951	0.0247661	9.97514	novel	rs9858457	6.48297e-05	FALSE
cystatin	chr3	135618312	137304836	3_135618312_137304836	135823077	C	T	rs10512987	33.5838	PPP2R3A	417063	-0.00306092	0.000306767	22.7181	novel	rs1986068	1.92355e-06	FALSE
gfr_crecys_2021	chr3	135624569	137304836	3_135624569_137304836	135823077	C	T	rs10512987	33.5838	PPP2R3A	417063	2.86007	0.257525	27.9266	in ld	rs9812319	0.939396	FALSE
creatinine	chr3	135672429	136674469	3_135672429_136674469	136249577	T	C	rs9858457	33.9887	STAG1	417063	-0.206095	0.0252703	15.458	in catalog	rs9858457	1	TRUE
cystatin	chr3	141033480	141832982	3_141033480_141832982	141719380	C	T	rs11706480	32.0067	TFDP2	417063	-0.00228947	0.000310445	12.7828	novel	rs1986068	7.38069e-06	FALSE
gfr_crecys_2021	chr3	141033480	141991969	3_141033480_141991969	141719380	C	T	rs11706480	32.0067	TFDP2	417063	3.71017	0.260574	45.2661	same gene	rs7630893	0.68821	TRUE
creatinine	chr3	141561313	142531198	3_141561313_142531198	141719380	C	T	rs11706480	32.0067	TFDP2	417063	-0.409304	0.0256979	56.3724	in ld	rs9877536	0.999117	TRUE
gfr_crecys_2021	chr3	153555139	154090023	3_153555139_154090023	154022116	C	G	rs355755	25.5585	DHX36	417063	-2.15153	0.278629	13.9397	novel	rs357466	0.372357	FALSE
creatinine	chr3	153657587	154039386	3_153657587_154039386	153857902	T	TC	rs5853682	14.8573	ARHGEF26	417063	0.211814	0.033704	9.4826	novel	rs1727889	0.46289	FALSE
cystatin	chr3	153697138	154090023	3_153697138_154090023	153956812	A	G	rs357503	28.2913	ARHGEF26	417063	0.00235575	0.000322113	12.5836	in catalog	rs357503	1	FALSE
creatinine	chr3	169042351	169168018	3_169042351_169168018	169095124	T	TCAAAC	rs200152904	12.2912	MECOM	417063	0.260933	0.0365414	12.0316	in ld	rs6780457	0.959539	TRUE
gfr_crecys_2021	chr3	169042351	169168018	3_169042351_169168018	169110314	T	C	rs76857369	12.2775	MECOM	417063	-3.03677	0.369852	15.6568	in ld	rs80292783	0.998736	TRUE
cystatin	chr3	169057555	169167966	3_169057555_169167966	169148411	G	A	rs78237128	13.3732	MECOM	417063	0.00256683	0.000424546	8.8281	novel	rs9311474	4.99071e-06	FALSE
cystatin	chr3	183313160	183553697	3_183313160_183553697	183400718	T	TTTC	rs35483288	24.3161	KLHL24	417063	-0.00244726	0.000344765	11.8981	novel	rs1050274	1.27763e-05	FALSE
gfr_crecys_2021	chr3	183347873	184044434	3_183347873_184044434	183401938	G	A	rs2314158	25.3821	KLHL24	417063	1.97554	0.282572	11.5642	in ld	rs12638420	0.97455	TRUE
creatinine	chr3	184020541	184044434	3_184020541_184044434	184020542	G	T	rs11545169	16.1774	PSMD2	417063	-0.206943	0.0325126	9.70889	in catalog	rs11545169	1	TRUE
creatinine	chr3	185262136	186460878	3_185262136_186460878	185285861	A	G	rs114143569	26.4573	SENP2	417063	0.285984	0.0275391	24.5326	same gene	rs7649167	0.66941	TRUE
gfr_crecys_2021	chr3	185273509	186464108	3_185273509_186464108	186453065	A	C	rs822362	37.3532	KNG1	417063	-2.85913	0.251411	29.2363	same gene	rs3774292	0.757604	TRUE
cystatin	chr3	185796784	186460878	3_185796784_186460878	186453065	A	C	rs822362	37.3532	KNG1	417063	0.00276873	0.000299491	19.6257	same gene	rs1050274	0.762075	TRUE
gfr_crecys_2021	chr3	187631777	187675419	3_187631777_187675419	187669234	C	A	rs13069721	26.8726	AC068295.1	417063	2.08336	0.273464	13.5895	novel	rs2293605	3.64583e-05	FALSE
creatinine	chr3	187633267	187675419	3_187633267_187675419	187669234	C	A	rs13069721	26.8726	AC068295.1	417063	-0.186173	0.0269711	11.2915	novel	rs4077189	2.71384e-05	FALSE
cystatin	chr3	187635241	188126537	3_187635241_188126537	187643194	G	A	rs111263172	18.0861	AC068295.1	417063	-0.00252298	0.000376655	10.6757	novel	rs357503	2.24323e-05	FALSE
creatinine	chr3	189432981	189442956	3_189432981_189442956	189438689	T	C	rs10804920	44.1596	TP63	417063	0.144668	0.0241851	8.65559	novel	rs149437411	3.59382e-05	FALSE
gfr_crecys_2021	chr3	189438688	189440279	3_189438688_189440279	189438689	T	C	rs10804920	44.1596	TP63	417063	-1.37496	0.24522	7.68628	same gene	rs12696596	0.375095	TRUE
cystatin	chr3	193784494	193812484	3_193784494_193812484	193786585	G	A	rs35432477	30.9984	LINC02028	417063	0.00220253	0.000321584	11.1281	novel	rs9311474	1.34905e-05	FALSE
gfr_crecys_2021	chr3	193784494	193843985	3_193784494_193843985	193786585	G	A	rs35432477	30.9984	LINC02028	417063	-2.20581	0.269965	15.5124	same gene	rs9823161	0.448858	TRUE
creatinine	chr3	193784494	193861578	3_193784494_193861578	193787978	C	G	rs7648646	26.9889	LINC02028	417063	0.204011	0.0274536	12.967	same gene	rs9823161	0.508303	TRUE
gfr_crecys_2021	chr3	195618533	195639158	3_195618533_195639158	195634993	C	T	rs13059257	2.9275	TNK2	417063	-5.67469	0.721355	14.4378	in catalog	rs13059257	1	FALSE
creatinine	chr3	195618533	195639158	3_195618533_195639158	195634993	C	T	rs13059257	2.9275	TNK2	417063	0.547388	0.0711449	13.8449	in catalog	rs13059257	1	TRUE
creatinine	chr3	196769287	197037953	3_196769287_197037953	196825398	A	G	rs2341225	27.4247	DLG1	417063	0.190106	0.0268302	11.8578	in ld	rs13077565	0.975176	TRUE
creatinine	chr4	1008416	1030691	4_1008416_1030691	1008417	T	TG	rs35229585	46.9448	FGFRL1	417063	0.150014	0.0241947	9.24865	novel	rs13108218	7.66522e-05	FALSE
gfr_crecys_2021	chr4	1008416	1030691	4_1008416_1030691	1008417	T	TG	rs35229585	46.9448	FGFRL1	417063	-1.64619	0.245315	10.7118	in ld	rs56034896	0.997274	TRUE
creatinine	chr4	3442010	3498625	4_3442010_3498625	3470174	T	TCTGC	rs139750425	25.9193	DOK7	417063	-0.183814	0.0274644	10.6592	novel	rs13108218	0.426318	FALSE
creatinine	chr4	5745719	5806513	4_5745719_5806513	5767567	G	C	rs180854689	10.5395	CRMP1	417063	-0.257023	0.040585	9.61844	novel	rs10020512	0.690041	FALSE
gfr_crecys_2021	chr4	5745719	5806513	4_5745719_5806513	5800494	G	A	rs2279252	1.22167	CRMP1	417063	6.53955	1.10288	8.51708	in catalog	rs2279252	1	FALSE
creatinine	chr4	10057715	10238243	4_10057715_10238243	10107439	C	T	rs35411989	49.6009	WDR1	417063	0.162077	0.0239941	10.8442	in catalog	rs35411989	1	TRUE
cystatin	chr4	16872073	16885389	4_16872073_16885389	16885388	A	G	rs4698160	49.1632	LDB2	417063	0.00162289	0.000290409	7.63927	novel	rs73260458	1.30572e-05	FALSE
creatinine	chr4	18455467	19607090	4_18455467_19607090	19130605	TTATA	T	4:19130605_TTATA_T	17.2531	AC006840.1	417063	-0.218639	0.0337085	10.0549	novel	rs73260455	2.37898e-05	FALSE
cystatin	chr4	23708556	23768837	4_23708556_23768837	23746420	C	T	rs73260458	4.74598	AC093607.1	417063	-0.00443662	0.000679022	10.1926	in catalog	rs73260458	1	FALSE
gfr_crecys_2021	chr4	23708556	23813110	4_23708556_23813110	23746420	C	T	rs73260458	4.74598	AC093607.1	417063	4.13859	0.570036	12.4122	in ld	rs16874052	0.994246	FALSE
creatinine	chr4	23723207	24801835	4_23723207_24801835	24801834	C	G	rs1799895	1.24618	SOD3	417063	0.835342	0.110792	13.3261	in catalog	rs1799895	1	TRUE
gfr_crecys_2021	chr4	26442108	26465450	4_26442108_26465450	26455272	A	C	rs150009784	14.0682	RBPJ	417063	2.15465	0.352851	8.99142	novel	rs59664098	2.64001e-05	FALSE
gfr_crecys_2021	chr4	30652380	30974022	4_30652380_30974022	30817884	T	C	rs1447360	47.5623	PCDH7	417063	-1.4267	0.243278	8.34589	novel	rs6820004	1.22623e-05	FALSE
creatinine	chr4	30926439	30926439	4_30926439_30926439	30926439	G	GA	rs35532582	34.9257	PCDH7	417063	0.140375	0.0252597	7.56195	novel	rs11722932	1.32467e-05	FALSE
gfr_crecys_2021	chr4	38617882	38671579	4_38617882_38671579	38653772	TA	T	4:38653772_TA_T	41.2095	KLF3-AS1	417063	1.67923	0.247374	10.9444	same gene	rs2381199	0.341693	TRUE
cystatin	chr4	38647752	38653774	4_38647752_38653774	38653773	A	T	rs58785573	41.1291	KLF3-AS1	417063	-0.00168593	0.000294656	7.97656	novel	rs35529250	0.000153902	FALSE
creatinine	chr4	41664785	42372313	4_41664785_42372313	41664786	A	T	rs75228450	8.69283	LIMCH1	417063	-0.257639	0.0425985	8.83354	novel	rs74464322	0.00215753	FALSE
gfr_crecys_2021	chr4	41708727	41708727	4_41708727_41708727	41708727	AC	A	4:41708727_AC_A	7.74559	LIMCH1	417063	2.49525	0.456212	7.34528	in ld	rs79081137	0.874189	TRUE
cystatin	chr4	55484717	55579082	4_55484717_55579082	55539264	C	T	rs12503461	45.5835	KIT	417063	-0.00250201	0.000292874	16.8818	same gene	rs6831020	0.459491	TRUE
gfr_crecys_2021	chr4	55484717	55580533	4_55484717_55580533	55521017	G	A	rs2159935	49.163	KIT	417063	1.94782	0.242587	15.0078	novel	rs72657835	1.62123e-05	FALSE
gfr_crecys_2021	chr4	74442348	74510949	4_74442348_74510949	74486834	A	G	rs13114291	5.81604	RASSF6	417063	-3.14016	0.519594	8.82118	in catalog	rs13114291	1	TRUE
gfr_crecys_2021	chr4	76811174	77721998	4_76811174_77721998	77420784	C	T	rs1986734	47.6678	SHROOM3	417063	-7.55204	0.24291	211.238	same gene	rs1398016	0.670572	TRUE
cystatin	chr4	76986466	77721652	4_76986466_77721652	77420784	C	T	rs1986734	47.6678	SHROOM3	417063	0.00755171	0.000289447	149.205	same gene	rs17319721	0.669132	TRUE
creatinine	chr4	77025809	77711285	4_77025809_77711285	77420784	C	T	rs1986734	47.6678	SHROOM3	417063	0.595248	0.0239673	135.335	in catalog	rs1986734	1	TRUE
gfr_crecys_2021	chr4	81157702	81202049	4_81157702_81202049	81170475	CT	C	4:81170475_CT_C	29.4146	FGF5	417063	2.31837	0.267892	17.3025	in ld	rs12509595	0.987247	TRUE
cystatin	chr4	81157702	81202049	4_81157702_81202049	81170475	CT	C	4:81170475_CT_C	29.4146	FGF5	417063	-0.00209801	0.000319119	10.3106	novel	rs9996493	4.71875e-05	FALSE
creatinine	chr4	81157702	81202049	4_81157702_81202049	81181072	A	T	rs10857147	29.1189	FGF5	417063	-0.216893	0.0264177	15.6546	in catalog	rs10857147	1	TRUE
gfr_crecys_2021	chr4	86849084	86930208	4_86849084_86930208	86849085	A	C	rs346497	46.8483	ARHGAP24	417063	-1.53078	0.243905	9.45915	novel	rs3755880	2.01851e-05	FALSE
creatinine	chr4	95469307	96104535	4_95469307_96104535	95571976	G	C	rs2136486	35.7958	PDLIM5	417063	0.15631	0.0250067	9.38836	in ld	rs547605479	0.94109	TRUE
gfr_crecys_2021	chr4	95469307	96119797	4_95469307_96119797	96104534	TA	T	4:96104534_TA_T	30.4471	UNC5C	417063	1.64682	0.265444	9.2589	in ld	rs3755880	0.907917	TRUE
cystatin	chr4	99789889	99789889	4_99789889_99789889	99789889	A	T	rs10010610	36.9264	EIF4E	417063	0.00165629	0.00030078	7.43663	same gene	rs4371638	1.00308e-05	TRUE
gfr_crecys_2021	chr4	101120193	101529917	4_101120193_101529917	101130716	G	A	rs6532852	37.0014	AP001961.1	417063	-1.40634	0.251727	7.63552	in ld	rs6822606	0.98735	FALSE
creatinine	chr4	101506794	101607236	4_101506794_101607236	101524316	G	A	rs10014149	19.6874	EMCN	417063	0.183879	0.030084	9.00722	same gene	rs34601034	0.000212047	TRUE
creatinine	chr4	103391274	104378013	4_103391274_104378013	103748875	T	TCTC	rs34654981	48.064	UBE2D3	417063	-0.290781	0.0241135	32.7532	in ld	rs223376	0.990667	TRUE
gfr_crecys_2021	chr4	103391274	104378013	4_103391274_104378013	103748875	T	TCTC	rs34654981	48.064	UBE2D3	417063	3.46926	0.244477	44.9687	in ld	rs4699032	0.987131	TRUE
cystatin	chr4	103395102	104378013	4_103395102_104378013	103685175	T	A	rs223485	48.8763	MANBA	417063	-0.0033586	0.000289244	30.4394	same gene	rs72668656	0.123785	TRUE
creatinine	chr4	105972375	106143141	4_105972375_106143141	106048360	T	G	rs1541374	34.4585	AC096577.1	417063	-0.184196	0.0252782	12.4975	novel	rs223502	0.000809031	FALSE
gfr_crecys_2021	chr4	109693454	109754519	4_109693454_109754519	109713650	C	T	rs2344629	46.5475	RCC2P8	417063	-1.57756	0.249887	9.5626	in ld	rs55929207	0.847766	TRUE
creatinine	chr4	109693454	109754900	4_109693454_109754900	109713650	C	T	rs2344629	46.5475	RCC2P8	417063	0.178602	0.024645	12.3697	in ld	rs55929207	0.847766	TRUE
creatinine	chr4	115518878	115518878	4_115518878_115518878	115518878	C	T	rs3924508	39.0335	UGT8	417063	0.140389	0.0253318	7.52405	novel	rs278939	1.33229e-05	FALSE
gfr_crecys_2021	chr4	124335380	124336543	4_124335380_124336543	124335381	T	C	rs113680198	13.9808	SPRY1	417063	1.92811	0.351501	7.38419	novel	rs10031936	0.000323152	FALSE
creatinine	chr4	124335380	124345804	4_124335380_124345804	124335381	T	C	rs113680198	13.9808	SPRY1	417063	-0.200464	0.0346672	8.13288	novel	rs1443065	1.13702e-05	FALSE
gfr_crecys_2021	chr4	127700515	128389333	4_127700515_128389333	128067685	C	T	rs1480905	45.342	AC093772.1	417063	-2.23955	0.243768	19.3926	novel	rs6827167	0.476807	FALSE
creatinine	chr4	127705599	129540062	4_127705599_129540062	128067685	C	T	rs1480905	45.342	AC093772.1	417063	0.191059	0.0240426	14.7166	novel	rs724950	0.633043	FALSE
cystatin	chr4	127994422	128372507	4_127994422_128372507	128097223	C	T	rs11929956	45.6716	AC093772.1	417063	0.00225264	0.000290354	14.064	novel	rs724950	0.650064	FALSE
gfr_crecys_2021	chr4	129522517	129541483	4_129522517_129541483	129522518	G	A	rs904477	32.3364	AC078850.2	417063	-1.81381	0.262587	11.3061	in catalog	rs904477	1	FALSE
cystatin	chr4	129526564	129541483	4_129526564_129541483	129532193	C	T	rs35382681	35.0553	AC078850.2	417063	0.0017052	0.000303181	7.72972	novel	rs724950	0.00806191	FALSE
creatinine	chr4	143535390	144355291	4_143535390_144355291	144106009	A	G	rs62330278	40.4486	AC104596.1	417063	-0.19971	0.0245534	15.3793	novel	rs4690774	0.652574	FALSE
gfr_crecys_2021	chr4	143629149	144368175	4_143629149_144368175	144151316	G	GT	rs561400569	40.1328	USP38	417063	2.58854	0.248814	24.6187	in ld	rs62330278	0.988246	TRUE
cystatin	chr4	143638881	144332534	4_143638881_144332534	144169650	G	T	rs10002867	39.9263	USP38	417063	-0.00289695	0.000295627	21.9433	novel	rs11097396	1.91684e-05	FALSE
cystatin	chr4	146860186	146860186	4_146860186_146860186	146860186	A	G	rs7679276	4.574	ZNF827	417063	-0.00400241	0.000732666	7.32889	novel	rs724950	1.07281e-05	FALSE
gfr_crecys_2021	chr4	146860186	146860186	4_146860186_146860186	146860186	A	G	rs7679276	4.574	ZNF827	417063	3.37775	0.615077	7.39951	novel	rs6855155	0.000134057	FALSE
creatinine	chr4	148979173	149000025	4_148979173_149000025	148979174	G	T	rs1021956	18.4002	ARHGAP10	417063	-0.184505	0.0309841	8.58408	novel	rs116269527	1.72697e-05	FALSE
cystatin	chr4	151040828	151251820	4_151040828_151251820	151193201	C	T	rs1824406	31.6176	LRBA	417063	0.00200818	0.00031069	9.98994	novel	rs72661502	1.34996e-05	FALSE
cystatin	chr4	157625366	157785886	4_157625366_157785886	157745501	C	T	rs36103835	24.9173	PDGFC	417063	0.00252541	0.000335165	13.3099	novel	rs11097396	8.94188e-06	FALSE
gfr_crecys_2021	chr4	157745501	157745501	4_157745501_157745501	157745501	C	T	rs36103835	24.9173	PDGFC	417063	-1.54026	0.281382	7.35611	novel	rs1229984	2.66748e-05	FALSE
creatinine	chr5	421951	1243700	5_421951_1243700	685748	G	A	rs386057	36.9857	TPPP	417063	-0.180192	0.0248414	12.3912	same gene	rs2455357	0.0335228	TRUE
gfr_crecys_2021	chr5	439011	1243700	5_439011_1243700	1193927	G	C	rs62331274	25.4659	SLC6A19	417063	-2.15635	0.279221	13.9427	same gene	rs11750211	0.771916	TRUE
cystatin	chr5	445926	1194031	5_445926_1194031	525553	G	A	rs71597645	16.704	AC106772.2	417063	-0.00252517	0.000394488	9.81141	novel	rs121434346	0.00108929	FALSE
gfr_crecys_2021	chr5	4041896	4067698	5_4041896_4067698	4053730	AT	A	5:4053730_AT_A	49.4892	AC025187.1	417063	-1.34486	0.243301	7.48816	novel	rs145432904	1.51854e-05	FALSE
creatinine	chr5	34441825	34538057	5_34441825_34538057	34506843	G	A	rs11747360	46.6394	AC138853.1	417063	0.198341	0.0242388	15.5557	in ld	rs1371810	0.999756	FALSE
gfr_crecys_2021	chr5	34453047	35189873	5_34453047_35189873	34503352	C	T	rs1371810	46.6178	AC138853.1	417063	-2.15517	0.245978	17.7141	in ld	rs13157326	0.999742	FALSE
cystatin	chr5	34500879	34753671	5_34500879_34753671	34726933	G	C	rs62355681	47.504	RAI14	417063	-0.00207985	0.000289514	12.1685	novel	rs2973444	1.22401e-05	FALSE
creatinine	chr5	38909727	40227169	5_38909727_40227169	39394851	GGCATTATT	G	rs767292631	42.3718	C9	417063	0.5332	0.0242812	106.091	in ld	rs10062079	0.998009	TRUE
gfr_crecys_2021	chr5	39197724	40227169	5_39197724_40227169	39394851	GGCATTATT	G	rs767292631	42.3718	C9	417063	-4.46528	0.246239	72.7361	in ld	rs35969577	0.949009	FALSE
cystatin	chr5	39355590	40123352	5_39355590_40123352	39423907	C	T	rs10512696	38.6983	C9	417063	0.00255233	0.000299006	16.856	novel	rs80138475	2.57745e-05	FALSE
gfr_crecys_2021	chr5	42926376	43169097	5_42926376_43169097	42952977	AT	A	rs752076393	42.7504	PRELID3BP7	417063	1.47399	0.25484	8.13663	novel	rs10462068	0.0102377	FALSE
cystatin	chr5	43170901	43170901	5_43170901_43170901	43170901	AT	A	5:43170901_AT_A	33.3649	ZNF131	417063	0.00175583	0.000312327	7.72322	novel	rs11747993	6.41707e-06	FALSE
creatinine	chr5	44585829	44941631	5_44585829_44941631	44821102	TAA	T	5:44821102_TAA_T	37.7164	MRPS30	417063	-0.146991	0.0247354	8.5515	novel	rs10941694	0.250882	FALSE
gfr_crecys_2021	chr5	44683488	44683488	5_44683488_44683488	44683488	T	A	rs13153820	15.9236	AC093292.1	417063	-1.89751	0.336064	7.78498	novel	rs11746506	0.105331	FALSE
creatinine	chr5	52710377	53677473	5_52710377_53677473	53308819	G	A	rs112838464	11.2939	ARL15	417063	-0.575494	0.0379725	51.1434	in ld	rs111366116	0.994329	TRUE
gfr_crecys_2021	chr5	52710377	53677473	5_52710377_53677473	53304991	C	T	rs80138475	11.3136	ARL15	417063	5.63179	0.38422	47.9079	in catalog	rs80138475	1	TRUE
cystatin	chr5	53263427	53351059	5_53263427_53351059	53304991	C	T	rs80138475	11.3136	ARL15	417063	-0.0040086	0.00045775	17.697	in catalog	rs80138475	1	TRUE
creatinine	chr5	57126161	57126161	5_57126161_57126161	57126161	T	C	rs149354504	2.13381	AC116606.1	417063	-0.460997	0.0843285	7.33838	novel	rs17839577	3.0088e-05	FALSE
creatinine	chr5	67558623	68744266	5_67558623_68744266	67741066	T	C	rs11745891	10.7542	AC010280.2	417063	0.526732	0.0385694	41.7259	in catalog	rs11745891	1	FALSE
gfr_crecys_2021	chr5	67578744	68744266	5_67578744_68744266	67741066	T	C	rs11745891	10.7542	AC010280.2	417063	-5.87605	0.391047	50.294	in catalog	rs11745891	1	FALSE
cystatin	chr5	67739273	67919371	5_67739273_67919371	67742038	G	A	rs55938024	10.7342	AC010280.2	417063	0.00476601	0.000466208	23.8025	novel	rs79782229	0.618633	FALSE
gfr_crecys_2021	chr5	74963276	75038719	5_74963276_75038719	75015242	T	G	rs2112347	35.9266	POC5	417063	1.80151	0.25329	11.9423	novel	rs12520984	1.77448e-05	FALSE
cystatin	chr5	74965121	75038719	5_74965121_75038719	75015242	T	G	rs2112347	35.9266	POC5	417063	-0.00195178	0.000301717	10.0052	novel	rs7703225	1.40353e-05	FALSE
creatinine	chr5	78310701	78324353	5_78310701_78324353	78316188	T	G	rs2034899	28.2936	DMGDH	417063	0.155064	0.0265515	8.28232	in ld	rs6881725	0.995876	TRUE
cystatin	chr5	87535878	87986240	5_87535878_87986240	87818045	T	C	rs17420814	10.4887	LINC00461	417063	-0.00290312	0.000476369	8.95844	novel	rs2973444	0.000114021	FALSE
creatinine	chr5	90185768	90543185	5_90185768_90543185	90212625	A	AT	rs373109544	33.5756	ADGRV1	417063	0.177226	0.025579	11.3709	in ld	rs6878896	0.943138	TRUE
gfr_crecys_2021	chr5	90208480	90418420	5_90208480_90418420	90392621	A	G	rs1852731	10.3456	ADGRV1	417063	2.64331	0.398776	10.4693	same gene	rs10060641	0.00753519	TRUE
cystatin	chr5	90328805	90418420	5_90328805_90418420	90365475	G	T	rs72784652	6.13949	ADGRV1	417063	-0.00362287	0.000604964	8.67395	novel	rs2973444	0.669451	FALSE
cystatin	chr5	96163438	96408195	5_96163438_96408195	96252432	G	A	rs2927608	44.6407	ERAP2	417063	-0.00221025	0.000290776	13.5316	novel	rs11747993	9.04183e-06	FALSE
creatinine	chr5	97902430	97951055	5_97902430_97951055	97951054	G	A	rs27402	35.6882	AC022142.1	417063	0.138391	0.0250513	7.48019	novel	rs35094860	1.77369e-05	FALSE
gfr_crecys_2021	chr5	97902430	97991129	5_97902430_97991129	97951054	G	A	rs27402	35.6882	AC022142.1	417063	-1.5546	0.254	9.02979	in ld	rs27028	0.85982	FALSE
cystatin	chr5	108641350	108781960	5_108641350_108781960	108641351	T	G	rs7708775	32.6013	AC008467.1	417063	-0.00194217	0.000310337	9.4093	novel	rs79782229	1.48457e-05	FALSE
cystatin	chr5	112379288	112386285	5_112379288_112386285	112383796	C	T	rs6894937	48.9117	MCC	417063	-0.00162964	0.000290577	7.68939	novel	rs1423237	8.26772e-06	FALSE
creatinine	chr5	126214488	126644633	5_126214488_126644633	126546211	G	T	rs6892256	44.4052	AC011416.3	417063	-0.166522	0.024428	11.0306	in catalog	rs6892256	1	FALSE
gfr_crecys_2021	chr5	126428586	126629171	5_126428586_126629171	126438360	C	T	rs2041318	45.8741	AC005915.1	417063	-1.37352	0.243679	7.76054	novel	rs12163971	0.000148778	FALSE
creatinine	chr5	130137356	132474056	5_130137356_132474056	132404947	T	A	rs56306291	24.7229	HSPA4	417063	0.246166	0.0280878	17.7239	novel	rs72801433	0.199496	FALSE
gfr_crecys_2021	chr5	130158915	132444129	5_130158915_132444129	130372095	G	GA	rs544807682	22.343	AC113367.2	417063	2.07914	0.294139	11.8047	novel	rs78054759	0.182378	FALSE
cystatin	chr5	130179792	130505172	5_130179792_130505172	130367792	A	G	rs7341051	18.2442	AC113367.2	417063	-0.00254405	0.000387958	10.2615	novel	rs115209326	0.00066891	FALSE
gfr_crecys_2021	chr5	133831477	133865453	5_133831477_133865453	133856357	CT	C	5:133856357_CT_C	42.562	AC005355.2	417063	1.63766	0.24688	10.4836	novel	rs9790905	0.137434	FALSE
cystatin	chr5	133831477	133865453	5_133831477_133865453	133861663	C	T	rs329118	41.8757	JADE2	417063	-0.00205588	0.000293123	11.6337	novel	rs2973444	7.92776e-06	FALSE
creatinine	chr5	138571674	138766331	5_138571674_138766331	138723408	G	A	rs62001866	3.45519	MZB1	417063	0.461241	0.0655311	11.7108	in catalog	rs62001866	1	TRUE
cystatin	chr5	139517047	139529396	5_139517047_139529396	139517048	A	G	rs156095	34.5779	IGIP	417063	-0.00172204	0.000305551	7.75865	novel	rs7703225	5.32861e-06	FALSE
gfr_crecys_2021	chr5	139517048	139517048	5_139517048_139517048	139517048	A	G	rs156095	34.5779	IGIP	417063	1.39884	0.256512	7.30569	novel	rs12163971	2.29103e-05	FALSE
cystatin	chr5	147767579	148544810	5_147767579_148544810	148544809	T	C	rs4361503	20.5971	ABLIM3	417063	-0.00206054	0.000358197	8.05566	novel	rs2973444	6.80537e-06	FALSE
creatinine	chr5	148524819	148544810	5_148524819_148544810	148540024	CA	C	5:148540024_CA_C	26.592	ABLIM3	417063	-0.174139	0.0273045	9.74475	same gene	rs4705067	0.726223	TRUE
gfr_crecys_2021	chr5	148524819	148544810	5_148524819_148544810	148542981	G	GC	rs11422097	20.6256	ABLIM3	417063	2.23399	0.300924	12.943	in ld	rs4705067	0.995982	TRUE
gfr_crecys_2021	chr5	169594543	169599577	5_169594543_169599577	169599576	G	A	rs13160723	33.0555	LINC01187	417063	1.74453	0.258431	10.8311	novel	rs12163971	2.23739e-05	FALSE
cystatin	chr5	169594543	169599577	5_169594543_169599577	169599576	G	A	rs13160723	33.0555	LINC01187	417063	-0.00187141	0.00030784	8.91754	novel	rs11747993	2.19701e-06	FALSE
gfr_crecys_2021	chr5	176316558	177033520	5_176316558_177033520	176819252	C	T	rs6556314	31.1883	SLC34A1	417063	-6.25236	0.261947	125.105	same gene	rs3812036	0.643473	TRUE
creatinine	chr5	176456370	177134863	5_176456370_177134863	176819252	C	T	rs6556314	31.1883	SLC34A1	417063	0.543084	0.0258389	97.2977	in ld	rs35610898	0.998631	TRUE
cystatin	chr5	176507508	176917765	5_176507508_176917765	176799992	T	C	rs10051765	33.2445	RGS14	417063	0.0059808	0.000306631	83.9632	in ld	rs12654812	0.871824	TRUE
gfr_crecys_2021	chr6	1991493	2582949	6_1991493_2582949	2050791	A	G	rs115986297	45.679	GMDS	417063	1.99789	0.244065	15.5669	in ld	rs6900744	0.868854	TRUE
cystatin	chr6	1991493	2582949	6_1991493_2582949	2050791	A	G	rs115986297	45.679	GMDS	417063	-0.00235851	0.000290725	15.3034	same gene	rs4959631	0.58781	TRUE
creatinine	chr6	2466841	2509444	6_2466841_2509444	2503335	C	T	rs1772976	48.3966	GMDS-DT	417063	-0.170088	0.0239431	11.9154	in catalog	rs1772976	1	TRUE
creatinine	chr6	6680171	7327847	6_6680171_7327847	7211818	G	A	rs1334576	42.5359	RREB1	417063	-0.24414	0.0241915	23.2195	same gene	rs35379140	0.268632	TRUE
gfr_crecys_2021	chr6	6680171	7329418	6_6680171_7329418	7220379	A	G	rs57340203	18.1384	RREB1	417063	3.71388	0.316038	31.1531	same gene	rs11243145	0.325015	TRUE
cystatin	chr6	6989040	7261872	6_6989040_7261872	7220379	A	G	rs57340203	18.1384	RREB1	417063	-0.00387741	0.000376472	24.1461	novel	rs548139121	1.45811e-05	FALSE
gfr_crecys_2021	chr6	9544218	9579996	6_9544218_9579996	9544219	A	G	rs12212430	42.0614	OFCC1	417063	1.45752	0.246082	8.49952	novel	rs9405351	5.18781e-05	FALSE
creatinine	chr6	20396148	20488235	6_20396148_20488235	20468635	A	G	rs9295471	20.8448	E2F3	417063	-0.222659	0.0294776	13.3721	same gene	rs9465741	0.223058	TRUE
gfr_crecys_2021	chr6	20404419	20522291	6_20404419_20522291	20468635	A	G	rs9295471	20.8448	E2F3	417063	2.26349	0.298881	13.438	same gene	rs9465741	0.223058	TRUE
cystatin	chr6	20425740	20522291	6_20425740_20522291	20502195	T	C	rs62398908	20.2146	Y_RNA	417063	-0.00236718	0.00036088	10.2671	novel	rs9465741	0.0675598	FALSE
creatinine	chr6	22102422	22104397	6_22102422_22104397	22104396	C	CA	rs5874851	43.9195	CASC15	417063	0.137888	0.0242949	7.85925	novel	rs9465741	8.30797e-05	FALSE
gfr_crecys_2021	chr6	22102423	22102423	6_22102423_22102423	22102423	AT	A	6:22102423_AT_A	48.3327	CASC15	417063	-1.3837	0.244656	7.80877	novel	rs7752602	0.000243331	FALSE
gfr_crecys_2021	chr6	24169060	24379226	6_24169060_24379226	24347883	G	A	rs793674	27.2505	DCDC2	417063	2.23394	0.273973	15.4518	same gene	rs1087289	0.291655	TRUE
creatinine	chr6	24180689	24347884	6_24180689_24347884	24203531	G	A	rs1087293	41.244	DCDC2	417063	-0.15993	0.0244138	10.2419	in ld	rs793842	0.866007	TRUE
cystatin	chr6	24180689	24379226	6_24180689_24379226	24185891	C	T	rs11965772	40.2058	DCDC2	417063	0.00233324	0.000297523	14.3529	novel	rs6939532	0.000471556	FALSE
cystatin	chr6	25601124	35683549	6_25601124_35683549	31597700	C	T	rs3130623	20.388	PRRC2A	417063	0.00538206	0.00035975	49.8633	novel	rs3130288	0.565629	FALSE
gfr_crecys_2021	chr6	25686032	35670608	6_25686032_35670608	31236467	G	T	rs2524096	42.0331	HLA-C	417063	3.45099	0.24556	44.1249	novel	rs622076	0.0560707	FALSE
creatinine	chr6	25691361	34935462	6_25691361_34935462	25830038	C	A	rs3799354	11.6208	SLC17A1	417063	-0.382267	0.037323	23.8886	novel	rs302972	0.00297215	FALSE
gfr_crecys_2021	chr6	37063228	37109686	6_37063228_37109686	37105893	A	G	rs2395668	16.4841	PIM1	417063	-1.91563	0.327404	8.31064	in ld	rs11961047	0.938173	TRUE
creatinine	chr6	37064046	37064046	6_37064046_37064046	37064046	G	A	rs7758789	33.7326	RPL12P2	417063	0.141113	0.0257702	7.36075	novel	rs6935129	0.000173184	FALSE
creatinine	chr6	39124447	39189362	6_39124447_39189362	39147179	C	T	rs12211281	21.6095	KCNK5	417063	-0.201543	0.0290964	11.3652	in ld	rs1155347	0.901281	TRUE
gfr_crecys_2021	chr6	39124447	39189362	6_39124447_39189362	39145523	T	C	rs62398607	21.2387	KCNK5	417063	2.19511	0.299009	12.6738	novel	rs833805	2.62518e-05	FALSE
creatinine	chr6	40998166	44030012	6_40998166_44030012	43805502	G	C	rs10223666	30.606	AL157371.2	417063	0.450046	0.0260089	66.3309	in catalog	rs10223666	1	FALSE
gfr_crecys_2021	chr6	41626514	44798666	6_41626514_44798666	43805502	G	C	rs10223666	30.606	AL157371.2	417063	-5.41797	0.263672	93.0504	in ld	rs881858	0.997681	FALSE
cystatin	chr6	41627042	41702620	6_41627042_41702620	41647781	TC	T	6:41647781_TC_T	8.80397	TFEB	417063	-0.0035275	0.000512287	11.24	novel	rs1096699	1.98842e-05	FALSE
cystatin	chr6	43108943	45358108	6_43108943_45358108	43805502	G	C	rs10223666	30.606	AL157371.2	417063	0.00503306	0.000314143	57.027	in ld	rs881858	0.997681	FALSE
gfr_crecys_2021	chr6	46771474	46786332	6_46771474_46786332	46777573	TA	T	rs749761813	37.9284	MEP1A	417063	1.44848	0.251824	8.05412	in ld	rs6922686	0.979039	TRUE
cystatin	chr6	50597377	52738428	6_50597377_52738428	51508192	TA	T	6:51508192_TA_T	37.7254	PKHD1	417063	0.00264854	0.000299511	18.0286	same gene	rs78648104	0.00421341	TRUE
gfr_crecys_2021	chr6	50597377	52740799	6_50597377_52740799	51512707	T	C	rs2580009	40.5356	PKHD1	417063	-2.7056	0.247813	27.0202	same gene	rs12212034	0.780722	TRUE
creatinine	chr6	50826844	52738428	6_50826844_52738428	51512707	T	C	rs2580009	40.5356	PKHD1	417063	0.224732	0.0244419	19.4222	same gene	rs45517932	0.0032334	TRUE
cystatin	chr6	55113410	55644602	6_55113410_55644602	55644601	G	T	rs72868882	6.40087	BMP5	417063	0.00406225	0.000596572	11.0079	novel	rs113243210	1.64941e-05	FALSE
creatinine	chr6	55562237	55644602	6_55562237_55644602	55644601	G	T	rs72868882	6.40087	BMP5	417063	0.34447	0.0493945	11.5103	novel	rs4715491	0.00497132	FALSE
gfr_crecys_2021	chr6	55562237	55666550	6_55562237_55666550	55644601	G	T	rs72868882	6.40087	BMP5	417063	-4.10576	0.500813	15.6113	in ld	rs72868808	0.909752	TRUE
gfr_crecys_2021	chr6	77394026	77394026	6_77394026_77394026	77394026	A	C	rs73468478	3.31321	AL590426.1	417063	3.771	0.683692	7.45878	novel	rs12661263	2.18771e-05	FALSE
cystatin	chr6	81343247	82549349	6_81343247_82549349	82463477	CTT	C	6:82463477_CTT_C	31.3363	TENT5A	417063	0.00347241	0.000312252	27.9974	same gene	rs16893360	0.0780321	TRUE
gfr_crecys_2021	chr6	81368863	82463478	6_81368863_82463478	82463477	CTT	C	6:82463477_CTT_C	31.3363	TENT5A	417063	-1.9124	0.26216	12.5233	novel	rs1857859	1.41418e-05	FALSE
cystatin	chr6	88436202	88499662	6_88436202_88499662	88468327	G	C	rs9344719	34.1978	snoU13	417063	-0.00183188	0.000304634	8.7403	novel	rs16893360	2.81379e-05	FALSE
gfr_crecys_2021	chr6	90043136	90336470	6_90043136_90336470	90121990	A	AGAGG	rs56142449	28.442	RRAGD	417063	-2.5928	0.285814	18.9291	same gene	rs72912510	0.523271	TRUE
cystatin	chr6	90043136	90677686	6_90043136_90677686	90121990	A	AGAGG	rs56142449	28.442	RRAGD	417063	0.00280653	0.000340461	15.7748	novel	rs16893360	3.59772e-05	FALSE
creatinine	chr6	90046170	90128140	6_90046170_90128140	90121990	A	AGAGG	rs56142449	28.442	RRAGD	417063	0.22253	0.0281895	14.5329	same gene	rs9294435	0.459952	TRUE
cystatin	chr6	98582899	98591623	6_98582899_98591623	98591622	A	G	rs2388334	48.3103	AL589740.1	417063	-0.0016044	0.000289807	7.50941	novel	rs56401801	1.2929e-05	FALSE
gfr_crecys_2021	chr6	98588281	98588281	6_98588281_98588281	98588281	A	ATT	rs576630385	48.9361	AL589740.1	417063	1.35222	0.246325	7.39449	novel	rs113853769	0.000191104	FALSE
creatinine	chr6	99818219	99911546	6_99818219_99911546	99818220	CTT	C	rs375329955	47.5783	COQ3	417063	0.143985	0.024149	8.60412	novel	rs241812	0.000477352	FALSE
cystatin	chr6	100602752	100629079	6_100602752_100629079	100629078	T	C	rs57989773	24.3736	AL080285.1	417063	0.00205315	0.000346645	8.49957	novel	rs2180314	1.60315e-05	FALSE
gfr_crecys_2021	chr6	107116436	107173140	6_107116436_107173140	107168401	T	C	rs113616333	6.9188	LINC02532	417063	-2.99331	0.483731	9.21463	same gene	rs7766720	0.799629	TRUE
cystatin	chr6	107164305	107173140	6_107164305_107173140	107168401	T	C	rs113616333	6.9188	LINC02532	417063	0.00344216	0.000576211	8.63451	in ld	rs12529793	0.910182	TRUE
creatinine	chr6	108495949	109036082	6_108495949_109036082	108952337	G	A	rs4946930	15.6218	FOXO3	417063	-0.339422	0.0330052	24.0764	in ld	rs9285397	0.972184	TRUE
gfr_crecys_2021	chr6	108855085	109036082	6_108855085_109036082	108906200	C	T	rs12206094	27.9219	FOXO3	417063	2.41942	0.270483	18.4271	same gene	rs1268168	0.500501	TRUE
cystatin	chr6	108877652	108908140	6_108877652_108908140	108906200	C	T	rs12206094	27.9219	FOXO3	417063	-0.00191883	0.000322211	8.58508	novel	rs3132618	5.1074e-06	FALSE
gfr_crecys_2021	chr6	116309648	116404990	6_116309648_116404990	116314563	C	G	rs12201275	42.3651	FRK	417063	1.46328	0.245488	8.59964	same gene	rs1933736	0.48821	TRUE
cystatin	chr6	116312892	116404990	6_116312892_116404990	116404989	A	AT	rs35753734	36.3233	NT5DC1	417063	0.00226923	0.000315916	12.1656	novel	rs548139121	1.4691e-05	FALSE
creatinine	chr6	126216402	126256411	6_126216402_126256411	126223944	G	A	rs4897160	47.7558	NCOA7	417063	-0.148867	0.0239346	9.30232	same gene	rs3798164	1.03166e-05	TRUE
gfr_crecys_2021	chr6	126216402	126258620	6_126216402_126258620	126223944	G	A	rs4897160	47.7558	NCOA7	417063	1.82635	0.242674	13.2803	in ld	rs11154336	0.993686	TRUE
creatinine	chr6	130311830	131967805	6_130311830_131967805	130374461	T	A	rs7740107	26.4547	L3MBTL3	417063	-0.289554	0.0270939	25.9282	novel	rs17060430	0.000169626	FALSE
gfr_crecys_2021	chr6	130314040	130422099	6_130314040_130422099	130374461	T	A	rs7740107	26.4547	L3MBTL3	417063	2.46197	0.274724	18.4932	in catalog	rs7740107	1	TRUE
creatinine	chr6	133087080	134226148	6_133087080_134226148	133812872	G	A	rs7764488	31.9181	EYA4	417063	-0.229508	0.0256491	18.4397	in ld	rs9373056	0.992918	TRUE
gfr_crecys_2021	chr6	133897627	134226148	6_133897627_134226148	133957662	A	G	rs113404390	4.81068	TARID	417063	3.43625	0.567509	8.85216	same gene	rs2636596	0.156896	TRUE
cystatin	chr6	133957662	133957662	6_133957662_133957662	133957662	A	G	rs113404390	4.81068	TARID	417063	-0.00369444	0.000676009	7.33444	novel	rs45517932	6.62417e-06	FALSE
cystatin	chr6	143164479	143197875	6_143164479_143197875	143191136	C	T	rs12208876	18.7577	HIVEP2	417063	-0.00205105	0.000370685	7.50207	same gene	rs113243210	0.254195	TRUE
cystatin	chr6	150921728	150924034	6_150921728_150924034	150921729	T	C	rs7754126	18.1817	PLEKHG1	417063	-0.00237394	0.000379793	9.38803	novel	rs113243210	1.54829e-05	FALSE
gfr_crecys_2021	chr6	150921729	150921729	6_150921729_150921729	150921729	T	C	rs7754126	18.1817	PLEKHG1	417063	1.83882	0.318841	8.09337	novel	rs9480866	2.34805e-05	FALSE
gfr_crecys_2021	chr6	154830716	155016294	6_154830716_155016294	154986664	G	A	rs9397738	14.1953	AL591499.1	417063	2.66655	0.347892	13.7462	in catalog	rs9397738	1	FALSE
creatinine	chr6	154975466	155016294	6_154975466_155016294	154986664	G	A	rs9397738	14.1953	AL591499.1	417063	-0.239516	0.0343118	11.531	in catalog	rs9397738	1	FALSE
cystatin	chr6	154983791	154986665	6_154983791_154986665	154983792	C	T	rs1554447	14.8273	AL591499.1	417063	-0.00231531	0.000409152	7.81665	in ld	rs9397738	0.952537	FALSE
creatinine	chr6	160303013	161216609	6_160303013_161216609	160668186	CCT	C	6:160668186_CCT_C	13.9008	SLC22A2	417063	0.698814	0.0346941	89.4582	in ld	rs2279463	0.956391	TRUE
gfr_crecys_2021	chr6	160529680	160953935	6_160529680_160953935	160668389	A	G	rs2279463	14.2854	SLC22A2	417063	-4.16643	0.346814	32.5145	in ld	rs3127575	0.873115	TRUE
cystatin	chr6	160887192	160887192	6_160887192_160887192	160887192	G	A	rs117109638	1.35435	LPAL2	417063	0.00769711	0.00131555	8.31033	novel	rs881858	8.07725e-06	FALSE
creatinine	chr6	166511832	166517763	6_166511832_166517763	166517613	G	A	rs1445290	26.4434	AL627443.1	417063	0.163737	0.0271502	8.78702	novel	rs1155347	2.74526e-05	FALSE
gfr_crecys_2021	chr6	166517612	166517763	6_166517612_166517763	166517613	G	A	rs1445290	26.4434	AL627443.1	417063	-1.50794	0.275286	7.36548	novel	rs115740542	2.86542e-05	FALSE
cystatin	chr6	169301791	169311232	6_169301791_169311232	169311231	G	A	rs6904785	47.625	AL513210.1	417063	0.00167216	0.000289997	8.0906	novel	rs9272080	7.63646e-06	FALSE
gfr_crecys_2021	chr6	169301791	169311232	6_169301791_169311232	169311231	G	A	rs6904785	47.625	AL513210.1	417063	-1.43244	0.243454	8.39664	novel	rs3798167	1.19752e-05	FALSE
gfr_crecys_2021	chr7	555401	1335823	7_555401_1335823	1286244	G	A	rs13230625	29.8542	UNCX	417063	-5.99374	0.273521	105.652	in ld	rs13230509	0.956619	TRUE
creatinine	chr7	1003997	1335823	7_1003997_1335823	1286244	G	A	rs13230625	29.8542	UNCX	417063	0.550713	0.0269785	91.8473	in ld	rs62435145	0.954913	TRUE
cystatin	chr7	1262082	1320724	7_1262082_1320724	1286244	G	A	rs13230625	29.8542	UNCX	417063	0.00511748	0.000325903	54.8211	same gene	rs62436674	0.282274	TRUE
gfr_crecys_2021	chr7	2367385	2536456	7_2367385_2536456	2531420	G	GTCCA	rs148812257	29.6405	GRIFIN	417063	1.66649	0.274684	8.88446	same gene	rs2906163	0.218554	TRUE
creatinine	chr7	2518688	2538739	7_2518688_2538739	2536455	G	A	rs286544	45.8287	LFNG	417063	0.146641	0.0240896	8.93964	in catalog	rs286544	1	TRUE
cystatin	chr7	17145525	17269708	7_17145525_17269708	17172484	C	T	rs74425990	5.73896	AHR	417063	0.00442326	0.000624717	11.8418	in ld	rs17643734	0.973419	TRUE
gfr_crecys_2021	chr7	17280512	17492961	7_17280512_17492961	17287998	A	G	rs2106727	36.4049	AHR	417063	2.12449	0.252394	16.4132	in ld	rs6968865	0.965962	TRUE
creatinine	chr7	17280512	17497804	7_17280512_17497804	17287998	A	G	rs2106727	36.4049	AHR	417063	-0.243647	0.0248919	21.8953	in catalog	rs2106727	1	TRUE
creatinine	chr7	20633736	20633736	7_20633736_20633736	20633736	G	A	rs10950819	41.1531	AC002486.2	417063	0.150451	0.0243339	9.20038	novel	rs7779671	1.09471e-05	FALSE
gfr_crecys_2021	chr7	20633736	20633736	7_20633736_20633736	20633736	G	A	rs10950819	41.1531	AC002486.2	417063	-1.57882	0.246727	9.80551	novel	rs2906163	1.53121e-05	FALSE
cystatin	chr7	25572667	26607031	7_25572667_26607031	25720129	GT	G	7:25720129_GT_G	30.1723	AC005165.1	417063	0.00251834	0.000321764	14.2992	novel	rs17643734	2.08879e-05	FALSE
gfr_crecys_2021	chr7	25572667	27245024	7_25572667_27245024	25720129	GT	G	7:25720129_GT_G	30.1723	AC005165.1	417063	-2.51999	0.270114	19.9706	novel	rs11768336	0.712429	FALSE
creatinine	chr7	25706488	27249380	7_25706488_27249380	27239201	G	T	rs34398255	2.28866	HOXA13	417063	-0.607295	0.0800029	13.4972	in ld	rs35042646	0.98801	FALSE
gfr_crecys_2021	chr7	32902856	33120422	7_32902856_33120422	33049584	A	G	rs4394301	47.9049	FKBP9	417063	1.69286	0.243184	11.4714	novel	rs7796184	0.265396	FALSE
creatinine	chr7	32902856	33138473	7_32902856_33138473	33111950	C	T	rs7802256	12.8582	NT5C3A	417063	0.261153	0.0357224	12.5745	in catalog	rs7802256	1	TRUE
creatinine	chr7	41016410	41775476	7_41016410_41775476	41028206	T	C	rs76551310	2.44269	LINC01450	417063	0.542167	0.0778064	11.4927	in ld	rs78503047	0.969124	TRUE
gfr_crecys_2021	chr7	41746556	41774302	7_41746556_41774302	41761651	C	T	rs2108175	46.2911	INHBA-AS1	417063	-1.41717	0.244039	8.19653	in ld	rs10282595	0.959227	TRUE
cystatin	chr7	44799346	44803945	7_44799346_44803945	44803944	G	T	rs79784917	13.7671	ZMIZ2	417063	0.00241736	0.000420369	8.05055	novel	rs78573217	8.21257e-06	FALSE
gfr_crecys_2021	chr7	46695740	46972150	7_46695740_46972150	46753491	C	A	rs700750	37.1019	AC011294.1	417063	-3.78345	0.250898	50.6432	in ld	rs700753	0.899629	FALSE
creatinine	chr7	46706812	46926696	7_46706812_46926696	46753491	C	A	rs700750	37.1019	AC011294.1	417063	0.295686	0.0247476	32.1721	in catalog	rs700750	1	FALSE
cystatin	chr7	46708386	46972150	7_46708386_46972150	46753491	C	A	rs700750	37.1019	AC011294.1	417063	0.00368107	0.000298891	34.1218	novel	rs1860158	8.1489e-06	FALSE
gfr_crecys_2021	chr7	50696247	50878412	7_50696247_50878412	50756760	T	C	rs73118816	8.92178	GRB10	417063	-4.19955	0.425319	22.2648	in ld	rs148635648	0.999596	TRUE
cystatin	chr7	50698992	50846377	7_50698992_50846377	50756760	T	C	rs73118816	8.92178	GRB10	417063	0.00428285	0.000506647	16.5466	novel	rs2727562	8.06726e-06	FALSE
creatinine	chr7	50699351	50832553	7_50699351_50832553	50751250	A	G	rs148635648	8.92165	GRB10	417063	0.336575	0.0419621	14.9779	in ld	rs73118816	0.999596	TRUE
creatinine	chr7	55956795	56164509	7_55956795_56164509	56112604	T	TA	rs36090435	30.0375	PSPH	417063	0.184787	0.0261534	11.7951	in ld	rs4275190	0.999542	TRUE
gfr_crecys_2021	chr7	64819687	66071137	7_64819687_66071137	65428822	T	C	rs736270	44.5622	GUSB	417063	-1.42266	0.245144	8.18677	in ld	rs12670952	0.991897	TRUE
creatinine	chr7	65184474	66454677	7_65184474_66454677	66422203	A	ACT	rs10623555	34.0402	TMEM248	417063	0.169249	0.0253753	10.5911	novel	rs3112833	0.287204	FALSE
gfr_crecys_2021	chr7	70199258	70260275	7_70199258_70260275	70260274	C	G	rs73170236	5.60303	AUTS2	417063	-3.2249	0.538503	8.67415	novel	rs801193	2.45204e-05	FALSE
cystatin	chr7	72032357	73492036	7_72032357_73492036	72991592	T	C	rs35624969	30.5513	TBL2	417063	0.00320715	0.000320512	22.8421	novel	rs71556711	0.231057	FALSE
gfr_crecys_2021	chr7	72813434	73556877	7_72813434_73556877	72991592	T	C	rs35624969	30.5513	TBL2	417063	-2.69388	0.269072	22.8659	novel	rs848446	6.98463e-05	FALSE
creatinine	chr7	72945900	73042615	7_72945900_73042615	72973854	C	A	rs13244614	28.36	BCL7B	417063	0.161647	0.0265492	8.94305	novel	rs10953356	5.21727e-05	FALSE
creatinine	chr7	75594814	75902031	7_75594814_75902031	75615006	C	T	rs1057868	28.4671	POR	417063	-0.291935	0.0264792	27.5348	in catalog	rs1057868	1	TRUE
gfr_crecys_2021	chr7	75607154	75846084	7_75607154_75846084	75615006	C	T	rs1057868	28.4671	POR	417063	2.39561	0.268493	18.3392	in ld	rs41301394	0.986119	TRUE
creatinine	chr7	76925492	77606057	7_76925492_77606057	77525387	A	C	rs2471604	29.11	PHTF2	417063	0.424999	0.0263243	57.89	in ld	rs10953356	0.996069	TRUE
gfr_crecys_2021	chr7	76925492	77611016	7_76925492_77611016	77462498	T	C	rs11761228	28.9902	PHTF2	417063	-4.55627	0.267155	64.4697	in ld	rs62462688	0.99793	TRUE
cystatin	chr7	77112366	77606057	7_77112366_77606057	77500734	T	C	rs7786368	41.6336	PHTF2	417063	0.00348067	0.000292981	31.8185	novel	rs71556711	3.7181e-05	FALSE
gfr_crecys_2021	chr7	97914304	98022480	7_97914304_98022480	98022479	G	GTA	rs149859832	21.6689	BAIAP2L1	417063	1.82801	0.301655	8.86549	novel	rs59860440	5.0609e-05	FALSE
cystatin	chr7	101231081	101257532	7_101231081_101257532	101231632	G	A	rs55995100	32.9972	LINC01007	417063	-0.00201876	0.00030848	10.2228	in ld	rs56240036	0.996214	TRUE
gfr_crecys_2021	chr7	101231081	101936556	7_101231081_101936556	101784718	A	G	rs424028	40.632	CUX1	417063	1.79094	0.246942	12.3873	same gene	rs59860440	0.268157	TRUE
creatinine	chr7	101706690	101955252	7_101706690_101955252	101902605	C	T	rs59860440	33.0559	CUX1	417063	-0.202478	0.0257094	14.4688	in catalog	rs59860440	1	TRUE
cystatin	chr7	104747899	104747899	7_104747899_104747899	104747899	G	T	rs117986340	4.55753	KMT2E	417063	0.00381166	0.000692524	7.43008	novel	rs73238193	6.70301e-06	FALSE
creatinine	chr7	105863272	105950491	7_105863272_105950491	105944308	C	T	rs2080183	23.4902	LARP1BP2	417063	0.177118	0.0284897	9.29459	in ld	rs2110381	0.978674	TRUE
gfr_crecys_2021	chr7	105923354	107299585	7_105923354_107299585	106796537	C	T	rs62483619	23.5401	PRKAR2B	417063	2.19804	0.286499	13.7706	novel	rs62491533	2.27194e-05	FALSE
cystatin	chr7	106784550	107304197	7_106784550_107304197	107050209	A	G	rs2237668	22.8622	COG5	417063	-0.00297776	0.000344397	17.2727	novel	rs1151791	1.07434e-05	FALSE
creatinine	chr7	113347410	113709930	7_113347410_113709930	113541103	C	T	rs3857834	37.6325	PPP1R3A	417063	-0.157496	0.0247076	9.73547	same gene	rs73089698	1.55719e-05	TRUE
gfr_crecys_2021	chr7	113616075	113701596	7_113616075_113701596	113616883	T	A	rs6979208	38.6731	PPP1R3A	417063	1.43444	0.249129	8.06915	same gene	rs13245051	0.604022	TRUE
cystatin	chr7	127148727	129688052	7_127148727_129688052	128577914	C	CGCGGG	rs142738614	45.2473	IRF5	417063	0.00503094	0.000290996	66.219	same gene	rs12537284	0.136323	TRUE
gfr_crecys_2021	chr7	127170014	129771118	7_127170014_129771118	128577914	C	CGCGGG	rs142738614	45.2473	IRF5	417063	-3.92374	0.244305	57.3015	in ld	rs3757387	0.997505	TRUE
creatinine	chr7	127303430	129753175	7_127303430_129753175	128742208	C	T	rs7779782	45.1865	AC011005.3	417063	-0.238138	0.0240977	22.3008	in ld	rs56088330	0.990739	FALSE
cystatin	chr7	134497335	134497335	7_134497335_134497335	134497335	A	T	rs10954473	43.1903	CALD1	417063	0.00170284	0.000300259	7.84816	novel	rs71556711	2.7369e-06	FALSE
gfr_crecys_2021	chr7	140106377	140182515	7_140106377_140182515	140144929	A	G	rs60198071	27.3753	MKRN1	417063	2.0329	0.275118	12.8297	novel	rs200834909	8.60429e-06	FALSE
cystatin	chr7	140117000	140182515	7_140117000_140182515	140159389	T	C	rs80206917	29.35	MKRN1	417063	-0.00211036	0.000318345	10.4711	novel	rs56240036	4.41966e-06	FALSE
creatinine	chr7	140120474	140144930	7_140120474_140144930	140124823	T	A	rs7793448	28.5463	RAB19	417063	-0.153723	0.0264915	8.18518	same gene	rs6464772	0.299257	TRUE
gfr_crecys_2021	chr7	143092269	143092269	7_143092269_143092269	143092269	G	A	rs34372369	5.14287	EPHA1	417063	3.29189	0.548883	8.6976	novel	rs12671694	8.99455e-06	FALSE
creatinine	chr7	143092269	143092269	7_143092269_143092269	143092269	G	A	rs34372369	5.14287	EPHA1	417063	-0.339948	0.0541342	9.4692	novel	rs2230602	8.20403e-06	FALSE
cystatin	chr7	150497495	151449863	7_150497495_151449863	151415746	GT	G	7:151415746_GT_G	30.7611	PRKAG2	417063	0.00632969	0.000314385	89.383	in ld	rs7805747	0.823756	TRUE
gfr_crecys_2021	chr7	150497495	151466419	7_150497495_151466419	151415746	GT	G	7:151415746_GT_G	30.7611	PRKAG2	417063	-7.03044	0.263831	155.586	in ld	rs10224002	0.908913	TRUE
creatinine	chr7	150497495	151466419	7_150497495_151466419	151415746	GT	G	7:151415746_GT_G	30.7611	PRKAG2	417063	0.64782	0.0260236	135.959	in ld	rs10224002	0.908913	TRUE
cystatin	chr7	155597935	156427202	7_155597935_156427202	155633556	T	C	rs288762	36.3318	SHH	417063	0.00381947	0.000301201	36.1149	same gene	rs1225387	0.270996	TRUE
creatinine	chr7	155597935	156546167	7_155597935_156546167	155619498	A	T	rs288766	35.2284	SHH	417063	0.307169	0.0250915	33.7257	in catalog	rs288766	1	TRUE
gfr_crecys_2021	chr7	155597935	156819677	7_155597935_156819677	155619498	A	T	rs288766	35.2284	SHH	417063	-3.96801	0.254381	54.1132	in ld	rs288753	0.963012	TRUE
gfr_crecys_2021	chr8	8088229	11895485	8_8088229_11895485	8559898	G	A	rs11995449	24.4601	AC087269.1	417063	2.80441	0.283347	22.3669	novel	rs7012395	0.498279	FALSE
creatinine	chr8	8088229	11895485	8_8088229_11895485	9173209	G	A	rs7012637	47.473	AC022784.1	417063	-0.292016	0.0241132	33.0247	in ld	rs7012814	0.999372	FALSE
cystatin	chr8	8544069	8709999	8_8544069_8709999	8577602	C	G	rs13248423	28.1763	AC087269.2	417063	-0.00233335	0.000322662	12.3203	novel	rs11135916	4.48417e-06	FALSE
creatinine	chr8	21774290	24112406	8_21774290_24112406	23715871	T	C	rs36071802	41.4939	STC1	417063	0.469154	0.0246798	79.8137	in ld	rs34861762	0.970148	TRUE
gfr_crecys_2021	chr8	21945838	24112406	8_21945838_24112406	23715871	T	C	rs36071802	41.4939	STC1	417063	-6.06255	0.250168	128.92	in ld	rs4871905	0.972036	TRUE
cystatin	chr8	22383060	22541511	8_22383060_22541511	22540421	C	T	rs4358800	33.4826	AC105046.1	417063	0.00243163	0.000314485	13.9746	novel	rs117050169	2.63739e-05	FALSE
cystatin	chr8	23580809	23979689	8_23580809_23979689	23715871	T	C	rs36071802	41.4939	STC1	417063	0.00594797	0.000298061	87.8306	same gene	rs117050169	0.0441841	TRUE
gfr_crecys_2021	chr8	25935636	25935636	8_25935636_25935636	25935636	G	A	rs11135916	37.8941	EBF2	417063	-1.72021	0.257302	10.6377	in catalog	rs11135916	1	TRUE
cystatin	chr8	25935636	25935636	8_25935636_25935636	25935636	G	A	rs11135916	37.8941	EBF2	417063	0.00203158	0.000306493	10.469	in catalog	rs11135916	1	TRUE
gfr_crecys_2021	chr8	30174963	30518354	8_30174963_30518354	30285091	G	C	rs2979469	25.8605	RBPMS	417063	1.98304	0.277547	12.0447	same gene	rs184561571	0.0238215	TRUE
cystatin	chr8	30175152	30285092	8_30175152_30285092	30255660	G	T	rs2979477	35.7009	RBPMS	417063	-0.00183726	0.000305094	8.76332	novel	rs6470361	6.25902e-06	FALSE
creatinine	chr8	30271624	30530065	8_30271624_30530065	30407389	G	A	rs184561571	6.59336	RBPMS	417063	-0.344161	0.0483853	11.9439	in catalog	rs184561571	1	TRUE
creatinine	chr8	32285176	32607875	8_32285176_32607875	32327546	ATTTT	A	8:32327546_ATTTT_A	44.6249	NRG1	417063	-0.215135	0.0245409	17.7325	same gene	rs4422737	0.414427	TRUE
gfr_crecys_2021	chr8	32291699	32697913	8_32291699_32697913	32327546	ATTTT	A	8:32327546_ATTTT_A	44.6249	NRG1	417063	1.85357	0.248833	13.0259	same gene	rs6468118	0.414568	TRUE
gfr_crecys_2021	chr8	38020407	38287556	8_38020407_38287556	38108133	C	G	rs10958567	24.3706	DDHD2	417063	1.76727	0.282153	9.42396	novel	rs3735776	2.94101e-05	FALSE
cystatin	chr8	38020407	38824000	8_38020407_38824000	38055902	CA	C	8:38055902_CA_C	27.3192	BAG4	417063	-0.00196788	0.000331091	8.55437	novel	rs11557049	4.77089e-06	FALSE
gfr_crecys_2021	chr8	42324764	42457591	8_42324764_42457591	42324765	T	C	rs2978456	45.0384	SLC20A2	417063	1.5583	0.243698	9.79222	novel	rs900240	0.00922965	FALSE
creatinine	chr8	42324765	42324765	8_42324765_42324765	42324765	T	C	rs2978456	45.0384	SLC20A2	417063	-0.13614	0.0240353	7.83027	novel	rs11785244	1.81973e-05	FALSE
gfr_crecys_2021	chr8	59964371	59972457	8_59964371_59972457	59972456	G	A	rs13258653	22.5106	TOX	417063	1.62312	0.290858	7.61975	novel	rs1913641	1.76345e-05	FALSE
cystatin	chr8	66550598	66862526	8_66550598_66862526	66692011	C	T	rs11557049	6.67682	PDE7A	417063	0.00387572	0.000579337	10.6506	in catalog	rs11557049	1	TRUE
gfr_crecys_2021	chr8	66550598	66957505	8_66550598_66957505	66692011	C	T	rs11557049	6.67682	PDE7A	417063	-4.27513	0.486338	17.8254	in catalog	rs11557049	1	TRUE
creatinine	chr8	66550598	66957505	8_66550598_66957505	66692011	C	T	rs11557049	6.67682	PDE7A	417063	0.379027	0.0479666	14.5601	in catalog	rs11557049	1	TRUE
cystatin	chr8	70373636	70373636	8_70373636_70373636	70373636	C	G	rs16935894	12.6665	SULF1	417063	0.00237137	0.000434173	7.32645	novel	rs11557049	0.000112536	FALSE
gfr_crecys_2021	chr8	72648089	72675669	8_72648089_72675669	72648090	C	T	rs13281719	9.17337	AC009446.1	417063	2.65411	0.423752	9.42349	in ld	rs35165944	0.987473	FALSE
gfr_crecys_2021	chr8	76345924	76521932	8_76345924_76521932	76345925	C	T	rs2672854	13.8703	HNF4G	417063	2.03765	0.350894	8.19626	same gene	rs2922785	0.330181	TRUE
creatinine	chr8	76345924	76521932	8_76345924_76521932	76345925	C	T	rs2672854	13.8703	HNF4G	417063	-0.257001	0.0346065	12.9515	same gene	rs2941490	0.331545	TRUE
cystatin	chr8	81299781	81299781	8_81299781_81299781	81299781	TG	T	rs202052484	39.9032	AC034114.2	417063	-0.00164702	0.000300036	7.39415	novel	rs11135916	1.20766e-05	FALSE
creatinine	chr8	87244581	87562787	8_87244581_87562787	87332545	C	T	rs2953516	23.6516	SLC7A13	417063	-0.219822	0.0281404	14.2473	in ld	rs2976181	0.832527	TRUE
gfr_crecys_2021	chr8	87244581	87562787	8_87244581_87562787	87332545	C	T	rs2953516	23.6516	SLC7A13	417063	2.17345	0.285324	13.5864	in catalog	rs2953516	1	TRUE
gfr_crecys_2021	chr8	95667146	95988901	8_95667146_95988901	95676369	T	G	rs543060871	19.5126	ESRP1	417063	-1.99923	0.320104	9.37402	in ld	rs17717431	0.844654	TRUE
creatinine	chr8	102537998	102706241	8_102537998_102706241	102691931	T	C	rs62517426	38.8522	NCALD	417063	0.159115	0.0247427	9.89597	novel	rs3735709	0.0055573	FALSE
gfr_crecys_2021	chr8	102537998	102706241	8_102537998_102706241	102691931	T	C	rs62517426	38.8522	NCALD	417063	-1.54977	0.250873	9.1858	in ld	rs2096551	0.988793	TRUE
creatinine	chr8	110023512	110107826	8_110023512_110107826	110107825	G	A	rs12544197	49.3114	TRHR	417063	0.155768	0.0242378	9.88414	in catalog	rs12544197	1	TRUE
gfr_crecys_2021	chr8	120697076	121090501	8_120697076_121090501	120992183	A	T	rs7823956	26.4119	DEPTOR	417063	2.24828	0.275981	15.4253	same gene	rs79346194	0.000315976	TRUE
cystatin	chr8	120730209	121003685	8_120730209_121003685	120752932	A	AAAG	rs376277175	22.8653	TAF2	417063	-0.0027968	0.0003478	15.0504	novel	rs11135916	1.17362e-06	FALSE
creatinine	chr8	120749165	121003685	8_120749165_121003685	120992564	T	C	rs2875930	24.9774	DEPTOR	417063	-0.181815	0.0277532	10.2429	in ld	rs1814954	0.926376	TRUE
creatinine	chr8	126447307	126507390	8_126447307_126507390	126500031	C	G	rs28601761	41.9609	AC091114.1	417063	0.328342	0.0245063	40.2001	novel	rs2954021	0.643316	FALSE
gfr_crecys_2021	chr8	126447307	126507390	8_126447307_126507390	126500031	C	G	rs28601761	41.9609	AC091114.1	417063	-2.79223	0.248491	28.5657	in catalog	rs28601761	1	FALSE
cystatin	chr8	126447307	126507390	8_126447307_126507390	126507308	T	C	rs2980888	30.0714	AC091114.1	417063	0.0019276	0.000315341	9.00864	novel	rs6470361	0.0880902	FALSE
creatinine	chr8	129915149	129993564	8_129915149_129993564	129916890	A	G	rs1519845	38.2464	CCDC26	417063	0.151264	0.0246524	9.07176	in catalog	rs1519845	1	TRUE
gfr_crecys_2021	chr8	135576793	135649549	8_135576793_135649549	135637692	G	T	rs4909323	39.4439	ZFAT	417063	1.64785	0.24789	10.5251	in ld	rs2277138	0.995047	TRUE
creatinine	chr8	135598131	135637693	8_135598131_135637693	135619114	A	G	rs12544281	39.5268	ZFAT	417063	-0.158555	0.0244427	10.0566	same gene	rs7829427	0.151224	TRUE
gfr_crecys_2021	chr8	144886627	145154223	8_144886627_145154223	145018354	C	T	rs11786896	5.05366	PLEC	417063	-4.01729	0.560789	12.1041	in catalog	rs11786896	1	TRUE
creatinine	chr8	144886627	145566164	8_144886627_145566164	145018354	C	T	rs11786896	5.05366	PLEC	417063	0.591268	0.0553045	25.9474	in catalog	rs11786896	1	TRUE
cystatin	chr8	144890569	144890569	8_144890569_144890569	144890569	A	G	rs11136326	32.7571	SCRIB	417063	0.00183848	0.000313387	8.35122	novel	rs11557049	4.2916e-06	FALSE
creatinine	chr9	1953095	1963334	9_1953095_1963334	1953096	TCAA	T	rs776511711	46.8373	AL591644.1	417063	0.146459	0.0242678	8.79867	novel	rs7030351	4.41715e-05	FALSE
gfr_crecys_2021	chr9	1953095	1963334	9_1953095_1963334	1953096	TCAA	T	rs776511711	46.8373	AL591644.1	417063	-1.52794	0.246057	9.27461	novel	rs550057	2.18654e-05	FALSE
creatinine	chr9	4244336	4294952	9_4244336_4294952	4282334	G	T	rs79440020	8.29448	GLIS3	417063	0.329871	0.0434524	13.4992	in ld	rs78125676	0.993737	TRUE
gfr_crecys_2021	chr9	4246551	4294952	9_4246551_4294952	4283325	G	C	rs4615630	8.31389	GLIS3	417063	-3.34895	0.439248	13.6092	novel	rs72766638	1.23676e-05	FALSE
gfr_crecys_2021	chr9	6171730	6529989	9_6171730_6529989	6399588	C	G	rs922221	5.4544	UHRF2	417063	3.99633	0.534352	13.1242	same gene	rs201172162	0.646475	TRUE
creatinine	chr9	6216118	6529989	9_6216118_6529989	6400367	T	C	rs7852138	5.4527	UHRF2	417063	-0.382492	0.0527154	12.3979	in ld	rs10758782	0.990518	TRUE
cystatin	chr9	6412950	6475634	9_6412950_6475634	6469964	T	G	rs7869419	5.31986	UHRF2	417063	0.00369496	0.000646852	7.95239	novel	rs1800546	7.18598e-06	FALSE
gfr_crecys_2021	chr9	13976613	14138892	9_13976613_14138892	14116484	C	T	rs498010	18.3315	NFIB	417063	1.94809	0.316667	9.11547	novel	rs2274786	1.22084e-05	FALSE
cystatin	chr9	13980084	14179004	9_13980084_14179004	14116484	C	T	rs498010	18.3315	NFIB	417063	-0.0029119	0.000377197	13.9328	in catalog	rs498010	1	TRUE
cystatin	chr9	16446155	16484871	9_16446155_16484871	16446156	A	C	rs4961718	47.7715	BNC2	417063	-0.00168595	0.000292399	8.09014	in ld	rs1999032	0.861216	TRUE
cystatin	chr9	32512786	32574338	9_32512786_32574338	32561617	A	G	rs10813836	31.932	NDUFB6	417063	-0.00176512	0.000312193	7.80438	novel	rs113495277	1.86381e-06	FALSE
creatinine	chr9	33109148	34317386	9_33109148_34317386	34114106	C	CA	rs553620189	23.4854	DCAF12	417063	-0.200169	0.0285854	11.5989	same gene	rs11557154	0.423494	TRUE
gfr_crecys_2021	chr9	34114106	34114106	9_34114106_34114106	34114106	C	CA	rs553620189	23.4854	DCAF12	417063	1.73739	0.28984	8.68925	novel	rs544169	0.0935335	FALSE
cystatin	chr9	71006142	71562781	9_71006142_71562781	71176227	G	T	rs11142926	27.8332	TMEM252-DT	417063	-0.00336728	0.000322477	24.7939	novel	rs61311941	1.08517e-05	FALSE
gfr_crecys_2021	chr9	71006142	71643487	9_71006142_71643487	71434465	G	A	rs10746942	37.8429	PIP5K1B	417063	3.96167	0.250299	55.6819	in catalog	rs10746942	1	TRUE
creatinine	chr9	71041531	71605341	9_71041531_71605341	71434707	A	C	rs4744712	39.8407	PIP5K1B	417063	-0.406009	0.0244412	61.2212	in catalog	rs4744712	1	TRUE
gfr_crecys_2021	chr9	92234040	92269039	9_92234040_92269039	92268201	T	C	rs76028392	5.33723	AL606807.1	417063	3.97587	0.54445	12.5484	in ld	rs78040893	0.999585	FALSE
cystatin	chr9	92236020	92269039	9_92236020_92269039	92269038	G	T	rs78040893	5.34935	AL606807.1	417063	-0.00446084	0.000647869	11.2388	novel	rs61311941	0.644591	FALSE
creatinine	chr9	92264394	92269039	9_92264394_92269039	92268201	T	C	rs76028392	5.33723	AL606807.1	417063	-0.308932	0.0536984	8.05707	novel	rs78343805	0.650805	FALSE
creatinine	chr9	95883864	95891462	9_95883864_95891462	95887320	G	T	rs2275848	18.6602	NINJ1	417063	-0.187895	0.0307142	9.0217	novel	rs7030351	1.25907e-05	FALSE
gfr_crecys_2021	chr9	95883957	95887321	9_95883957_95887321	95887320	G	T	rs2275848	18.6602	NINJ1	417063	1.75861	0.311421	7.78692	in catalog	rs2275848	1	TRUE
cystatin	chr9	96907136	96919183	9_96907136_96919183	96915748	G	A	rs12341087	43.9619	AL158152.1	417063	-0.00166631	0.000291618	7.95697	novel	rs61311941	1.64048e-05	FALSE
gfr_crecys_2021	chr9	97282788	97341497	9_97282788_97341497	97341496	T	C	rs2460137	7.1124	FBP2	417063	-2.82972	0.475171	8.58497	novel	rs72750344	0.000990174	FALSE
creatinine	chr9	97334704	97341497	9_97334704_97341497	97341496	T	C	rs2460137	7.1124	FBP2	417063	0.25964	0.0468647	7.51959	novel	rs937482	7.27526e-06	FALSE
gfr_crecys_2021	chr9	101562826	101562826	9_101562826_101562826	101562826	CT	C	9:101562826_CT_C	9.6992	AL807776.1	417063	2.40992	0.424452	7.86459	novel	rs72750344	1.09985e-05	FALSE
creatinine	chr9	104209068	104209068	9_104209068_104209068	104209068	A	G	rs142540788	1.08226	ALDOB	417063	-0.762256	0.122194	9.35322	same gene	rs1800546	0.526433	TRUE
gfr_crecys_2021	chr9	104209068	104209068	9_104209068_104209068	104209068	A	G	rs142540788	1.08226	ALDOB	417063	8.4263	1.23895	10.9834	novel	rs2780955	0.000664213	FALSE
gfr_crecys_2021	chr9	106723147	107008812	9_106723147_107008812	106853118	GAACT	G	rs781552264	45.6769	SMC2-AS1	417063	-1.62027	0.244038	10.5012	novel	rs1226591	2.02298e-05	FALSE
cystatin	chr9	106779439	107040714	9_106779439_107040714	106852385	A	C	rs4743684	46.5876	SMC2-AS1	417063	0.00185575	0.000290142	9.79677	novel	rs1800546	2.56956e-05	FALSE
creatinine	chr9	112197511	112227986	9_112197511_112227986	112220470	C	G	rs7033550	34.7288	PTPN3	417063	0.170901	0.0251032	11.0038	same gene	rs3808877	0.00110098	TRUE
creatinine	chr9	112197511	112227986	9_112197511_112227986	112220470	C	G	rs7033550	0.275112	PTPN3	417063	0.170901	0.0251032	11.0038	same gene	rs3808877	0.00110098	TRUE
gfr_crecys_2021	chr9	112197511	113454160	9_112197511_113454160	112804029	T	G	rs260208	38.3687	PALM2AKAP2	417063	1.74285	0.2498	11.52	novel	rs2274786	0.000526968	FALSE
cystatin	chr9	112780006	113379549	9_112780006_113379549	112804029	T	G	rs260208	38.3687	PALM2AKAP2	417063	-0.00239208	0.00029755	15.0428	novel	rs1800546	1.2423e-05	FALSE
creatinine	chr9	119139488	119485174	9_119139488_119485174	119309525	G	C	rs4837613	48.9256	ASTN2	417063	-0.205235	0.0240615	16.8316	in catalog	rs4837613	1	FALSE
gfr_crecys_2021	chr9	119139488	119485174	9_119139488_119485174	119309525	G	C	rs4837613	48.9256	ASTN2	417063	2.27846	0.243962	20.0118	same gene	rs1321917	0.640436	TRUE
cystatin	chr9	119200947	119484578	9_119200947_119484578	119309525	G	C	rs4837613	48.9256	ASTN2	417063	-0.00185198	0.000290619	9.73028	novel	rs10869365	1.90577e-06	FALSE
gfr_crecys_2021	chr9	123675894	123707282	9_123675894_123707282	123707281	C	T	rs141350020	4.23388	C5	417063	3.97018	0.617666	9.88714	novel	rs72750344	1.53381e-05	FALSE
cystatin	chr9	123675894	123707282	9_123675894_123707282	123707281	C	T	rs141350020	4.23388	C5	417063	-0.00498065	0.000735746	10.8881	novel	rs113495277	0.49591	FALSE
gfr_crecys_2021	chr9	130699318	130731512	9_130699318_130731512	130727344	C	T	rs62585313	9.65443	FAM102A	417063	-2.27128	0.410434	7.50382	same gene	rs7870184	0.763902	TRUE
gfr_crecys_2021	chr9	132629185	133478828	9_132629185_133478828	132629186	T	C	rs1108532	10.2527	USP20	417063	-2.55547	0.399619	9.79329	novel	rs11791149	5.81792e-05	FALSE
creatinine	chr9	132629186	132629186	9_132629186_132629186	132629186	T	C	rs1108532	10.2527	USP20	417063	0.220307	0.0394134	7.6427	in ld	rs62583579	0.842379	TRUE
cystatin	chr9	133776542	133779927	9_133776542_133779927	133776543	A	G	rs3857984	41.4832	FIBCD1	417063	0.00170613	0.000295655	8.10229	novel	rs113495277	8.02969e-06	FALSE
creatinine	chr9	136132907	136974021	9_136132907_136974021	136146597	C	T	rs550057	25.4531	ABO	417063	-0.265968	0.0275334	21.3478	in catalog	rs550057	1	FALSE
creatinine	chr9	139082490	140389614	9_139082490_140389614	140358556	C	T	9:140358556_C_T	7.96637	PNPLA7	417063	-0.3961	0.0449479	17.9103	same gene	rs7860634	3.35491e-05	TRUE
cystatin	chr9	139082620	140130607	9_139082620_140130607	140130606	A	T	9:140130606_A_T	16.462	SLC34A3	417063	-0.00277654	0.000389819	11.9745	same gene	rs1800546	4.83306e-06	TRUE
gfr_crecys_2021	chr9	139094179	140389614	9_139094179_140389614	140130606	A	T	9:140130606_A_T	16.462	SLC34A3	417063	2.92103	0.327244	18.3538	novel	rs61482805	9.19728e-05	FALSE
