# Supplementary material for: Genetic analysis of elevated levels of creatinine and cystatin C biomarkers reveals novel genetic loci associated with kidney function
Source: Hum Mol Genet. 2025 Feb 10;34(9):751–64. doi: 10.1093/hmg/ddaf018 (PMC12010162; doi:10.1093/hmg/ddaf018)
Supplement: table_s6_ddaf018 [file table_s6_ddaf018.zip › table_s6_ddaf018.csv]

Trait	Database	Gene set	p-value	Adjusted p-value (Benjamini-Hochberg)	Odds-ratio
shared	GTEx_Tissues_V8_2023	Adipose - Subcutaneous Female 50-59 Up	0.687959009576293	0.687959009576293	0.863855950812473
shared	GTEx_Tissues_V8_2023	Adipose - Subcutaneous Female 60-69 Up	0.687959009576293	0.687959009576293	0.863855950812473
shared	GTEx_Tissues_V8_2023	Adipose - Subcutaneous Male 30-39 Up	0.687959009576293	0.687959009576293	0.863855950812473
shared	GTEx_Tissues_V8_2023	Adipose - Subcutaneous Male 40-49 Up	0.687959009576293	0.687959009576293	0.863855950812473
shared	GTEx_Tissues_V8_2023	Adipose - Subcutaneous Male 50-59 Up	0.632569155498081	0.687959009576293	1.00685421994885
shared	GTEx_Tissues_V8_2023	Adipose - Subcutaneous Male 60-69 Up	0.551999209496933	0.687959009576293	1.2596547314578
shared	GTEx_Tissues_V8_2023	Adipose - Subcutaneous Male 70-79 Up	0.687959009576293	0.687959009576293	0.863855950812473
shared	GTEx_Tissues_V8_2023	Adipose - Visceral (Omentum) Female 20-29 Up	0.687959009576293	0.687959009576293	0.863855950812473
shared	GTEx_Tissues_V8_2023	Adipose - Visceral (Omentum) Male 60-69 Up	0.577368384457511	0.687959009576293	1.17307921381775
shared	GTEx_Tissues_V8_2023	Adipose - Visceral (Omentum) Male 70-79 Up	0.687959009576293	0.687959009576293	0.863855950812473
shared	GTEx_Tissues_V8_2023	Adrenal Gland Female 20-29 Up	0.687959009576293	0.687959009576293	0.863855950812473
shared	GTEx_Tissues_V8_2023	Adrenal Gland Female 30-39 Up	0.109414519515626	0.45696652268291	2.66847531199132
shared	GTEx_Tissues_V8_2023	Adrenal Gland Female 40-49 Up	0.321506425753241	0.629709137337383	1.75305231262811
shared	GTEx_Tissues_V8_2023	Adrenal Gland Female 50-59 Up	0.687959009576293	0.687959009576293	0.863855950812473
shared	GTEx_Tissues_V8_2023	Adrenal Gland Male 20-29 Up	0.687959009576293	0.687959009576293	0.863855950812473
shared	GTEx_Tissues_V8_2023	Adrenal Gland Male 30-39 Up	0.321506425753241	0.629709137337383	1.75305231262811
shared	GTEx_Tissues_V8_2023	Adrenal Gland Male 40-49 Up	0.687959009576293	0.687959009576293	0.863855950812473
shared	GTEx_Tissues_V8_2023	Adrenal Gland Male 50-59 Up	0.321506425753241	0.629709137337383	1.75305231262811
shared	GTEx_Tissues_V8_2023	Adrenal Gland Male 60-69 Up	0.687959009576293	0.687959009576293	0.863855950812473
shared	GTEx_Tissues_V8_2023	Adrenal Gland Male 70-79 Up	0.321506425753241	0.629709137337383	1.75305231262811
shared	GTEx_Tissues_V8_2023	Artery - Aorta Female 20-29 Up	0.109414519515626	0.45696652268291	2.66847531199132
shared	GTEx_Tissues_V8_2023	Artery - Aorta Female 30-39 Up	0.321506425753241	0.629709137337383	1.75305231262811
shared	GTEx_Tissues_V8_2023	Artery - Aorta Female 40-49 Up	0.321506425753241	0.629709137337383	1.75305231262811
shared	GTEx_Tissues_V8_2023	Artery - Aorta Female 50-59 Up	0.321506425753241	0.629709137337383	1.75305231262811
shared	GTEx_Tissues_V8_2023	Artery - Aorta Female 60-69 Up	0.321506425753241	0.629709137337383	1.75305231262811
shared	GTEx_Tissues_V8_2023	Artery - Aorta Female 70-79 Up	0.687959009576293	0.687959009576293	0.863855950812473
shared	GTEx_Tissues_V8_2023	Artery - Aorta Male 20-29 Up	0.321506425753241	0.629709137337383	1.75305231262811
shared	GTEx_Tissues_V8_2023	Artery - Aorta Male 30-39 Up	0.321506425753241	0.629709137337383	1.75305231262811
shared	GTEx_Tissues_V8_2023	Artery - Aorta Male 40-49 Up	0.321506425753241	0.629709137337383	1.75305231262811
shared	GTEx_Tissues_V8_2023	Artery - Aorta Male 50-59 Up	0.321506425753241	0.629709137337383	1.75305231262811
shared	GTEx_Tissues_V8_2023	Artery - Aorta Male 60-69 Up	0.687959009576293	0.687959009576293	0.863855950812473
shared	GTEx_Tissues_V8_2023	Artery - Aorta Male 70-79 Up	0.321506425753241	0.629709137337383	1.75305231262811
shared	GTEx_Tissues_V8_2023	Artery - Coronary Female 20-29 Up	0.466430624222316	0.687959009576293	1.61739130434783
shared	GTEx_Tissues_V8_2023	Artery - Coronary Female 40-49 Up	0.109414519515626	0.45696652268291	2.66847531199132
shared	GTEx_Tissues_V8_2023	Artery - Coronary Female 60-69 Up	0.244621916163569	0.629709137337383	2.14945414847162
shared	GTEx_Tissues_V8_2023	Artery - Coronary Male 20-29 Up	0.291702540050869	0.629709137337383	1.88857430778828
shared	GTEx_Tissues_V8_2023	Artery - Coronary Male 40-49 Up	0.61948160743965	0.687959009576293	1.04384941675504
shared	GTEx_Tissues_V8_2023	Artery - Coronary Male 50-59 Up	0.274590162455509	0.629709137337383	1.97580685639713
shared	GTEx_Tissues_V8_2023	Artery - Coronary Male 60-69 Up	0.551999209496933	0.687959009576293	1.2596547314578
shared	GTEx_Tissues_V8_2023	Artery - Coronary Male 70-79 Up	0.67304183888299	0.687959009576293	0.900411899313501
shared	GTEx_Tissues_V8_2023	Artery - Tibial Female 50-59 Up	0.687959009576293	0.687959009576293	0.863855950812473
shared	GTEx_Tissues_V8_2023	Artery - Tibial Female 60-69 Up	0.321506425753241	0.629709137337383	1.75305231262811
shared	GTEx_Tissues_V8_2023	Artery - Tibial Female 70-79 Up	0.321506425753241	0.629709137337383	1.75305231262811
shared	GTEx_Tissues_V8_2023	Artery - Tibial Male 50-59 Up	0.687959009576293	0.687959009576293	0.863855950812473
shared	GTEx_Tissues_V8_2023	Artery - Tibial Male 60-69 Up	0.687959009576293	0.687959009576293	0.863855950812473
shared	GTEx_Tissues_V8_2023	Artery - Tibial Male 70-79 Up	0.321506425753241	0.629709137337383	1.75305231262811
shared	GTEx_Tissues_V8_2023	Bladder Female 40-49 Up	0.321506425753241	0.629709137337383	1.75305231262811
shared	GTEx_Tissues_V8_2023	Bladder Male 40-49 Up	0.0952088739291516	0.45696652268291	4.00649944145425
shared	GTEx_Tissues_V8_2023	Bladder Male 50-59 Up	0.0287625330650177	0.214962089222764	3.61104992657856
shared	GTEx_Tissues_V8_2023	Brain - Caudate (Basal Ganglia) Female 20-29 Up	0.321506425753241	0.629709137337383	1.75305231262811
shared	GTEx_Tissues_V8_2023	Brain - Caudate (Basal Ganglia) Male 30-39 Up	0.687959009576293	0.687959009576293	0.863855950812473
shared	GTEx_Tissues_V8_2023	Brain - Caudate (Basal Ganglia) Male 40-49 Up	0.687959009576293	0.687959009576293	0.863855950812473
shared	GTEx_Tissues_V8_2023	Brain - Cerebellar Hemisphere Female 20-29 Up	0.687959009576293	0.687959009576293	0.863855950812473
shared	GTEx_Tissues_V8_2023	Brain - Cerebellar Hemisphere Female 50-59 Up	0.321506425753241	0.629709137337383	1.75305231262811
shared	GTEx_Tissues_V8_2023	Brain - Cerebellar Hemisphere Female 60-69 Up	0.321506425753241	0.629709137337383	1.75305231262811
shared	GTEx_Tissues_V8_2023	Brain - Cerebellar Hemisphere Male 40-49 Up	0.687959009576293	0.687959009576293	0.863855950812473
shared	GTEx_Tissues_V8_2023	Brain - Cerebellar Hemisphere Male 50-59 Up	0.321506425753241	0.629709137337383	1.75305231262811
shared	GTEx_Tissues_V8_2023	Brain - Cerebellar Hemisphere Male 60-69 Up	0.321506425753241	0.629709137337383	1.75305231262811
shared	GTEx_Tissues_V8_2023	Brain - Cerebellar Hemisphere Male 70-79 Up	0.687959009576293	0.687959009576293	0.863855950812473
shared	GTEx_Tissues_V8_2023	Brain - Cerebellum Female 50-59 Up	0.687959009576293	0.687959009576293	0.863855950812473
shared	GTEx_Tissues_V8_2023	Brain - Cerebellum Female 60-69 Up	0.321506425753241	0.629709137337383	1.75305231262811
shared	GTEx_Tissues_V8_2023	Brain - Cerebellum Male 20-29 Up	0.687959009576293	0.687959009576293	0.863855950812473
shared	GTEx_Tissues_V8_2023	Brain - Cerebellum Male 50-59 Up	0.687959009576293	0.687959009576293	0.863855950812473
shared	GTEx_Tissues_V8_2023	Brain - Cerebellum Male 60-69 Up	0.687959009576293	0.687959009576293	0.863855950812473
shared	GTEx_Tissues_V8_2023	Brain - Cerebellum Male 70-79 Up	0.687959009576293	0.687959009576293	0.863855950812473
shared	GTEx_Tissues_V8_2023	Brain - Cortex Female 20-29 Up	0.687959009576293	0.687959009576293	0.863855950812473
shared	GTEx_Tissues_V8_2023	Brain - Cortex Female 50-59 Up	0.687959009576293	0.687959009576293	0.863855950812473
shared	GTEx_Tissues_V8_2023	Brain - Cortex Male 70-79 Up	0.687959009576293	0.687959009576293	0.863855950812473
shared	GTEx_Tissues_V8_2023	Brain - Frontal Cortex (BA9) Female 40-49 Up	0.687959009576293	0.687959009576293	0.863855950812473
shared	GTEx_Tissues_V8_2023	Brain - Frontal Cortex (BA9) Male 20-29 Up	0.687959009576293	0.687959009576293	0.863855950812473
shared	GTEx_Tissues_V8_2023	Brain - Hippocampus Female 50-59 Up	0.687959009576293	0.687959009576293	0.863855950812473
shared	GTEx_Tissues_V8_2023	Brain - Hippocampus Male 40-49 Up	0.687959009576293	0.687959009576293	0.863855950812473
shared	GTEx_Tissues_V8_2023	Brain - Hypothalamus Male 20-29 Up	0.321506425753241	0.629709137337383	1.75305231262811
shared	GTEx_Tissues_V8_2023	Brain - Substantia Nigra Male 70-79 Up	0.687959009576293	0.687959009576293	0.863855950812473
shared	GTEx_Tissues_V8_2023	Breast - Mammary Tissue Female 70-79 Up	0.687959009576293	0.687959009576293	0.863855950812473
shared	GTEx_Tissues_V8_2023	Cells - Cultured Fibroblasts Female 20-29 Up	0.687959009576293	0.687959009576293	0.863855950812473
shared	GTEx_Tissues_V8_2023	Cells - Cultured Fibroblasts Female 50-59 Up	0.687959009576293	0.687959009576293	0.863855950812473
shared	GTEx_Tissues_V8_2023	Cells - Cultured Fibroblasts Female 60-69 Up	0.687959009576293	0.687959009576293	0.863855950812473
shared	GTEx_Tissues_V8_2023	Cells - Cultured Fibroblasts Female 70-79 Up	0.687959009576293	0.687959009576293	0.863855950812473
shared	GTEx_Tissues_V8_2023	Cells - Cultured Fibroblasts Male 20-29 Up	0.321506425753241	0.629709137337383	1.75305231262811
shared	GTEx_Tissues_V8_2023	Cells - Cultured Fibroblasts Male 30-39 Up	0.687959009576293	0.687959009576293	0.863855950812473
shared	GTEx_Tissues_V8_2023	Cells - Cultured Fibroblasts Male 40-49 Up	0.321506425753241	0.629709137337383	1.75305231262811
shared	GTEx_Tissues_V8_2023	Cells - Cultured Fibroblasts Male 50-59 Up	0.687959009576293	0.687959009576293	0.863855950812473
shared	GTEx_Tissues_V8_2023	Cells - Cultured Fibroblasts Male 60-69 Up	0.687959009576293	0.687959009576293	0.863855950812473
shared	GTEx_Tissues_V8_2023	Cells - Cultured Fibroblasts Male 70-79 Up	0.321506425753241	0.629709137337383	1.75305231262811
shared	GTEx_Tissues_V8_2023	Cells - EBV-transformed Lymphocytes Female 20-29 Up	0.321506425753241	0.629709137337383	1.75305231262811
shared	GTEx_Tissues_V8_2023	Cells - EBV-transformed Lymphocytes Female 40-49 Up	0.687959009576293	0.687959009576293	0.863855950812473
shared	GTEx_Tissues_V8_2023	Cells - EBV-transformed Lymphocytes Female 50-59 Up	0.321506425753241	0.629709137337383	1.75305231262811
shared	GTEx_Tissues_V8_2023	Cells - EBV-transformed Lymphocytes Female 60-69 Up	0.687959009576293	0.687959009576293	0.863855950812473
shared	GTEx_Tissues_V8_2023	Cells - EBV-transformed Lymphocytes Male 20-29 Up	0.321506425753241	0.629709137337383	1.75305231262811
shared	GTEx_Tissues_V8_2023	Cells - EBV-transformed Lymphocytes Male 30-39 Up	0.321506425753241	0.629709137337383	1.75305231262811
shared	GTEx_Tissues_V8_2023	Cells - EBV-transformed Lymphocytes Male 40-49 Up	0.321506425753241	0.629709137337383	1.75305231262811
shared	GTEx_Tissues_V8_2023	Cells - EBV-transformed Lymphocytes Male 50-59 Up	0.321506425753241	0.629709137337383	1.75305231262811
shared	GTEx_Tissues_V8_2023	Cells - EBV-transformed Lymphocytes Male 60-69 Up	0.321506425753241	0.629709137337383	1.75305231262811
shared	GTEx_Tissues_V8_2023	Cervix - Ectocervix Female 40-49 Up	0.321506425753241	0.629709137337383	1.75305231262811
shared	GTEx_Tissues_V8_2023	Cervix - Endocervix Female 40-49 Up	0.687959009576293	0.687959009576293	0.863855950812473
shared	GTEx_Tissues_V8_2023	Colon - Sigmoid Female 20-29 Up	0.687959009576293	0.687959009576293	0.863855950812473
shared	GTEx_Tissues_V8_2023	Colon - Sigmoid Female 40-49 Up	0.687959009576293	0.687959009576293	0.863855950812473
shared	GTEx_Tissues_V8_2023	Colon - Sigmoid Female 70-79 Up	0.687959009576293	0.687959009576293	0.863855950812473
shared	GTEx_Tissues_V8_2023	Colon - Sigmoid Male 20-29 Up	0.687959009576293	0.687959009576293	0.863855950812473
shared	GTEx_Tissues_V8_2023	Colon - Sigmoid Male 30-39 Up	0.687959009576293	0.687959009576293	0.863855950812473
shared	GTEx_Tissues_V8_2023	Colon - Sigmoid Male 40-49 Up	0.687959009576293	0.687959009576293	0.863855950812473
shared	GTEx_Tissues_V8_2023	Colon - Sigmoid Male 50-59 Up	0.687959009576293	0.687959009576293	0.863855950812473
shared	GTEx_Tissues_V8_2023	Colon - Transverse Female 60-69 Up	0.364602284703697	0.687959009576293	2.25755148741419
shared	GTEx_Tissues_V8_2023	Esophagus - Gastroesophageal Junction Female 20-29 Up	0.687959009576293	0.687959009576293	0.863855950812473
shared	GTEx_Tissues_V8_2023	Esophagus - Gastroesophageal Junction Female 40-49 Up	0.484755857066756	0.687959009576293	1.53051242236025
shared	GTEx_Tissues_V8_2023	Esophagus - Gastroesophageal Junction Female 50-59 Up	0.615016760056027	0.687959009576293	1.05679012345679
shared	GTEx_Tissues_V8_2023	Esophagus - Gastroesophageal Junction Male 20-29 Up	0.687959009576293	0.687959009576293	0.863855950812473
shared	GTEx_Tissues_V8_2023	Esophagus - Gastroesophageal Junction Male 30-39 Up	0.645208450193159	0.687959009576293	0.972381422924901
shared	GTEx_Tissues_V8_2023	Esophagus - Gastroesophageal Junction Male 40-49 Up	0.386408572512288	0.687959009576293	2.09204665959703
shared	GTEx_Tissues_V8_2023	Esophagus - Gastroesophageal Junction Male 50-59 Up	0.427810774280696	0.687959009576293	1.82442183163737
shared	GTEx_Tissues_V8_2023	Esophagus - Gastroesophageal Junction Male 70-79 Up	0.109414519515626	0.45696652268291	2.66847531199132
shared	GTEx_Tissues_V8_2023	Esophagus - Muscularis Female 20-29 Up	0.109414519515626	0.45696652268291	2.66847531199132
shared	GTEx_Tissues_V8_2023	Esophagus - Muscularis Female 30-39 Up	0.321506425753241	0.629709137337383	1.75305231262811
shared	GTEx_Tissues_V8_2023	Esophagus - Muscularis Female 40-49 Up	0.623894895032714	0.687959009576293	1.03122053431116
shared	GTEx_Tissues_V8_2023	Esophagus - Muscularis Female 50-59 Up	0.109414519515626	0.45696652268291	2.66847531199132
shared	GTEx_Tissues_V8_2023	Esophagus - Muscularis Female 60-69 Up	0.530616710857115	0.687959009576293	1.33865489130435
shared	GTEx_Tissues_V8_2023	Esophagus - Muscularis Female 70-79 Up	0.109414519515626	0.45696652268291	2.66847531199132
shared	GTEx_Tissues_V8_2023	Esophagus - Muscularis Male 20-29 Up	0.109414519515626	0.45696652268291	2.66847531199132
shared	GTEx_Tissues_V8_2023	Esophagus - Muscularis Male 30-39 Up	0.109414519515626	0.45696652268291	2.66847531199132
shared	GTEx_Tissues_V8_2023	Esophagus - Muscularis Male 40-49 Up	0.0797177281466434	0.45696652268291	3.08348997493734
shared	GTEx_Tissues_V8_2023	Esophagus - Muscularis Male 50-59 Up	0.0862192126665259	0.45696652268291	2.9767090139141
shared	GTEx_Tissues_V8_2023	Esophagus - Muscularis Male 60-69 Up	0.502454346216794	0.687959009576293	1.45246868091378
shared	GTEx_Tissues_V8_2023	Esophagus - Muscularis Male 70-79 Up	0.274590162455509	0.629709137337383	1.97580685639713
shared	GTEx_Tissues_V8_2023	Fallopian Tube Female 40-49 Up	0.567397059383528	0.687959009576293	1.2062461726883
shared	GTEx_Tissues_V8_2023	Fallopian Tube Female 50-59 Up	0.687959009576293	0.687959009576293	0.863855950812473
shared	GTEx_Tissues_V8_2023	Heart - Atrial Appendage Female 20-29 Up	0.687959009576293	0.687959009576293	0.863855950812473
shared	GTEx_Tissues_V8_2023	Heart - Atrial Appendage Female 30-39 Up	0.687959009576293	0.687959009576293	0.863855950812473
shared	GTEx_Tissues_V8_2023	Heart - Atrial Appendage Female 40-49 Up	0.687959009576293	0.687959009576293	0.863855950812473
shared	GTEx_Tissues_V8_2023	Heart - Atrial Appendage Female 50-59 Up	0.687959009576293	0.687959009576293	0.863855950812473
shared	GTEx_Tissues_V8_2023	Heart - Atrial Appendage Female 60-69 Up	0.687959009576293	0.687959009576293	0.863855950812473
shared	GTEx_Tissues_V8_2023	Heart - Atrial Appendage Female 70-79 Up	0.687959009576293	0.687959009576293	0.863855950812473
shared	GTEx_Tissues_V8_2023	Heart - Atrial Appendage Male 20-29 Up	0.687959009576293	0.687959009576293	0.863855950812473
shared	GTEx_Tissues_V8_2023	Heart - Atrial Appendage Male 40-49 Up	0.687959009576293	0.687959009576293	0.863855950812473
shared	GTEx_Tissues_V8_2023	Heart - Atrial Appendage Male 50-59 Up	0.687959009576293	0.687959009576293	0.863855950812473
shared	GTEx_Tissues_V8_2023	Heart - Atrial Appendage Male 60-69 Up	0.687959009576293	0.687959009576293	0.863855950812473
shared	GTEx_Tissues_V8_2023	Heart - Atrial Appendage Male 70-79 Up	0.687959009576293	0.687959009576293	0.863855950812473
shared	GTEx_Tissues_V8_2023	Kidney - Cortex Female 50-59 Up	2.09502781008028e-05	0.00594987898062799	7.67284070969
shared	GTEx_Tissues_V8_2023	Kidney - Cortex Female 60-69 Up	0.000161183873096223	0.0114440549898318	6.61155913978495
shared	GTEx_Tissues_V8_2023	Kidney - Cortex Male 30-39 Up	0.00107441921017978	0.0610270111382117	5.58156028368794
shared	GTEx_Tissues_V8_2023	Kidney - Cortex Male 40-49 Up	0.109414519515626	0.45696652268291	2.66847531199132
shared	GTEx_Tissues_V8_2023	Kidney - Cortex Male 50-59 Up	0.00609577499183241	0.0961777832044669	4.5817419655333
shared	GTEx_Tissues_V8_2023	Kidney - Cortex Male 60-69 Up	0.000161183873096223	0.0114440549898318	6.61155913978495
shared	GTEx_Tissues_V8_2023	Kidney - Cortex Male 70-79 Up	0.000161183873096223	0.0114440549898318	6.61155913978495
shared	GTEx_Tissues_V8_2023	Liver Female 20-29 Up	0.321506425753241	0.629709137337383	1.75305231262811
shared	GTEx_Tissues_V8_2023	Liver Female 30-39 Up	0.687959009576293	0.687959009576293	0.863855950812473
shared	GTEx_Tissues_V8_2023	Liver Female 40-49 Up	0.687959009576293	0.687959009576293	0.863855950812473
shared	GTEx_Tissues_V8_2023	Liver Female 50-59 Up	0.0287625330650177	0.214962089222764	3.61104992657856
shared	GTEx_Tissues_V8_2023	Liver Female 60-69 Up	0.0287625330650177	0.214962089222764	3.61104992657856
shared	GTEx_Tissues_V8_2023	Liver Male 20-29 Up	0.687959009576293	0.687959009576293	0.863855950812473
shared	GTEx_Tissues_V8_2023	Liver Male 30-39 Up	0.0287625330650177	0.214962089222764	3.61104992657856
shared	GTEx_Tissues_V8_2023	Liver Male 40-49 Up	0.0287625330650177	0.214962089222764	3.61104992657856
shared	GTEx_Tissues_V8_2023	Liver Male 50-59 Up	0.321506425753241	0.629709137337383	1.75305231262811
shared	GTEx_Tissues_V8_2023	Liver Male 60-69 Up	0.109414519515626	0.45696652268291	2.66847531199132
shared	GTEx_Tissues_V8_2023	Liver Male 70-79 Up	0.687959009576293	0.687959009576293	0.863855950812473
shared	GTEx_Tissues_V8_2023	Lung Female 20-29 Up	0.321506425753241	0.629709137337383	1.75305231262811
shared	GTEx_Tissues_V8_2023	Lung Female 30-39 Up	0.687959009576293	0.687959009576293	0.863855950812473
shared	GTEx_Tissues_V8_2023	Lung Female 40-49 Up	0.109414519515626	0.45696652268291	2.66847531199132
shared	GTEx_Tissues_V8_2023	Lung Female 50-59 Up	0.109414519515626	0.45696652268291	2.66847531199132
shared	GTEx_Tissues_V8_2023	Lung Female 60-69 Up	0.321506425753241	0.629709137337383	1.75305231262811
shared	GTEx_Tissues_V8_2023	Lung Female 70-79 Up	0.321506425753241	0.629709137337383	1.75305231262811
shared	GTEx_Tissues_V8_2023	Lung Male 20-29 Up	0.687959009576293	0.687959009576293	0.863855950812473
shared	GTEx_Tissues_V8_2023	Lung Male 30-39 Up	0.109414519515626	0.45696652268291	2.66847531199132
shared	GTEx_Tissues_V8_2023	Lung Male 40-49 Up	0.109414519515626	0.45696652268291	2.66847531199132
shared	GTEx_Tissues_V8_2023	Lung Male 50-59 Up	0.109414519515626	0.45696652268291	2.66847531199132
shared	GTEx_Tissues_V8_2023	Lung Male 60-69 Up	0.109414519515626	0.45696652268291	2.66847531199132
shared	GTEx_Tissues_V8_2023	Lung Male 70-79 Up	0.109414519515626	0.45696652268291	2.66847531199132
shared	GTEx_Tissues_V8_2023	Minor Salivary Gland Female 30-39 Up	0.687959009576293	0.687959009576293	0.863855950812473
shared	GTEx_Tissues_V8_2023	Minor Salivary Gland Female 40-49 Up	0.687959009576293	0.687959009576293	0.863855950812473
shared	GTEx_Tissues_V8_2023	Minor Salivary Gland Female 50-59 Up	0.687959009576293	0.687959009576293	0.863855950812473
shared	GTEx_Tissues_V8_2023	Minor Salivary Gland Female 60-69 Up	0.687959009576293	0.687959009576293	0.863855950812473
shared	GTEx_Tissues_V8_2023	Minor Salivary Gland Male 40-49 Up	0.687959009576293	0.687959009576293	0.863855950812473
shared	GTEx_Tissues_V8_2023	Minor Salivary Gland Male 50-59 Up	0.687959009576293	0.687959009576293	0.863855950812473
shared	GTEx_Tissues_V8_2023	Minor Salivary Gland Male 60-69 Up	0.687959009576293	0.687959009576293	0.863855950812473
shared	GTEx_Tissues_V8_2023	Muscle - Skeletal Female 20-29 Up	0.109414519515626	0.45696652268291	2.66847531199132
shared	GTEx_Tissues_V8_2023	Muscle - Skeletal Female 30-39 Up	0.00609577499183241	0.0961777832044669	4.5817419655333
shared	GTEx_Tissues_V8_2023	Muscle - Skeletal Female 40-49 Up	0.109414519515626	0.45696652268291	2.66847531199132
shared	GTEx_Tissues_V8_2023	Muscle - Skeletal Female 50-59 Up	0.109414519515626	0.45696652268291	2.66847531199132
shared	GTEx_Tissues_V8_2023	Muscle - Skeletal Female 60-69 Up	0.0287625330650177	0.214962089222764	3.61104992657856
shared	GTEx_Tissues_V8_2023	Muscle - Skeletal Female 70-79 Up	0.321506425753241	0.629709137337383	1.75305231262811
shared	GTEx_Tissues_V8_2023	Muscle - Skeletal Male 20-29 Up	0.109414519515626	0.45696652268291	2.66847531199132
shared	GTEx_Tissues_V8_2023	Muscle - Skeletal Male 30-39 Up	0.109414519515626	0.45696652268291	2.66847531199132
shared	GTEx_Tissues_V8_2023	Muscle - Skeletal Male 40-49 Up	0.0287625330650177	0.214962089222764	3.61104992657856
shared	GTEx_Tissues_V8_2023	Muscle - Skeletal Male 50-59 Up	0.321506425753241	0.629709137337383	1.75305231262811
shared	GTEx_Tissues_V8_2023	Muscle - Skeletal Male 60-69 Up	0.321506425753241	0.629709137337383	1.75305231262811
shared	GTEx_Tissues_V8_2023	Muscle - Skeletal Male 70-79 Up	0.321506425753241	0.629709137337383	1.75305231262811
shared	GTEx_Tissues_V8_2023	Nerve - Tibial Female 50-59 Up	0.687959009576293	0.687959009576293	0.863855950812473
shared	GTEx_Tissues_V8_2023	Nerve - Tibial Female 60-69 Up	0.321506425753241	0.629709137337383	1.75305231262811
shared	GTEx_Tissues_V8_2023	Nerve - Tibial Female 70-79 Up	0.321506425753241	0.629709137337383	1.75305231262811
shared	GTEx_Tissues_V8_2023	Nerve - Tibial Male 30-39 Up	0.687959009576293	0.687959009576293	0.863855950812473
shared	GTEx_Tissues_V8_2023	Nerve - Tibial Male 40-49 Up	0.687959009576293	0.687959009576293	0.863855950812473
shared	GTEx_Tissues_V8_2023	Nerve - Tibial Male 50-59 Up	0.321506425753241	0.629709137337383	1.75305231262811
shared	GTEx_Tissues_V8_2023	Nerve - Tibial Male 60-69 Up	0.321506425753241	0.629709137337383	1.75305231262811
shared	GTEx_Tissues_V8_2023	Nerve - Tibial Male 70-79 Up	0.321506425753241	0.629709137337383	1.75305231262811
shared	GTEx_Tissues_V8_2023	Ovary Female 30-39 Up	0.687959009576293	0.687959009576293	0.863855950812473
shared	GTEx_Tissues_V8_2023	Ovary Female 50-59 Up	0.687959009576293	0.687959009576293	0.863855950812473
shared	GTEx_Tissues_V8_2023	Ovary Female 60-69 Up	0.687959009576293	0.687959009576293	0.863855950812473
shared	GTEx_Tissues_V8_2023	Pancreas Female 20-29 Up	0.687959009576293	0.687959009576293	0.863855950812473
shared	GTEx_Tissues_V8_2023	Pancreas Female 40-49 Up	0.687959009576293	0.687959009576293	0.863855950812473
shared	GTEx_Tissues_V8_2023	Pancreas Female 50-59 Up	0.687959009576293	0.687959009576293	0.863855950812473
shared	GTEx_Tissues_V8_2023	Pancreas Female 60-69 Up	0.687959009576293	0.687959009576293	0.863855950812473
shared	GTEx_Tissues_V8_2023	Pancreas Male 20-29 Up	0.321506425753241	0.629709137337383	1.75305231262811
shared	GTEx_Tissues_V8_2023	Pancreas Male 30-39 Up	0.321506425753241	0.629709137337383	1.75305231262811
shared	GTEx_Tissues_V8_2023	Pancreas Male 40-49 Up	0.687959009576293	0.687959009576293	0.863855950812473
shared	GTEx_Tissues_V8_2023	Pancreas Male 50-59 Up	0.687959009576293	0.687959009576293	0.863855950812473
shared	GTEx_Tissues_V8_2023	Pancreas Male 60-69 Up	0.687959009576293	0.687959009576293	0.863855950812473
shared	GTEx_Tissues_V8_2023	Pituitary Female 50-59 Up	0.687959009576293	0.687959009576293	0.863855950812473
shared	GTEx_Tissues_V8_2023	Pituitary Female 70-79 Up	0.687959009576293	0.687959009576293	0.863855950812473
shared	GTEx_Tissues_V8_2023	Pituitary Male 20-29 Up	0.687959009576293	0.687959009576293	0.863855950812473
shared	GTEx_Tissues_V8_2023	Pituitary Male 30-39 Up	0.687959009576293	0.687959009576293	0.863855950812473
shared	GTEx_Tissues_V8_2023	Pituitary Male 40-49 Up	0.687959009576293	0.687959009576293	0.863855950812473
shared	GTEx_Tissues_V8_2023	Pituitary Male 50-59 Up	0.687959009576293	0.687959009576293	0.863855950812473
shared	GTEx_Tissues_V8_2023	Pituitary Male 60-69 Up	0.687959009576293	0.687959009576293	0.863855950812473
shared	GTEx_Tissues_V8_2023	Pituitary Male 70-79 Up	0.687959009576293	0.687959009576293	0.863855950812473
shared	GTEx_Tissues_V8_2023	Prostate Male 20-29 Up	0.109414519515626	0.45696652268291	2.66847531199132
shared	GTEx_Tissues_V8_2023	Prostate Male 30-39 Up	0.109414519515626	0.45696652268291	2.66847531199132
shared	GTEx_Tissues_V8_2023	Prostate Male 40-49 Up	0.321506425753241	0.629709137337383	1.75305231262811
shared	GTEx_Tissues_V8_2023	Prostate Male 50-59 Up	0.321506425753241	0.629709137337383	1.75305231262811
shared	GTEx_Tissues_V8_2023	Prostate Male 60-69 Up	0.0287625330650177	0.214962089222764	3.61104992657856
shared	GTEx_Tissues_V8_2023	Prostate Male 70-79 Up	0.00609577499183241	0.0961777832044669	4.5817419655333
shared	GTEx_Tissues_V8_2023	Skin - Not Sun Exposed (Suprapubic) Male 70-79 Up	0.687959009576293	0.687959009576293	0.863855950812473
shared	GTEx_Tissues_V8_2023	Skin - Sun Exposed (Lower Leg) Female 20-29 Up	0.687959009576293	0.687959009576293	0.863855950812473
shared	GTEx_Tissues_V8_2023	Skin - Sun Exposed (Lower Leg) Female 30-39 Up	0.687959009576293	0.687959009576293	0.863855950812473
shared	GTEx_Tissues_V8_2023	Skin - Sun Exposed (Lower Leg) Female 40-49 Up	0.687959009576293	0.687959009576293	0.863855950812473
shared	GTEx_Tissues_V8_2023	Skin - Sun Exposed (Lower Leg) Female 50-59 Up	0.321506425753241	0.629709137337383	1.75305231262811
shared	GTEx_Tissues_V8_2023	Skin - Sun Exposed (Lower Leg) Female 60-69 Up	0.687959009576293	0.687959009576293	0.863855950812473
shared	GTEx_Tissues_V8_2023	Skin - Sun Exposed (Lower Leg) Male 20-29 Up	0.687959009576293	0.687959009576293	0.863855950812473
shared	GTEx_Tissues_V8_2023	Skin - Sun Exposed (Lower Leg) Male 30-39 Up	0.687959009576293	0.687959009576293	0.863855950812473
shared	GTEx_Tissues_V8_2023	Skin - Sun Exposed (Lower Leg) Male 40-49 Up	0.687959009576293	0.687959009576293	0.863855950812473
shared	GTEx_Tissues_V8_2023	Skin - Sun Exposed (Lower Leg) Male 60-69 Up	0.321506425753241	0.629709137337383	1.75305231262811
shared	GTEx_Tissues_V8_2023	Small Intestine - Terminal Ileum Female 30-39 Up	0.321506425753241	0.629709137337383	1.75305231262811
shared	GTEx_Tissues_V8_2023	Small Intestine - Terminal Ileum Female 40-49 Up	0.687959009576293	0.687959009576293	0.863855950812473
shared	GTEx_Tissues_V8_2023	Small Intestine - Terminal Ileum Female 50-59 Up	0.321506425753241	0.629709137337383	1.75305231262811
shared	GTEx_Tissues_V8_2023	Small Intestine - Terminal Ileum Female 60-69 Up	0.321506425753241	0.629709137337383	1.75305231262811
shared	GTEx_Tissues_V8_2023	Small Intestine - Terminal Ileum Male 20-29 Up	0.687959009576293	0.687959009576293	0.863855950812473
shared	GTEx_Tissues_V8_2023	Small Intestine - Terminal Ileum Male 30-39 Up	0.321506425753241	0.629709137337383	1.75305231262811
shared	GTEx_Tissues_V8_2023	Small Intestine - Terminal Ileum Male 40-49 Up	0.321506425753241	0.629709137337383	1.75305231262811
shared	GTEx_Tissues_V8_2023	Small Intestine - Terminal Ileum Male 50-59 Up	0.321506425753241	0.629709137337383	1.75305231262811
shared	GTEx_Tissues_V8_2023	Small Intestine - Terminal Ileum Male 60-69 Up	0.321506425753241	0.629709137337383	1.75305231262811
shared	GTEx_Tissues_V8_2023	Small Intestine - Terminal Ileum Male 70-79 Up	0.687959009576293	0.687959009576293	0.863855950812473
shared	GTEx_Tissues_V8_2023	Stomach Female 20-29 Up	0.00609577499183241	0.0961777832044669	4.5817419655333
shared	GTEx_Tissues_V8_2023	Stomach Female 30-39 Up	0.00609577499183241	0.0961777832044669	4.5817419655333
shared	GTEx_Tissues_V8_2023	Stomach Female 40-49 Up	0.0035442371735845	0.0961777832044669	5.24736112591961
shared	GTEx_Tissues_V8_2023	Stomach Female 50-59 Up	0.00609577499183241	0.0961777832044669	4.5817419655333
shared	GTEx_Tissues_V8_2023	Stomach Female 60-69 Up	0.00609577499183241	0.0961777832044669	4.5817419655333
shared	GTEx_Tissues_V8_2023	Stomach Male 20-29 Up	0.00320968404677478	0.0961777832044669	5.37747186714738
shared	GTEx_Tissues_V8_2023	Stomach Male 30-39 Up	0.00609577499183241	0.0961777832044669	4.5817419655333
shared	GTEx_Tissues_V8_2023	Stomach Male 40-49 Up	0.00609577499183241	0.0961777832044669	4.5817419655333
shared	GTEx_Tissues_V8_2023	Stomach Male 50-59 Up	0.00609577499183241	0.0961777832044669	4.5817419655333
shared	GTEx_Tissues_V8_2023	Stomach Male 60-69 Up	0.00609577499183241	0.0961777832044669	4.5817419655333
shared	GTEx_Tissues_V8_2023	Stomach Male 70-79 Up	0.0554906489522344	0.404085751344476	5.56078320890266
shared	GTEx_Tissues_V8_2023	Thyroid Female 20-29 Up	0.0287625330650177	0.214962089222764	3.61104992657856
shared	GTEx_Tissues_V8_2023	Thyroid Female 30-39 Up	0.0287625330650177	0.214962089222764	3.61104992657856
shared	GTEx_Tissues_V8_2023	Thyroid Female 40-49 Up	0.0287625330650177	0.214962089222764	3.61104992657856
shared	GTEx_Tissues_V8_2023	Thyroid Female 50-59 Up	0.0287625330650177	0.214962089222764	3.61104992657856
shared	GTEx_Tissues_V8_2023	Thyroid Female 60-69 Up	0.0287625330650177	0.214962089222764	3.61104992657856
shared	GTEx_Tissues_V8_2023	Thyroid Female 70-79 Up	0.0287625330650177	0.214962089222764	3.61104992657856
shared	GTEx_Tissues_V8_2023	Thyroid Male 20-29 Up	0.321506425753241	0.629709137337383	1.75305231262811
shared	GTEx_Tissues_V8_2023	Thyroid Male 30-39 Up	0.0287625330650177	0.214962089222764	3.61104992657856
shared	GTEx_Tissues_V8_2023	Thyroid Male 40-49 Up	0.0287625330650177	0.214962089222764	3.61104992657856
shared	GTEx_Tissues_V8_2023	Thyroid Male 50-59 Up	0.0287625330650177	0.214962089222764	3.61104992657856
shared	GTEx_Tissues_V8_2023	Thyroid Male 60-69 Up	0.0287625330650177	0.214962089222764	3.61104992657856
shared	GTEx_Tissues_V8_2023	Thyroid Male 70-79 Up	0.0287625330650177	0.214962089222764	3.61104992657856
shared	GTEx_Tissues_V8_2023	Uterus Female 20-29 Up	0.321506425753241	0.629709137337383	1.75305231262811
shared	GTEx_Tissues_V8_2023	Uterus Female 30-39 Up	0.321506425753241	0.629709137337383	1.75305231262811
shared	GTEx_Tissues_V8_2023	Uterus Female 40-49 Up	0.321506425753241	0.629709137337383	1.75305231262811
shared	GTEx_Tissues_V8_2023	Uterus Female 50-59 Up	0.687959009576293	0.687959009576293	0.863855950812473
shared	GTEx_Tissues_V8_2023	Uterus Female 60-69 Up	0.687959009576293	0.687959009576293	0.863855950812473
shared	GTEx_Tissues_V8_2023	Vagina Female 20-29 Up	0.687959009576293	0.687959009576293	0.863855950812473
shared	GTEx_Tissues_V8_2023	Vagina Female 30-39 Up	0.567397059383528	0.687959009576293	1.2062461726883
shared	GTEx_Tissues_V8_2023	Vagina Female 40-49 Up	0.687959009576293	0.687959009576293	0.863855950812473
shared	GTEx_Tissues_V8_2023	Vagina Female 50-59 Up	0.572411661570444	0.687959009576293	1.18943236714976
shared	GTEx_Tissues_V8_2023	Vagina Female 60-69 Up	0.0256944438817934	0.214962089222764	4.98911943319838
shared	GTEx_Tissues_V8_2023	Vagina Female 70-79 Up	0.109414519515626	0.45696652268291	2.66847531199132
shared	GTEx_Tissues_V8_2023	Whole Blood Female 20-29 Up	0.321506425753241	0.629709137337383	1.75305231262811
shared	GTEx_Tissues_V8_2023	Whole Blood Female 30-39 Up	0.321506425753241	0.629709137337383	1.75305231262811
shared	GTEx_Tissues_V8_2023	Whole Blood Female 40-49 Up	0.321506425753241	0.629709137337383	1.75305231262811
shared	GTEx_Tissues_V8_2023	Whole Blood Female 50-59 Up	0.321506425753241	0.629709137337383	1.75305231262811
shared	GTEx_Tissues_V8_2023	Whole Blood Female 60-69 Up	0.687959009576293	0.687959009576293	0.863855950812473
shared	GTEx_Tissues_V8_2023	Whole Blood Male 20-29 Up	0.687959009576293	0.687959009576293	0.863855950812473
shared	GTEx_Tissues_V8_2023	Whole Blood Male 30-39 Up	0.687959009576293	0.687959009576293	0.863855950812473
shared	GTEx_Tissues_V8_2023	Whole Blood Male 40-49 Up	0.321506425753241	0.629709137337383	1.75305231262811
shared	GTEx_Tissues_V8_2023	Whole Blood Male 50-59 Up	0.321506425753241	0.629709137337383	1.75305231262811
shared	GTEx_Tissues_V8_2023	Whole Blood Male 70-79 Up	0.687959009576293	0.687959009576293	0.863855950812473
shared	GO_Biological_Process_2023	ATP Biosynthetic Process (GO:0006754)	0.252189199245969	0.432622085601408	3.57699275362319
shared	GO_Biological_Process_2023	ATP Metabolic Process (GO:0046034)	0.32653065380715	0.478757860728343	2.60026350461133
shared	GO_Biological_Process_2023	Actin Filament Capping (GO:0051693)	0.18876611847174	0.394076393878504	5.05166240409207
shared	GO_Biological_Process_2023	Actin Filament Organization (GO:0007015)	0.0859244713086865	0.358601831351923	2.4706104468219
shared	GO_Biological_Process_2023	Actin Polymerization Or Depolymerization (GO:0008154)	0.460179140171402	0.558596734059354	1.64857859531773
shared	GO_Biological_Process_2023	Activation Of Cysteine-Type Endopeptidase Activity (GO:0097202)	0.169680886933733	0.384028549399866	5.72579710144928
shared	GO_Biological_Process_2023	Activation Of Cysteine-Type Endopeptidase Activity Involved In Apoptotic Process (GO:0006919)	0.181220819233252	0.391836086824279	2.64749748068525
shared	GO_Biological_Process_2023	Activation Of Cysteine-Type Endopeptidase Activity Involved In Apoptotic Process By Cytochrome C (GO:0008635)	0.0564365590011092	0.358601831351923	21.4836956521739
shared	GO_Biological_Process_2023	Activation Of GTPase Activity (GO:0090630)	0.114316601289811	0.358863324197231	2.61430090377459
shared	GO_Biological_Process_2023	Actomyosin Structure Organization (GO:0031032)	0.223295100300502	0.419781295781107	2.29333333333333
shared	GO_Biological_Process_2023	Acylglycerol Catabolic Process (GO:0046464)	0.24344045075547	0.427196829646979	3.73270321361059
shared	GO_Biological_Process_2023	Acylglycerol Homeostasis (GO:0055090)	0.0310248336779127	0.358601831351923	7.83922191345772
shared	GO_Biological_Process_2023	Acylglycerol Metabolic Process (GO:0006639)	0.0812178643167304	0.358601831351923	4.41831821744486
shared	GO_Biological_Process_2023	Adenine Nucleotide Transport (GO:0051503)	0.207414523583631	0.403444849755042	4.51945080091533
shared	GO_Biological_Process_2023	Adenylate Cyclase-Activating Dopamine Receptor Signaling Pathway (GO:0007191)	0.0564365590011092	0.358601831351923	21.4836956521739
shared	GO_Biological_Process_2023	Adenylate Cyclase-Activating G Protein-Coupled Receptor Signaling Pathway (GO:0007189)	0.722353378776976	0.755636759800537	0.784204228161149
shared	GO_Biological_Process_2023	Adenylate Cyclase-Modulating G Protein-Coupled Receptor Signaling Pathway (GO:0007188)	0.850633825670906	0.864920188033469	0.526221148684917
shared	GO_Biological_Process_2023	Adherens Junction Maintenance (GO:0034334)	0.0673374187825644	0.358601831351923	17.1860869565217
shared	GO_Biological_Process_2023	Alcohol Catabolic Process (GO:0046164)	0.088764388152028	0.358601831351923	12.2745341614907
shared	GO_Biological_Process_2023	Alpha-Amino Acid Biosynthetic Process (GO:1901607)	0.109701181199882	0.358601831351923	9.54589371980676
shared	GO_Biological_Process_2023	Alpha-Amino Acid Metabolic Process (GO:1901605)	0.0439606348017353	0.358601831351923	6.38589681384441
shared	GO_Biological_Process_2023	Amide Biosynthetic Process (GO:0043604)	0.117343311236996	0.358863324197231	3.51483824971036
shared	GO_Biological_Process_2023	Amide Transport (GO:0042886)	0.0525170979130078	0.358601831351923	5.74643377001456
shared	GO_Biological_Process_2023	Amine Transport (GO:0015837)	0.0781128832591343	0.358601831351923	14.3210144927536
shared	GO_Biological_Process_2023	Amino Acid Import Across Plasma Membrane (GO:0089718)	0.269385641696239	0.445805623444914	3.30150501672241
shared	GO_Biological_Process_2023	Amino Acid Transmembrane Transport (GO:0003333)	0.0125358611516869	0.358029930433259	6.65654520917679
shared	GO_Biological_Process_2023	Amino Acid Transport (GO:0006865)	0.0160289375021339	0.358029930433259	6.03610771113831
shared	GO_Biological_Process_2023	Amino-Acid Betaine Transport (GO:0015838)	0.00268474707829159	0.325078125396474	34.5222707423581
shared	GO_Biological_Process_2023	Amyloid Precursor Protein Metabolic Process (GO:0042982)	0.179278737163213	0.388794037459924	5.36766304347826
shared	GO_Biological_Process_2023	Anterior/Posterior Axis Specification (GO:0009948)	0.207414523583631	0.403444849755042	4.51945080091533
shared	GO_Biological_Process_2023	Anterior/Posterior Pattern Specification (GO:0009952)	0.496623155283534	0.581930197279819	1.47758620689655
shared	GO_Biological_Process_2023	Antibacterial Humoral Response (GO:0019731)	0.434435445905354	0.545107688169671	1.78632246376812
shared	GO_Biological_Process_2023	Antimicrobial Humoral Response (GO:0019730)	0.687959009576293	0.729106083817909	0.863855950812473
shared	GO_Biological_Process_2023	Antiviral Innate Immune Response (GO:0140374)	0.414328760986722	0.52901554456389	1.90570048309179
shared	GO_Biological_Process_2023	Aorta Development (GO:0035904)	0.150148642413047	0.370400640791438	6.60735785953177
shared	GO_Biological_Process_2023	Aorta Morphogenesis (GO:0035909)	0.179278737163213	0.388794037459924	5.36766304347826
shared	GO_Biological_Process_2023	Aortic Valve Development (GO:0003176)	0.0778286329764085	0.358601831351923	4.53481958170536
shared	GO_Biological_Process_2023	Aortic Valve Morphogenesis (GO:0003180)	0.0679453798801904	0.358601831351923	4.92426699937617
shared	GO_Biological_Process_2023	Apical Junction Assembly (GO:0043297)	0.466430624222316	0.56289343604238	1.61739130434783
shared	GO_Biological_Process_2023	Apical Protein Localization (GO:0045176)	0.099293352994607	0.358601831351923	10.7396739130435
shared	GO_Biological_Process_2023	Apoptotic Process (GO:0006915)	0.270332525030005	0.445849215514866	1.53752359974827
shared	GO_Biological_Process_2023	Aromatic Amino Acid Transport (GO:0015801)	0.0781128832591343	0.358601831351923	14.3210144927536
shared	GO_Biological_Process_2023	Artery Morphogenesis (GO:0048844)	0.00490550309604356	0.343727115471063	9.62085769980507
shared	GO_Biological_Process_2023	Astral Microtubule Organization (GO:0030953)	0.088764388152028	0.358601831351923	12.2745341614907
shared	GO_Biological_Process_2023	Atrial Cardiac Muscle Tissue Development (GO:0003228)	0.130158962045382	0.358863324197231	7.80948616600791
shared	GO_Biological_Process_2023	Autophagosome Assembly (GO:0000045)	0.530616710857115	0.611408470162877	1.33865489130435
shared	GO_Biological_Process_2023	Autophagosome Maturation (GO:0097352)	0.4005304889909	0.521946906281415	1.99453993933266
shared	GO_Biological_Process_2023	Autophagosome Organization (GO:1905037)	0.508218276576132	0.592649402780995	1.4281884057971
shared	GO_Biological_Process_2023	Axon Guidance (GO:0007411)	0.515342946609422	0.59855579650159	1.16579033360069
shared	GO_Biological_Process_2023	Axonogenesis (GO:0007409)	0.6414496778284	0.691414229884766	0.91951918110532
shared	GO_Biological_Process_2023	BMP Signaling Pathway (GO:0030509)	0.508218276576132	0.592649402780995	1.4281884057971
shared	GO_Biological_Process_2023	Barbed-End Actin Filament Capping (GO:0051016)	0.18876611847174	0.394076393878504	5.05166240409207
shared	GO_Biological_Process_2023	Basic Amino Acid Transmembrane Transport (GO:1990822)	0.00355246724104905	0.343727115471063	28.7671033478894
shared	GO_Biological_Process_2023	Bicellular Tight Junction Assembly (GO:0070830)	0.42110884498118	0.532988808151267	1.86417769376181
shared	GO_Biological_Process_2023	Blood Circulation (GO:0008015)	0.440983746701717	0.548117522632673	1.74977817213842
shared	GO_Biological_Process_2023	Blood Vessel Diameter Maintenance (GO:0097746)	0.342024499646665	0.489973579191263	2.45142857142857
shared	GO_Biological_Process_2023	Blood Vessel Endothelial Cell Proliferation Involved In Sprouting Angiogenesis (GO:0002043)	0.0564365590011092	0.358601831351923	21.4836956521739
shared	GO_Biological_Process_2023	Blood Vessel Morphogenesis (GO:0048514)	0.460179140171402	0.558596734059354	1.64857859531773
shared	GO_Biological_Process_2023	Body Fluid Secretion (GO:0007589)	0.140211642516233	0.36352655070595	7.15833333333333
shared	GO_Biological_Process_2023	Bone Development (GO:0060348)	0.0916489091339658	0.358601831351923	4.10210022873778
shared	GO_Biological_Process_2023	Brain Development (GO:0007420)	0.860771935607155	0.873394987735472	0.507272256728779
shared	GO_Biological_Process_2023	Branched-Chain Amino Acid Transport (GO:0015803)	0.109701181199882	0.358601831351923	9.54589371980676
shared	GO_Biological_Process_2023	Branching Involved In Blood Vessel Morphogenesis (GO:0001569)	0.140211642516233	0.36352655070595	7.15833333333333
shared	GO_Biological_Process_2023	Branching Involved In Ureteric Bud Morphogenesis (GO:0001658)	0.0179933495105669	0.358029930433259	10.7822052401747
shared	GO_Biological_Process_2023	Branching Morphogenesis Of An Epithelial Tube (GO:0048754)	0.0125358611516869	0.358029930433259	6.65654520917679
shared	GO_Biological_Process_2023	Calcineurin-Mediated Signaling (GO:0097720)	0.119989260312209	0.358863324197231	8.59086956521739
shared	GO_Biological_Process_2023	Calcium Ion Homeostasis (GO:0055074)	0.114316601289811	0.358863324197231	2.61430090377459
shared	GO_Biological_Process_2023	Calcium-Independent Cell-Cell Adhesion Via Plasma Membrane Cell-Adhesion Molecules (GO:0016338)	0.198144296765058	0.398758536287576	4.7707729468599
shared	GO_Biological_Process_2023	Calcium-Mediated Signaling (GO:0019722)	0.628257215710864	0.68022185873911	1.01889233954451
shared	GO_Biological_Process_2023	Camera-Type Eye Morphogenesis (GO:0048593)	0.099293352994607	0.358601831351923	10.7396739130435
shared	GO_Biological_Process_2023	Carbohydrate Derivative Transport (GO:1901264)	0.179278737163213	0.388794037459924	5.36766304347826
shared	GO_Biological_Process_2023	Carboxylic Acid Metabolic Process (GO:0019752)	0.318648045078862	0.476332931583936	2.68165760869565
shared	GO_Biological_Process_2023	Carboxylic Acid Transmembrane Transport (GO:1905039)	0.0102345388570422	0.358029930433259	7.21235380116959
shared	GO_Biological_Process_2023	Carboxylic Acid Transport (GO:0046942)	0.460179140171402	0.558596734059354	1.64857859531773
shared	GO_Biological_Process_2023	Cardiac Cell Development (GO:0055006)	0.150148642413047	0.370400640791438	6.60735785953177
shared	GO_Biological_Process_2023	Cardiac Epithelial To Mesenchymal Transition (GO:0060317)	0.198144296765058	0.398758536287576	4.7707729468599
shared	GO_Biological_Process_2023	Cardiac Muscle Cell Development (GO:0055013)	0.260837211234544	0.439161608254684	3.43373913043478
shared	GO_Biological_Process_2023	Cardiac Muscle Cell Differentiation (GO:0055007)	0.269385641696239	0.445805623444914	3.30150501672241
shared	GO_Biological_Process_2023	Cardiac Muscle Contraction (GO:0060048)	0.318648045078862	0.476332931583936	2.68165760869565
shared	GO_Biological_Process_2023	Cardiac Muscle Hypertrophy (GO:0003300)	0.0781128832591343	0.358601831351923	14.3210144927536
shared	GO_Biological_Process_2023	Cardiac Muscle Tissue Development (GO:0048738)	0.0221933107930597	0.358601831351923	5.29538131041891
shared	GO_Biological_Process_2023	Cardiac Muscle Tissue Morphogenesis (GO:0055008)	0.30260618810854	0.46429439421511	2.86072463768116
shared	GO_Biological_Process_2023	Cardiac Myofibril Assembly (GO:0055003)	0.159971287115605	0.378992689084189	6.13509316770186
shared	GO_Biological_Process_2023	Cardiac Ventricle Morphogenesis (GO:0003208)	0.386408572512288	0.512273408631711	2.09204665959703
shared	GO_Biological_Process_2023	Cardiolipin Acyl-Chain Remodeling (GO:0035965)	0.0564365590011092	0.358601831351923	21.4836956521739
shared	GO_Biological_Process_2023	Cardiolipin Biosynthetic Process (GO:0032049)	0.0781128832591343	0.358601831351923	14.3210144927536
shared	GO_Biological_Process_2023	Cardiolipin Metabolic Process (GO:0032048)	0.130158962045382	0.358863324197231	7.80948616600791
shared	GO_Biological_Process_2023	Cartilage Development (GO:0051216)	0.453854732169421	0.555561015873773	1.68098891730605
shared	GO_Biological_Process_2023	Catecholamine Transport (GO:0051937)	0.0781128832591343	0.358601831351923	14.3210144927536
shared	GO_Biological_Process_2023	Catecholamine Uptake (GO:0090493)	0.0673374187825644	0.358601831351923	17.1860869565217
shared	GO_Biological_Process_2023	Cell Cycle G1/S Phase Transition (GO:0044843)	0.453854732169421	0.555561015873773	1.68098891730605
shared	GO_Biological_Process_2023	Cell Differentiation In Hindbrain (GO:0021533)	0.119989260312209	0.358863324197231	8.59086956521739
shared	GO_Biological_Process_2023	Cell Junction Organization (GO:0034330)	0.0349454674429487	0.358601831351923	4.39562890276539
shared	GO_Biological_Process_2023	Cell Morphogenesis Involved In Differentiation (GO:0000904)	0.00257309135002834	0.325078125396474	12.3734335839599
shared	GO_Biological_Process_2023	Cell Morphogenesis Involved In Neuron Differentiation (GO:0048667)	0.223295100300502	0.419781295781107	2.29333333333333
shared	GO_Biological_Process_2023	Cell Proliferation In Forebrain (GO:0021846)	0.109701181199882	0.358601831351923	9.54589371980676
shared	GO_Biological_Process_2023	Cell Surface Receptor Signaling Pathway Involved In Cell-Cell Signaling (GO:1905114)	0.0385780613983144	0.358601831351923	6.8974672489083
shared	GO_Biological_Process_2023	Cell Surface Receptor Signaling Pathway Involved In Heart Development (GO:0061311)	0.169680886933733	0.384028549399866	5.72579710144928
shared	GO_Biological_Process_2023	Cell-Cell Adhesion Mediated By Cadherin (GO:0044331)	0.260837211234544	0.439161608254684	3.43373913043478
shared	GO_Biological_Process_2023	Cell-Cell Adhesion Via Plasma-Membrane Adhesion Molecules (GO:0098742)	0.319640532433294	0.477325481629575	1.52600436001246
shared	GO_Biological_Process_2023	Cell-Cell Junction Organization (GO:0045216)	0.546746283271183	0.6240552628382	1.2785204412719
shared	GO_Biological_Process_2023	Cell-Cell Signaling By Wnt (GO:0198738)	0.234589797535694	0.420813550394275	3.90256916996047
shared	GO_Biological_Process_2023	Cell-Matrix Adhesion (GO:0007160)	0.719091118468211	0.753852377441782	0.791505636070854
shared	GO_Biological_Process_2023	Cell-Substrate Junction Assembly (GO:0007044)	0.0412359301260099	0.358601831351923	6.63184413839436
shared	GO_Biological_Process_2023	Cellular Component Assembly (GO:0022607)	0.353424824458429	0.499053712281922	1.34313050660793
shared	GO_Biological_Process_2023	Cellular Component Disassembly (GO:0022411)	0.414328760986722	0.52901554456389	1.90570048309179
shared	GO_Biological_Process_2023	Cellular Component Maintenance (GO:0043954)	0.130158962045382	0.358863324197231	7.80948616600791
shared	GO_Biological_Process_2023	Cellular Defense Response (GO:0006968)	0.427810774280696	0.539123204709325	1.82442183163737
shared	GO_Biological_Process_2023	Cellular Nitrogen Compound Biosynthetic Process (GO:0044271)	0.0525170979130078	0.358601831351923	5.74643377001456
shared	GO_Biological_Process_2023	Cellular Response To Acid Chemical (GO:0071229)	0.269385641696239	0.445805623444914	3.30150501672241
shared	GO_Biological_Process_2023	Cellular Response To Alcohol (GO:0097306)	0.460179140171402	0.558596734059354	1.64857859531773
shared	GO_Biological_Process_2023	Cellular Response To Amino Acid Starvation (GO:0034198)	0.084651968059334	0.358601831351923	4.30764192139738
shared	GO_Biological_Process_2023	Cellular Response To Amino Acid Stimulus (GO:0071230)	0.334322458141242	0.482873291927658	2.52365728900256
shared	GO_Biological_Process_2023	Cellular Response To Amyloid-Beta (GO:1904646)	0.32653065380715	0.478757860728343	2.60026350461133
shared	GO_Biological_Process_2023	Cellular Response To BMP Stimulus (GO:0071773)	0.536055750774406	0.615236181575997	1.31799331103679
shared	GO_Biological_Process_2023	Cellular Response To Calcium Ion (GO:0071277)	0.189547086326876	0.395139047966932	2.56820699993482
shared	GO_Biological_Process_2023	Cellular Response To Chemical Stress (GO:0062197)	0.645208450193159	0.693408193883625	0.972381422924901
shared	GO_Biological_Process_2023	Cellular Response To Cytokine Stimulus (GO:0071345)	0.972838124733698	0.972838124733698	0.27562668177312
shared	GO_Biological_Process_2023	Cellular Response To Decreased Oxygen Levels (GO:0036294)	0.572411661570444	0.639780110970658	1.18943236714976
shared	GO_Biological_Process_2023	Cellular Response To Fibroblast Growth Factor Stimulus (GO:0044344)	0.472610021540848	0.566586106682222	1.58735909822866
shared	GO_Biological_Process_2023	Cellular Response To Forskolin (GO:1904322)	0.109701181199882	0.358601831351923	9.54589371980676
shared	GO_Biological_Process_2023	Cellular Response To Gamma Radiation (GO:0071480)	0.169680886933733	0.384028549399866	5.72579710144928
shared	GO_Biological_Process_2023	Cellular Response To Glucocorticoid Stimulus (GO:0071385)	0.179278737163213	0.388794037459924	5.36766304347826
shared	GO_Biological_Process_2023	Cellular Response To Glucose Starvation (GO:0042149)	0.386408572512288	0.512273408631711	2.09204665959703
shared	GO_Biological_Process_2023	Cellular Response To Glucose Stimulus (GO:0071333)	0.058521954579406	0.358601831351923	5.38673580786026
shared	GO_Biological_Process_2023	Cellular Response To Growth Factor Stimulus (GO:0071363)	0.536537683100083	0.615303278251319	1.11973057053972
shared	GO_Biological_Process_2023	Cellular Response To Hexose Stimulus (GO:0071331)	0.0334705413131705	0.358601831351923	7.49800645528764
shared	GO_Biological_Process_2023	Cellular Response To Hypoxia (GO:0071456)	0.567397059383528	0.636132659941563	1.2062461726883
shared	GO_Biological_Process_2023	Cellular Response To Inorganic Substance (GO:0071241)	0.18876611847174	0.394076393878504	5.05166240409207
shared	GO_Biological_Process_2023	Cellular Response To Insulin Stimulus (GO:0032869)	0.106994958432515	0.358601831351923	2.69640899122807
shared	GO_Biological_Process_2023	Cellular Response To Interleukin-6 (GO:0071354)	0.234589797535694	0.420813550394275	3.90256916996047
shared	GO_Biological_Process_2023	Cellular Response To Ionizing Radiation (GO:0071479)	0.121149313953081	0.358863324197231	3.44436681222707
shared	GO_Biological_Process_2023	Cellular Response To Ketone (GO:1901655)	0.0916489091339658	0.358601831351923	4.10210022873778
shared	GO_Biological_Process_2023	Cellular Response To Leucine (GO:0071233)	0.109701181199882	0.358601831351923	9.54589371980676
shared	GO_Biological_Process_2023	Cellular Response To Leucine Starvation (GO:1990253)	0.130158962045382	0.358863324197231	7.80948616600791
shared	GO_Biological_Process_2023	Cellular Response To Light Stimulus (GO:0071482)	0.172952374638227	0.388794037459924	2.73182227767381
shared	GO_Biological_Process_2023	Cellular Response To Lipid (GO:0071396)	0.93032672818922	0.93289491791507	0.374296111855966
shared	GO_Biological_Process_2023	Cellular Response To Metal Ion (GO:0071248)	0.46348196335533	0.562136304470196	1.28942443444857
shared	GO_Biological_Process_2023	Cellular Response To Misfolded Protein (GO:0071218)	0.198144296765058	0.398758536287576	4.7707729468599
shared	GO_Biological_Process_2023	Cellular Response To Molecule Of Bacterial Origin (GO:0071219)	0.744156920001788	0.770677123850747	0.736619190404798
shared	GO_Biological_Process_2023	Cellular Response To Nitric Oxide (GO:0071732)	0.0781128832591343	0.358601831351923	14.3210144927536
shared	GO_Biological_Process_2023	Cellular Response To Nitrogen Compound (GO:1901699)	0.169680886933733	0.384028549399866	5.72579710144928
shared	GO_Biological_Process_2023	Cellular Response To Nutrient Levels (GO:0031669)	0.227550411592554	0.420813550394275	2.2630429786256
shared	GO_Biological_Process_2023	Cellular Response To Organic Cyclic Compound (GO:0071407)	0.526019850072854	0.607557108232	1.14229985443959
shared	GO_Biological_Process_2023	Cellular Response To Organic Substance (GO:0071310)	0.615016760056027	0.669377792031016	1.05679012345679
shared	GO_Biological_Process_2023	Cellular Response To Organonitrogen Compound (GO:0071417)	0.342610568794441	0.489973579191263	1.66752872344936
shared	GO_Biological_Process_2023	Cellular Response To Oxidative Stress (GO:0034599)	0.392320552727327	0.518377779229479	1.49261439149421
shared	GO_Biological_Process_2023	Cellular Response To Oxygen-Containing Compound (GO:1901701)	0.50544651845609	0.590839735572565	1.06856751925496
shared	GO_Biological_Process_2023	Cellular Response To Peptide (GO:1901653)	0.478718159723232	0.572963332848317	1.55841897233202
shared	GO_Biological_Process_2023	Cellular Response To Peptide Hormone Stimulus (GO:0071375)	0.645208450193159	0.693408193883625	0.972381422924901
shared	GO_Biological_Process_2023	Cellular Response To Radiation (GO:0071478)	0.427810774280696	0.539123204709325	1.82442183163737
shared	GO_Biological_Process_2023	Cellular Response To Reactive Nitrogen Species (GO:1902170)	0.0781128832591343	0.358601831351923	14.3210144927536
shared	GO_Biological_Process_2023	Cellular Response To Reactive Oxygen Species (GO:0034614)	0.572411661570444	0.639780110970658	1.18943236714976
shared	GO_Biological_Process_2023	Cellular Response To Salt (GO:1902075)	0.359344565997042	0.502529022515594	1.60486471044362
shared	GO_Biological_Process_2023	Cellular Response To Starvation (GO:0009267)	0.178793620952846	0.388794037459924	2.10162601626016
shared	GO_Biological_Process_2023	Cellular Response To Steroid Hormone Stimulus (GO:0071383)	0.252189199245969	0.432622085601408	3.57699275362319
shared	GO_Biological_Process_2023	Cellular Response To Superoxide (GO:0071451)	0.119989260312209	0.358863324197231	8.59086956521739
shared	GO_Biological_Process_2023	Cellular Response To Tumor Necrosis Factor (GO:0071356)	0.750067252494662	0.776244813301099	0.724060427413412
shared	GO_Biological_Process_2023	Cellular Response To Type II Interferon (GO:0071346)	0.536055750774406	0.615236181575997	1.31799331103679
shared	GO_Biological_Process_2023	Cellular Response To UV (GO:0034644)	0.231811437390478	0.420813550394275	2.23353938637781
shared	GO_Biological_Process_2023	Cellular Response To Virus (GO:0098586)	0.525114185516825	0.606993565279194	1.359972394755
shared	GO_Biological_Process_2023	Cellular Response To Xenobiotic Stimulus (GO:0071466)	0.260837211234544	0.439161608254684	3.43373913043478
shared	GO_Biological_Process_2023	Cellular Response To cAMP (GO:0071320)	0.30260618810854	0.46429439421511	2.86072463768116
shared	GO_Biological_Process_2023	Central Nervous System Development (GO:0007417)	0.637566766600024	0.68876171886233	0.915836466165414
shared	GO_Biological_Process_2023	Central Nervous System Neuron Differentiation (GO:0021953)	0.30260618810854	0.46429439421511	2.86072463768116
shared	GO_Biological_Process_2023	Ceramide Biosynthetic Process (GO:0046513)	0.386408572512288	0.512273408631711	2.09204665959703
shared	GO_Biological_Process_2023	Ceramide Metabolic Process (GO:0006672)	0.472610021540848	0.566586106682222	1.58735909822866
shared	GO_Biological_Process_2023	Chaperone-Mediated Protein Complex Assembly (GO:0051131)	0.216578036250743	0.412434975979462	4.29326086956522
shared	GO_Biological_Process_2023	Chemical Synaptic Transmission (GO:0007268)	0.958965770798157	0.960287570620071	0.311652813299233
shared	GO_Biological_Process_2023	Cholesterol Catabolic Process (GO:0006707)	0.0673374187825644	0.358601831351923	17.1860869565217
shared	GO_Biological_Process_2023	Cholesterol Efflux (GO:0033344)	0.234589797535694	0.420813550394275	3.90256916996047
shared	GO_Biological_Process_2023	Cholesterol Homeostasis (GO:0042632)	0.567397059383528	0.636132659941563	1.2062461726883
shared	GO_Biological_Process_2023	Cholesterol Metabolic Process (GO:0008203)	0.541432034592479	0.618962034825233	1.29795783926219
shared	GO_Biological_Process_2023	Cholesterol Transport (GO:0030301)	0.447456553253447	0.551913728248946	1.71469565217391
shared	GO_Biological_Process_2023	Choline Transport (GO:0015871)	0.0673374187825644	0.358601831351923	17.1860869565217
shared	GO_Biological_Process_2023	Chondrocyte Differentiation (GO:0002062)	0.286188311841676	0.455955720510915	3.06537267080745
shared	GO_Biological_Process_2023	Chordate Embryonic Development (GO:0043009)	0.496623155283534	0.581930197279819	1.47758620689655
shared	GO_Biological_Process_2023	Chromatin Organization (GO:0006325)	0.600813557249177	0.65889805435415	0.968421052631579
shared	GO_Biological_Process_2023	Chromatin Remodeling (GO:0006338)	0.270332525030005	0.445849215514866	1.53752359974827
shared	GO_Biological_Process_2023	Chromosome Condensation (GO:0030261)	0.310673578466261	0.471691441495797	2.76830294530154
shared	GO_Biological_Process_2023	Cilium Assembly (GO:0060271)	0.151117823265746	0.372159656279881	1.81555365509035
shared	GO_Biological_Process_2023	Cilium Organization (GO:0044782)	0.125055598420999	0.358863324197231	1.9391642525497
shared	GO_Biological_Process_2023	Circulatory System Development (GO:0072359)	0.785306032768946	0.805826035037626	0.651775638898108
shared	GO_Biological_Process_2023	Citrulline Metabolic Process (GO:0000052)	0.0673374187825644	0.358601831351923	17.1860869565217
shared	GO_Biological_Process_2023	Cobalamin Transport (GO:0015889)	0.088764388152028	0.358601831351923	12.2745341614907
shared	GO_Biological_Process_2023	Collecting Duct Development (GO:0072044)	0.0781128832591343	0.358601831351923	14.3210144927536
shared	GO_Biological_Process_2023	Coronary Vasculature Development (GO:0060976)	0.0781128832591343	0.358601831351923	14.3210144927536
shared	GO_Biological_Process_2023	Cyclic Nucleotide Transport (GO:0070729)	0.0781128832591343	0.358601831351923	14.3210144927536
shared	GO_Biological_Process_2023	Cyclic-Nucleotide-Mediated Signaling (GO:0019935)	0.0109716499587048	0.358029930433259	7.01706970128023
shared	GO_Biological_Process_2023	Cytokine-Mediated Signaling Pathway (GO:0019221)	0.799743746506103	0.818329340615047	0.66834489254217
shared	GO_Biological_Process_2023	Cytoplasmic Microtubule Organization (GO:0031122)	0.427810774280696	0.539123204709325	1.82442183163737
shared	GO_Biological_Process_2023	Cytoskeleton Organization (GO:0007010)	0.0398906806744062	0.358601831351923	3.23800897525629
shared	GO_Biological_Process_2023	DNA Damage Response (GO:0006974)	0.456823204353243	0.558596734059354	1.13187942186004
shared	GO_Biological_Process_2023	DNA Duplex Unwinding (GO:0032508)	0.379223892736041	0.510196589023581	2.14445652173913
shared	GO_Biological_Process_2023	DNA Geometric Change (GO:0032392)	0.294444796103784	0.460525606823249	2.95952023988006
shared	GO_Biological_Process_2023	DNA Ligation (GO:0006266)	0.0781128832591343	0.358601831351923	14.3210144927536
shared	GO_Biological_Process_2023	DNA Metabolic Process (GO:0006259)	0.649282769137898	0.696801059959824	0.899538319482918
shared	GO_Biological_Process_2023	DNA Repair (GO:0006281)	0.65618277541486	0.701054097557199	0.890031067251462
shared	GO_Biological_Process_2023	DNA-templated Transcription (GO:0006351)	0.198773634838091	0.399471772364795	1.76880153620242
shared	GO_Biological_Process_2023	DNA-templated Transcription Initiation (GO:0006352)	0.148568259699413	0.370400640791438	3.02030184631885
shared	GO_Biological_Process_2023	Defense Response To Bacterium (GO:0042742)	0.907641484026561	0.913931445800827	0.419061897622617
shared	GO_Biological_Process_2023	Defense Response To Tumor Cell (GO:0002357)	0.130158962045382	0.358863324197231	7.80948616600791
shared	GO_Biological_Process_2023	Defense Response To Virus (GO:0051607)	0.889869315573723	0.898526834974718	0.452844588344126
shared	GO_Biological_Process_2023	Delamination (GO:0060232)	0.0673374187825644	0.358601831351923	17.1860869565217
shared	GO_Biological_Process_2023	Dendrite Morphogenesis (GO:0048813)	0.0616092970994894	0.358601831351923	5.22323673415376
shared	GO_Biological_Process_2023	Dendrite Self-Avoidance (GO:0070593)	0.130158962045382	0.358863324197231	7.80948616600791
shared	GO_Biological_Process_2023	Dendritic Spine Maintenance (GO:0097062)	0.0781128832591343	0.358601831351923	14.3210144927536
shared	GO_Biological_Process_2023	Dendritic Spine Organization (GO:0097061)	0.260837211234544	0.439161608254684	3.43373913043478
shared	GO_Biological_Process_2023	Dense Core Granule Cytoskeletal Transport (GO:0099519)	0.0673374187825644	0.358601831351923	17.1860869565217
shared	GO_Biological_Process_2023	Dephosphorylation (GO:0016311)	0.508137606179603	0.592649402780995	1.18199066405662
shared	GO_Biological_Process_2023	Detection Of Mechanical Stimulus (GO:0050982)	0.18876611847174	0.394076393878504	5.05166240409207
shared	GO_Biological_Process_2023	Detection Of Muscle Stretch (GO:0035995)	0.0673374187825644	0.358601831351923	17.1860869565217
shared	GO_Biological_Process_2023	Determination Of Heart Left/Right Asymmetry (GO:0061371)	0.084651968059334	0.358601831351923	4.30764192139738
shared	GO_Biological_Process_2023	Determination Of Left/Right Symmetry (GO:0007368)	0.407469614947708	0.525802265114583	1.94911067193676
shared	GO_Biological_Process_2023	Development Of Primary Male Sexual Characteristics (GO:0046546)	0.414328760986722	0.52901554456389	1.90570048309179
shared	GO_Biological_Process_2023	Diacylglycerol Metabolic Process (GO:0046339)	0.234589797535694	0.420813550394275	3.90256916996047
shared	GO_Biological_Process_2023	Dicarboxylic Acid Catabolic Process (GO:0043649)	0.169680886933733	0.384028549399866	5.72579710144928
shared	GO_Biological_Process_2023	Dicarboxylic Acid Metabolic Process (GO:0043648)	0.113568605278103	0.358863324197231	3.58824599708879
shared	GO_Biological_Process_2023	Dicarboxylic Acid Transport (GO:0006835)	0.24344045075547	0.427196829646979	3.73270321361059
shared	GO_Biological_Process_2023	Digestive Tract Development (GO:0048565)	0.364602284703697	0.503102677753535	2.25755148741419
shared	GO_Biological_Process_2023	Diterpenoid Metabolic Process (GO:0016101)	0.277835632321005	0.450323243930869	3.17906602254428
shared	GO_Biological_Process_2023	Dopamine Transport (GO:0015872)	0.099293352994607	0.358601831351923	10.7396739130435
shared	GO_Biological_Process_2023	Dopamine Uptake (GO:0090494)	0.0781128832591343	0.358601831351923	14.3210144927536
shared	GO_Biological_Process_2023	Dopaminergic Neuron Differentiation (GO:0071542)	0.198144296765058	0.398758536287576	4.7707729468599
shared	GO_Biological_Process_2023	Dorsal/Ventral Pattern Formation (GO:0009953)	0.269385641696239	0.445805623444914	3.30150501672241
shared	GO_Biological_Process_2023	Double-Strand Break Repair (GO:0006302)	0.307015180308341	0.470562296400864	1.56331738437002
shared	GO_Biological_Process_2023	Double-Strand Break Repair Via Homologous Recombination (GO:0000724)	0.367653902979156	0.505393681200297	1.57525740154641
shared	GO_Biological_Process_2023	ER-associated Misfolded Protein Catabolic Process (GO:0071712)	0.099293352994607	0.358601831351923	10.7396739130435
shared	GO_Biological_Process_2023	ERAD Pathway (GO:0036503)	0.645208450193159	0.693408193883625	0.972381422924901
shared	GO_Biological_Process_2023	Ectoderm Development (GO:0007398)	0.099293352994607	0.358601831351923	10.7396739130435
shared	GO_Biological_Process_2023	Embryonic Appendage Morphogenesis (GO:0035113)	0.109701181199882	0.358601831351923	9.54589371980676
shared	GO_Biological_Process_2023	Embryonic Digestive Tract Development (GO:0048566)	0.198144296765058	0.398758536287576	4.7707729468599
shared	GO_Biological_Process_2023	Embryonic Digit Morphogenesis (GO:0042733)	0.0161153819616542	0.358029930433259	11.5016011644833
shared	GO_Biological_Process_2023	Embryonic Eye Morphogenesis (GO:0048048)	0.099293352994607	0.358601831351923	10.7396739130435
shared	GO_Biological_Process_2023	Embryonic Heart Tube Development (GO:0035050)	0.179278737163213	0.388794037459924	5.36766304347826
shared	GO_Biological_Process_2023	Embryonic Heart Tube Morphogenesis (GO:0003143)	0.084651968059334	0.358601831351923	4.30764192139738
shared	GO_Biological_Process_2023	Embryonic Limb Morphogenesis (GO:0030326)	0.058521954579406	0.358601831351923	5.38673580786026
shared	GO_Biological_Process_2023	Embryonic Organ Development (GO:0048568)	0.223295100300502	0.419781295781107	2.29333333333333
shared	GO_Biological_Process_2023	Endocardial Cushion Development (GO:0003197)	0.0286538505422644	0.358601831351923	8.21293408192972
shared	GO_Biological_Process_2023	Endocardial Cushion Morphogenesis (GO:0003203)	0.0241443488293055	0.358601831351923	9.07837278786486
shared	GO_Biological_Process_2023	Endocytosis (GO:0006897)	0.644318527961198	0.693408193883625	0.914555262359013
shared	GO_Biological_Process_2023	Endoderm Development (GO:0007492)	0.150148642413047	0.370400640791438	6.60735785953177
shared	GO_Biological_Process_2023	Endoderm Formation (GO:0001706)	0.334322458141242	0.482873291927658	2.52365728900256
shared	GO_Biological_Process_2023	Endodermal Cell Differentiation (GO:0035987)	0.30260618810854	0.46429439421511	2.86072463768116
shared	GO_Biological_Process_2023	Endoplasmic Reticulum Mannose Trimming (GO:1904380)	0.140211642516233	0.36352655070595	7.15833333333333
shared	GO_Biological_Process_2023	Endosomal Transport (GO:0016197)	0.877611848709322	0.889239899703379	0.475831916444013
shared	GO_Biological_Process_2023	Endosomal Vesicle Fusion (GO:0034058)	0.109701181199882	0.358601831351923	9.54589371980676
shared	GO_Biological_Process_2023	Endosome To Lysosome Transport (GO:0008333)	0.140606965930312	0.36352655070595	3.1304485907106
shared	GO_Biological_Process_2023	Endothelial Cell Development (GO:0001885)	0.207414523583631	0.403444849755042	4.51945080091533
shared	GO_Biological_Process_2023	Endothelial Cell Proliferation (GO:0001935)	0.18876611847174	0.394076393878504	5.05166240409207
shared	GO_Biological_Process_2023	Endothelial Tube Morphogenesis (GO:0061154)	0.099293352994607	0.358601831351923	10.7396739130435
shared	GO_Biological_Process_2023	Energy Reserve Metabolic Process (GO:0006112)	0.18876611847174	0.394076393878504	5.05166240409207
shared	GO_Biological_Process_2023	Epiboly Involved In Wound Healing (GO:0090505)	0.159971287115605	0.378992689084189	6.13509316770186
shared	GO_Biological_Process_2023	Epigenetic Regulation Of Gene Expression (GO:0040029)	0.0714004748733586	0.358601831351923	3.23832236842105
shared	GO_Biological_Process_2023	Epithelial Cell Development (GO:0002064)	0.0179933495105669	0.358029930433259	10.7822052401747
shared	GO_Biological_Process_2023	Epithelial Cell Differentiation (GO:0030855)	0.451951745942113	0.555561015873773	1.31938192811555
shared	GO_Biological_Process_2023	Epithelial Cell Morphogenesis (GO:0003382)	0.0003097875576003	0.150040440397745	28.8888888888889
shared	GO_Biological_Process_2023	Epithelial Cell-Cell Adhesion (GO:0090136)	0.119989260312209	0.358863324197231	8.59086956521739
shared	GO_Biological_Process_2023	Epithelial Tube Morphogenesis (GO:0060562)	0.00642712457709323	0.343727115471063	8.65745614035088
shared	GO_Biological_Process_2023	Epithelium Development (GO:0060429)	0.533049522587838	0.613239078638265	1.12715467708573
shared	GO_Biological_Process_2023	Establishment Of Centrosome Localization (GO:0051660)	0.0781128832591343	0.358601831351923	14.3210144927536
shared	GO_Biological_Process_2023	Establishment Of Epithelial Cell Polarity (GO:0090162)	0.198144296765058	0.398758536287576	4.7707729468599
shared	GO_Biological_Process_2023	Establishment Of Mitotic Sister Chromatid Cohesion (GO:0034087)	0.0673374187825644	0.358601831351923	17.1860869565217
shared	GO_Biological_Process_2023	Establishment Of Mitotic Spindle Localization (GO:0040001)	0.32653065380715	0.478757860728343	2.60026350461133
shared	GO_Biological_Process_2023	Establishment Of Mitotic Spindle Orientation (GO:0000132)	0.286188311841676	0.455955720510915	3.06537267080745
shared	GO_Biological_Process_2023	Establishment Of Protein Localization To Chromatin (GO:0071169)	0.088764388152028	0.358601831351923	12.2745341614907
shared	GO_Biological_Process_2023	Establishment Of Protein Localization To Chromosome (GO:0070199)	0.150148642413047	0.370400640791438	6.60735785953177
shared	GO_Biological_Process_2023	Establishment Of Protein Localization To Extracellular Region (GO:0035592)	0.407469614947708	0.525802265114583	1.94911067193676
shared	GO_Biological_Process_2023	Establishment Of Protein Localization To Membrane (GO:0090150)	0.551999209496933	0.627585955711302	1.2596547314578
shared	GO_Biological_Process_2023	Establishment Of Protein Localization To Organelle (GO:0072594)	0.257459662279072	0.439071466304568	2.0714473614984
shared	GO_Biological_Process_2023	Establishment Of Spindle Orientation (GO:0051294)	0.334322458141242	0.482873291927658	2.52365728900256
shared	GO_Biological_Process_2023	Establishment Or Maintenance Of Apical/Basal Cell Polarity (GO:0035088)	0.260837211234544	0.439161608254684	3.43373913043478
shared	GO_Biological_Process_2023	Establishment Or Maintenance Of Epithelial Cell Apical/Basal Polarity (GO:0045197)	0.371955454188034	0.505567142128357	2.19955406911929
shared	GO_Biological_Process_2023	Ether Lipid Metabolic Process (GO:0046485)	0.140211642516233	0.36352655070595	7.15833333333333
shared	GO_Biological_Process_2023	External Encapsulating Structure Organization (GO:0045229)	0.722353378776976	0.755636759800537	0.784204228161149
shared	GO_Biological_Process_2023	Extracellular Matrix Disassembly (GO:0022617)	0.4005304889909	0.521946906281415	1.99453993933266
shared	GO_Biological_Process_2023	Extracellular Matrix Organization (GO:0030198)	0.605603818814259	0.661967113705117	0.98353661597149
shared	GO_Biological_Process_2023	Extracellular Structure Organization (GO:0043062)	0.719091118468211	0.753852377441782	0.791505636070854
shared	GO_Biological_Process_2023	Extrinsic Apoptotic Signaling Pathway Via Death Domain Receptors (GO:0008625)	0.294444796103784	0.460525606823249	2.95952023988006
shared	GO_Biological_Process_2023	Eye Development (GO:0001654)	0.49072392236888	0.580636693161224	1.50358504958047
shared	GO_Biological_Process_2023	Fat-Soluble Vitamin Catabolic Process (GO:0042363)	0.088764388152028	0.358601831351923	12.2745341614907
shared	GO_Biological_Process_2023	Fat-Soluble Vitamin Metabolic Process (GO:0006775)	0.0310248336779127	0.358601831351923	7.83922191345772
shared	GO_Biological_Process_2023	Fatty Acid Derivative Biosynthetic Process (GO:1901570)	0.277835632321005	0.450323243930869	3.17906602254428
shared	GO_Biological_Process_2023	Fatty Acid Homeostasis (GO:0055089)	0.109701181199882	0.358601831351923	9.54589371980676
shared	GO_Biological_Process_2023	Fatty Acid Transport (GO:0015908)	0.071190841133648	0.358601831351923	4.78723920426977
shared	GO_Biological_Process_2023	Fc Receptor Mediated Stimulatory Signaling Pathway (GO:0002431)	0.225636057814897	0.419781295781107	4.08861283643892
shared	GO_Biological_Process_2023	Fc-gamma Receptor Signaling Pathway (GO:0038094)	0.24344045075547	0.427196829646979	3.73270321361059
shared	GO_Biological_Process_2023	Fc-gamma Receptor Signaling Pathway Involved In Phagocytosis (GO:0038096)	0.207414523583631	0.403444849755042	4.51945080091533
shared	GO_Biological_Process_2023	Fibroblast Growth Factor Receptor Signaling Pathway (GO:0008543)	0.364602284703697	0.503102677753535	2.25755148741419
shared	GO_Biological_Process_2023	Filopodium Assembly (GO:0046847)	0.179278737163213	0.388794037459924	5.36766304347826
shared	GO_Biological_Process_2023	Folic Acid Metabolic Process (GO:0046655)	0.130158962045382	0.358863324197231	7.80948616600791
shared	GO_Biological_Process_2023	Folic Acid Transport (GO:0015884)	0.0781128832591343	0.358601831351923	14.3210144927536
shared	GO_Biological_Process_2023	Folic Acid-Containing Compound Metabolic Process (GO:0006760)	0.159971287115605	0.378992689084189	6.13509316770186
shared	GO_Biological_Process_2023	G1/S Transition Of Mitotic Cell Cycle (GO:0000082)	0.519547436966475	0.601515877220947	1.38197755960729
shared	GO_Biological_Process_2023	Gene Expression (GO:0010467)	0.858845234845557	0.872049005052826	0.57852835457327
shared	GO_Biological_Process_2023	Generation Of Neurons (GO:0048699)	0.0496420314844925	0.358601831351923	2.59684171480049
shared	GO_Biological_Process_2023	Genitalia Development (GO:0048806)	0.150148642413047	0.370400640791438	6.60735785953177
shared	GO_Biological_Process_2023	Gland Development (GO:0048732)	0.210570647864972	0.407945535130405	2.38925278990781
shared	GO_Biological_Process_2023	Glandular Epithelial Cell Development (GO:0002068)	0.0673374187825644	0.358601831351923	17.1860869565217
shared	GO_Biological_Process_2023	Glial Cell Development (GO:0021782)	0.234589797535694	0.420813550394275	3.90256916996047
shared	GO_Biological_Process_2023	Glial Cell Differentiation (GO:0010001)	0.058521954579406	0.358601831351923	5.38673580786026
shared	GO_Biological_Process_2023	Glucan Metabolic Process (GO:0044042)	0.088764388152028	0.358601831351923	12.2745341614907
shared	GO_Biological_Process_2023	Gluconeogenesis (GO:0006094)	0.310673578466261	0.471691441495797	2.76830294530154
shared	GO_Biological_Process_2023	Glucose Homeostasis (GO:0042593)	0.0797177281466434	0.358601831351923	3.08348997493734
shared	GO_Biological_Process_2023	Glucose Import (GO:0046323)	0.130158962045382	0.358863324197231	7.80948616600791
shared	GO_Biological_Process_2023	Glucose Metabolic Process (GO:0006006)	0.496623155283534	0.581930197279819	1.47758620689655
shared	GO_Biological_Process_2023	Glucose Transmembrane Transport (GO:1904659)	0.225636057814897	0.419781295781107	4.08861283643892
shared	GO_Biological_Process_2023	Glutamine Family Amino Acid Metabolic Process (GO:0009064)	0.30260618810854	0.46429439421511	2.86072463768116
shared	GO_Biological_Process_2023	Glutamine Metabolic Process (GO:0006541)	0.140211642516233	0.36352655070595	7.15833333333333
shared	GO_Biological_Process_2023	Glutathione Catabolic Process (GO:0006751)	0.00268474707829159	0.325078125396474	34.5222707423581
shared	GO_Biological_Process_2023	Glycerophospholipid Biosynthetic Process (GO:0046474)	0.355174972364853	0.500442065040145	1.62008733624454
shared	GO_Biological_Process_2023	Glycerophospholipid Catabolic Process (GO:0046475)	0.269385641696239	0.445805623444914	3.30150501672241
shared	GO_Biological_Process_2023	Glycerophospholipid Metabolic Process (GO:0006650)	0.160674120079739	0.378992689084189	2.8688500727802
shared	GO_Biological_Process_2023	Glycogen Metabolic Process (GO:0005977)	0.198144296765058	0.398758536287576	4.7707729468599
shared	GO_Biological_Process_2023	Glycosaminoglycan Biosynthetic Process (GO:0006024)	0.49072392236888	0.580636693161224	1.50358504958047
shared	GO_Biological_Process_2023	Glycosaminoglycan Catabolic Process (GO:0006027)	0.159971287115605	0.378992689084189	6.13509316770186
shared	GO_Biological_Process_2023	Golgi Vesicle Transport (GO:0048193)	0.899734358285031	0.906597796524375	0.434183673469388
shared	GO_Biological_Process_2023	Gonad Development (GO:0008406)	0.460179140171402	0.558596734059354	1.64857859531773
shared	GO_Biological_Process_2023	Guanine Nucleotide Transmembrane Transport (GO:1903790)	0.0564365590011092	0.358601831351923	21.4836956521739
shared	GO_Biological_Process_2023	Heart Contraction (GO:0060047)	0.379223892736041	0.510196589023581	2.14445652173913
shared	GO_Biological_Process_2023	Heart Development (GO:0007507)	0.136541094609512	0.36352655070595	2.0683215067662
shared	GO_Biological_Process_2023	Heart Looping (GO:0001947)	0.071190841133648	0.358601831351923	4.78723920426977
shared	GO_Biological_Process_2023	Heart Morphogenesis (GO:0003007)	0.148568259699413	0.370400640791438	3.02030184631885
shared	GO_Biological_Process_2023	Heart Trabecula Morphogenesis (GO:0061384)	0.18876611847174	0.394076393878504	5.05166240409207
shared	GO_Biological_Process_2023	Hematopoietic Progenitor Cell Differentiation (GO:0002244)	0.0412359301260099	0.358601831351923	6.63184413839436
shared	GO_Biological_Process_2023	Hematopoietic Stem Cell Proliferation (GO:0071425)	0.109701181199882	0.358601831351923	9.54589371980676
shared	GO_Biological_Process_2023	Hemopoiesis (GO:0030097)	0.325741804177272	0.478757860728343	1.73525649508182
shared	GO_Biological_Process_2023	Hepatocyte Differentiation (GO:0070365)	0.0564365590011092	0.358601831351923	21.4836956521739
shared	GO_Biological_Process_2023	Heterochromatin Organization (GO:0070828)	0.364602284703697	0.503102677753535	2.25755148741419
shared	GO_Biological_Process_2023	Heterocycle Catabolic Process (GO:0046700)	0.0564365590011092	0.358601831351923	21.4836956521739
shared	GO_Biological_Process_2023	Hexose Biosynthetic Process (GO:0019319)	0.334322458141242	0.482873291927658	2.52365728900256
shared	GO_Biological_Process_2023	Hexose Metabolic Process (GO:0019318)	0.407469614947708	0.525802265114583	1.94911067193676
shared	GO_Biological_Process_2023	High-Density Lipoprotein Particle Assembly (GO:0034380)	0.099293352994607	0.358601831351923	10.7396739130435
shared	GO_Biological_Process_2023	High-Density Lipoprotein Particle Remodeling (GO:0034375)	0.159971287115605	0.378992689084189	6.13509316770186
shared	GO_Biological_Process_2023	Histone Acetylation (GO:0016573)	0.152582729218845	0.374497813437468	2.96807709682277
shared	GO_Biological_Process_2023	Histone Deubiquitination (GO:0016578)	0.058521954579406	0.358601831351923	5.38673580786026
shared	GO_Biological_Process_2023	Histone H3 Acetylation (GO:0043966)	0.0647509904829093	0.358601831351923	5.06935525301824
shared	GO_Biological_Process_2023	Histone H3-K14 Acetylation (GO:0044154)	0.109701181199882	0.358601831351923	9.54589371980676
shared	GO_Biological_Process_2023	Homocysteine Metabolic Process (GO:0050667)	0.00453278920598272	0.343727115471063	24.6562694946974
shared	GO_Biological_Process_2023	Homophilic Cell Adhesion Via Plasma Membrane Adhesion Molecules (GO:0007156)	0.152582729218845	0.374497813437468	2.96807709682277
shared	GO_Biological_Process_2023	Homotypic Cell-Cell Adhesion (GO:0034109)	0.414328760986722	0.52901554456389	1.90570048309179
shared	GO_Biological_Process_2023	Hyaluronan Biosynthetic Process (GO:0030213)	0.0673374187825644	0.358601831351923	17.1860869565217
shared	GO_Biological_Process_2023	Hyaluronan Catabolic Process (GO:0030214)	0.088764388152028	0.358601831351923	12.2745341614907
shared	GO_Biological_Process_2023	Hyaluronan Metabolic Process (GO:0030212)	0.150148642413047	0.370400640791438	6.60735785953177
shared	GO_Biological_Process_2023	Icosanoid Transport (GO:0071715)	0.150148642413047	0.370400640791438	6.60735785953177
shared	GO_Biological_Process_2023	Import Into Cell (GO:0098657)	0.00952714847827525	0.358029930433259	7.4187969924812
shared	GO_Biological_Process_2023	Import Into Nucleus (GO:0051170)	0.210570647864972	0.407945535130405	2.38925278990781
shared	GO_Biological_Process_2023	Inorganic Anion Transport (GO:0015698)	0.14457598533193	0.370400640791438	3.0743917654398
shared	GO_Biological_Process_2023	Inorganic Cation Import Across Plasma Membrane (GO:0098659)	0.698700396973802	0.737799183723062	0.838320545609548
shared	GO_Biological_Process_2023	Inorganic Cation Transmembrane Transport (GO:0098662)	0.842600945394295	0.857352362505539	0.603518226021246
shared	GO_Biological_Process_2023	Inositol Lipid-Mediated Signaling (GO:0048017)	0.318648045078862	0.476332931583936	2.68165760869565
shared	GO_Biological_Process_2023	Inositol Phosphate-Mediated Signaling (GO:0048016)	0.198144296765058	0.398758536287576	4.7707729468599
shared	GO_Biological_Process_2023	Insulin Receptor Signaling Pathway (GO:0008286)	0.102444813918907	0.358601831351923	3.82804463852499
shared	GO_Biological_Process_2023	Insulin-Like Growth Factor Receptor Signaling Pathway (GO:0048009)	0.00562301893618273	0.343727115471063	21.5731441048035
shared	GO_Biological_Process_2023	Interleukin-6-Mediated Signaling Pathway (GO:0070102)	0.140211642516233	0.36352655070595	7.15833333333333
shared	GO_Biological_Process_2023	Intracellular Calcium Ion Homeostasis (GO:0006874)	0.217082041046394	0.412853672304202	1.89947755417957
shared	GO_Biological_Process_2023	Intracellular Glucose Homeostasis (GO:0001678)	0.0881294663366902	0.358601831351923	4.20236446905954
shared	GO_Biological_Process_2023	Intracellular Monoatomic Cation Homeostasis (GO:0030003)	0.376345747812685	0.510196589023581	1.37784970447509
shared	GO_Biological_Process_2023	Intracellular Phosphate Ion Homeostasis (GO:0030643)	0.0564365590011092	0.358601831351923	21.4836956521739
shared	GO_Biological_Process_2023	Intracellular Protein Transmembrane Transport (GO:0065002)	0.414328760986722	0.52901554456389	1.90570048309179
shared	GO_Biological_Process_2023	Intracellular Protein Transport (GO:0006886)	0.727593184894729	0.758932446268515	0.794663288656424
shared	GO_Biological_Process_2023	Intracellular pH Reduction (GO:0051452)	0.310673578466261	0.471691441495797	2.76830294530154
shared	GO_Biological_Process_2023	Intraciliary Anterograde Transport (GO:0035720)	0.169680886933733	0.384028549399866	5.72579710144928
shared	GO_Biological_Process_2023	Intrinsic Apoptotic Signaling Pathway (GO:0097193)	0.342610568794441	0.489973579191263	1.66752872344936
shared	GO_Biological_Process_2023	Intrinsic Apoptotic Signaling Pathway In Response To DNA Damage (GO:0008630)	0.434435445905354	0.545107688169671	1.78632246376812
shared	GO_Biological_Process_2023	Kidney Development (GO:0001822)	0.197924199251976	0.398758536287576	2.49351306879311
shared	GO_Biological_Process_2023	L-alpha-amino Acid Transmembrane Transport (GO:1902475)	0.0109716499587048	0.358029930433259	7.01706970128023
shared	GO_Biological_Process_2023	L-amino Acid Transport (GO:0015807)	0.0359889471593974	0.358601831351923	7.18522561863173
shared	GO_Biological_Process_2023	L-arginine Transmembrane Transport (GO:1903826)	0.00355246724104905	0.343727115471063	28.7671033478894
shared	GO_Biological_Process_2023	L-ornithine Transmembrane Transport (GO:1903352)	0.0564365590011092	0.358601831351923	21.4836956521739
shared	GO_Biological_Process_2023	Lamellipodium Assembly (GO:0030032)	0.252189199245969	0.432622085601408	3.57699275362319
shared	GO_Biological_Process_2023	Lamellipodium Organization (GO:0097581)	0.294444796103784	0.460525606823249	2.95952023988006
shared	GO_Biological_Process_2023	Leucine Transport (GO:0015820)	0.099293352994607	0.358601831351923	10.7396739130435
shared	GO_Biological_Process_2023	Leukotriene Biosynthetic Process (GO:0019370)	0.198144296765058	0.398758536287576	4.7707729468599
shared	GO_Biological_Process_2023	Leukotriene D4 Biosynthetic Process (GO:1901750)	0.099293352994607	0.358601831351923	10.7396739130435
shared	GO_Biological_Process_2023	Leukotriene D4 Metabolic Process (GO:1901748)	0.119989260312209	0.358863324197231	8.59086956521739
shared	GO_Biological_Process_2023	Limb Morphogenesis (GO:0035108)	0.207414523583631	0.403444849755042	4.51945080091533
shared	GO_Biological_Process_2023	Lipid Modification (GO:0030258)	0.386408572512288	0.512273408631711	2.09204665959703
shared	GO_Biological_Process_2023	Lipid Phosphorylation (GO:0046834)	0.099293352994607	0.358601831351923	10.7396739130435
shared	GO_Biological_Process_2023	Lipid Transport (GO:0006869)	0.715790695224909	0.75256431270752	0.798943518894758
shared	GO_Biological_Process_2023	Lipoprotein Biosynthetic Process (GO:0042158)	0.150148642413047	0.370400640791438	6.60735785953177
shared	GO_Biological_Process_2023	Lipoprotein Catabolic Process (GO:0042159)	0.109701181199882	0.358601831351923	9.54589371980676
shared	GO_Biological_Process_2023	Lipoprotein Metabolic Process (GO:0042157)	0.0564365590011092	0.358601831351923	21.4836956521739
shared	GO_Biological_Process_2023	Liver Development (GO:0001889)	0.0616092970994894	0.358601831351923	5.22323673415376
shared	GO_Biological_Process_2023	Long-Chain Fatty Acid Transport (GO:0015909)	0.234589797535694	0.420813550394275	3.90256916996047
shared	GO_Biological_Process_2023	Long-Term Synaptic Potentiation (GO:0060291)	0.207414523583631	0.403444849755042	4.51945080091533
shared	GO_Biological_Process_2023	Lung Development (GO:0030324)	0.0554906489522344	0.358601831351923	5.56078320890266
shared	GO_Biological_Process_2023	Lung Epithelium Development (GO:0060428)	0.099293352994607	0.358601831351923	10.7396739130435
shared	GO_Biological_Process_2023	Lymphoid Progenitor Cell Differentiation (GO:0002320)	2.9646571054401e-05	0.0215382338710223	86.6929824561404
shared	GO_Biological_Process_2023	Lysosomal Transport (GO:0007041)	0.705655977436702	0.7440625074133	0.822115384615385
shared	GO_Biological_Process_2023	Lysosome Organization (GO:0007040)	0.393510454569935	0.518377779229479	2.04213250517598
shared	GO_Biological_Process_2023	Lytic Vacuole Organization (GO:0080171)	0.342024499646665	0.489973579191263	2.45142857142857
shared	GO_Biological_Process_2023	MAPK Cascade (GO:0000165)	0.680587118435142	0.722875060735571	0.881757059614523
shared	GO_Biological_Process_2023	Macroautophagy (GO:0016236)	0.702198405837811	0.740954454380784	0.830139299282398
shared	GO_Biological_Process_2023	Macromolecule Biosynthetic Process (GO:0009059)	0.881841579043756	0.892281207765026	0.467916865742953
shared	GO_Biological_Process_2023	Macromolecule Modification (GO:0043412)	0.610499753199809	0.665958064113606	1.07005434782609
shared	GO_Biological_Process_2023	Maintenance Of Blood-Brain Barrier (GO:0035633)	0.286188311841676	0.455955720510915	3.06537267080745
shared	GO_Biological_Process_2023	Male Gonad Development (GO:0008584)	0.414328760986722	0.52901554456389	1.90570048309179
shared	GO_Biological_Process_2023	Mature B Cell Differentiation Involved In Immune Response (GO:0002313)	0.140211642516233	0.36352655070595	7.15833333333333
shared	GO_Biological_Process_2023	Melanosome Organization (GO:0032438)	0.349637807906313	0.495149839072001	2.38321256038647
shared	GO_Biological_Process_2023	Membrane Lipid Biosynthetic Process (GO:0046467)	0.484755857066756	0.576863440063879	1.53051242236025
shared	GO_Biological_Process_2023	Memory (GO:0007613)	0.49072392236888	0.580636693161224	1.50358504958047
shared	GO_Biological_Process_2023	Mesenchymal Cell Migration (GO:0090497)	0.310673578466261	0.471691441495797	2.76830294530154
shared	GO_Biological_Process_2023	Mesenchymal To Epithelial Transition (GO:0060231)	0.099293352994607	0.358601831351923	10.7396739130435
shared	GO_Biological_Process_2023	Mesenchyme Development (GO:0060485)	0.179278737163213	0.388794037459924	5.36766304347826
shared	GO_Biological_Process_2023	Mesenchyme Morphogenesis (GO:0072132)	0.18876611847174	0.394076393878504	5.05166240409207
shared	GO_Biological_Process_2023	Metal Ion Transport (GO:0030001)	0.589890217257429	0.653783741933672	1.01289372367639
shared	GO_Biological_Process_2023	Metanephric Collecting Duct Development (GO:0072205)	0.0564365590011092	0.358601831351923	21.4836956521739
shared	GO_Biological_Process_2023	Metanephric Mesenchyme Development (GO:0072075)	0.109701181199882	0.358601831351923	9.54589371980676
shared	GO_Biological_Process_2023	Metanephros Development (GO:0001656)	0.0334705413131705	0.358601831351923	7.49800645528764
shared	GO_Biological_Process_2023	Microtubule Anchoring (GO:0034453)	0.099293352994607	0.358601831351923	10.7396739130435
shared	GO_Biological_Process_2023	Microtubule Bundle Formation (GO:0001578)	0.447456553253447	0.551913728248946	1.71469565217391
shared	GO_Biological_Process_2023	Microtubule Cytoskeleton Organization Involved In Mitosis (GO:1902850)	0.496623155283534	0.581930197279819	1.47758620689655
shared	GO_Biological_Process_2023	Microtubule Nucleation (GO:0007020)	0.234589797535694	0.420813550394275	3.90256916996047
shared	GO_Biological_Process_2023	Microtubule Polymerization (GO:0046785)	0.32653065380715	0.478757860728343	2.60026350461133
shared	GO_Biological_Process_2023	Microtubule Polymerization Or Depolymerization (GO:0031109)	0.269385641696239	0.445805623444914	3.30150501672241
shared	GO_Biological_Process_2023	Mitochondrial Gene Expression (GO:0140053)	0.698700396973802	0.737799183723062	0.838320545609548
shared	GO_Biological_Process_2023	Mitochondrial RNA Metabolic Process (GO:0000959)	0.207414523583631	0.403444849755042	4.51945080091533
shared	GO_Biological_Process_2023	Mitotic Cell Cycle Phase Transition (GO:0044772)	0.72557791561983	0.757374074278457	0.77703557312253
shared	GO_Biological_Process_2023	Mitotic Chromosome Condensation (GO:0007076)	0.159971287115605	0.378992689084189	6.13509316770186
shared	GO_Biological_Process_2023	Mitotic Nuclear Division (GO:0140014)	0.407469614947708	0.525802265114583	1.94911067193676
shared	GO_Biological_Process_2023	Mitotic Sister Chromatid Cohesion (GO:0007064)	0.0199589981865753	0.358029930433259	10.1474441304906
shared	GO_Biological_Process_2023	Mitotic Sister Chromatid Segregation (GO:0000070)	0.137351950595859	0.36352655070595	2.39534600389864
shared	GO_Biological_Process_2023	Mitotic Spindle Assembly (GO:0090307)	0.4005304889909	0.521946906281415	1.99453993933266
shared	GO_Biological_Process_2023	Mitotic Spindle Organization (GO:0007052)	0.257459662279072	0.439071466304568	2.0714473614984
shared	GO_Biological_Process_2023	Modification-Dependent Protein Catabolic Process (GO:0019941)	0.893677129420809	0.901745047950303	0.445663555656727
shared	GO_Biological_Process_2023	Modified Amino Acid Transport (GO:0072337)	1.86403853275892e-05	0.0215382338710223	18.20151179941
shared	GO_Biological_Process_2023	Modulation By Host Of Symbiont Process (GO:0051851)	0.386408572512288	0.512273408631711	2.09204665959703
shared	GO_Biological_Process_2023	Modulation Of Excitatory Postsynaptic Potential (GO:0098815)	0.30260618810854	0.46429439421511	2.86072463768116
shared	GO_Biological_Process_2023	Monoamine Transport (GO:0015844)	0.109701181199882	0.358601831351923	9.54589371980676
shared	GO_Biological_Process_2023	Monoatomic Anion Transport (GO:0006820)	0.140606965930312	0.36352655070595	3.1304485907106
shared	GO_Biological_Process_2023	Monoatomic Cation Transmembrane Transport (GO:0098655)	0.838284123148141	0.854156262927243	0.610101579252164
shared	GO_Biological_Process_2023	Monoatomic Cation Transport (GO:0006812)	0.386408572512288	0.512273408631711	2.09204665959703
shared	GO_Biological_Process_2023	Monoatomic Ion Transport (GO:0006811)	0.0355980451964796	0.358601831351923	3.36444121295069
shared	GO_Biological_Process_2023	Monocarboxylic Acid Catabolic Process (GO:0072329)	0.207414523583631	0.403444849755042	4.51945080091533
shared	GO_Biological_Process_2023	Mononuclear Cell Differentiation (GO:1903131)	0.24344045075547	0.427196829646979	3.73270321361059
shared	GO_Biological_Process_2023	Monoubiquitinated Histone Deubiquitination (GO:0035521)	0.0385780613983144	0.358601831351923	6.8974672489083
shared	GO_Biological_Process_2023	Monoubiquitinated Histone H2A Deubiquitination (GO:0035522)	0.0385780613983144	0.358601831351923	6.8974672489083
shared	GO_Biological_Process_2023	Monoubiquitinated Protein Deubiquitination (GO:0035520)	0.0554906489522344	0.358601831351923	5.56078320890266
shared	GO_Biological_Process_2023	Morphogenesis Of An Epithelial Sheet (GO:0002011)	0.099293352994607	0.358601831351923	10.7396739130435
shared	GO_Biological_Process_2023	Muscle Cell Development (GO:0055001)	0.310673578466261	0.471691441495797	2.76830294530154
shared	GO_Biological_Process_2023	Muscle Cell Differentiation (GO:0042692)	0.0679453798801904	0.358601831351923	4.92426699937617
shared	GO_Biological_Process_2023	Muscle Cell Fate Commitment (GO:0042693)	0.099293352994607	0.358601831351923	10.7396739130435
shared	GO_Biological_Process_2023	Muscle Contraction (GO:0006936)	0.295973802860881	0.461922594583093	1.8679513954813
shared	GO_Biological_Process_2023	Muscle Organ Development (GO:0007517)	0.49072392236888	0.580636693161224	1.50358504958047
shared	GO_Biological_Process_2023	Muscle Tissue Development (GO:0060537)	0.0679453798801904	0.358601831351923	4.92426699937617
shared	GO_Biological_Process_2023	Muscle Tissue Morphogenesis (GO:0060415)	0.0161153819616542	0.358029930433259	11.5016011644833
shared	GO_Biological_Process_2023	Myelin Assembly (GO:0032288)	0.099293352994607	0.358601831351923	10.7396739130435
shared	GO_Biological_Process_2023	Myelination (GO:0042552)	0.427810774280696	0.539123204709325	1.82442183163737
shared	GO_Biological_Process_2023	Myeloid Cell Differentiation (GO:0030099)	0.484755857066756	0.576863440063879	1.53051242236025
shared	GO_Biological_Process_2023	Myeloid Leukocyte Differentiation (GO:0002573)	0.197924199251976	0.398758536287576	2.49351306879311
shared	GO_Biological_Process_2023	Myoblast Differentiation (GO:0045445)	0.207414523583631	0.403444849755042	4.51945080091533
shared	GO_Biological_Process_2023	Myofibril Assembly (GO:0030239)	0.0988079651757471	0.358601831351923	3.91524414450179
shared	GO_Biological_Process_2023	Necroptotic Process (GO:0070266)	0.099293352994607	0.358601831351923	10.7396739130435
shared	GO_Biological_Process_2023	Negative Regulation Of Actin Filament Bundle Assembly (GO:0032232)	0.0412359301260099	0.358601831351923	6.63184413839436
shared	GO_Biological_Process_2023	Negative Regulation Of Alcohol Biosynthetic Process (GO:1902931)	0.130158962045382	0.358863324197231	7.80948616600791
shared	GO_Biological_Process_2023	Negative Regulation Of Alpha-Beta T Cell Activation (GO:0046636)	0.109701181199882	0.358601831351923	9.54589371980676
shared	GO_Biological_Process_2023	Negative Regulation Of Amide Metabolic Process (GO:0034249)	0.0929379632211223	0.358601831351923	2.87704678362573
shared	GO_Biological_Process_2023	Negative Regulation Of Amyloid Precursor Protein Catabolic Process (GO:1902992)	0.18876611847174	0.394076393878504	5.05166240409207
shared	GO_Biological_Process_2023	Negative Regulation Of Amyloid-Beta Formation (GO:1902430)	0.169680886933733	0.384028549399866	5.72579710144928
shared	GO_Biological_Process_2023	Negative Regulation Of Angiogenesis (GO:0016525)	0.632569155498081	0.683871267067494	1.00685421994885
shared	GO_Biological_Process_2023	Negative Regulation Of Apoptotic Process (GO:0043066)	0.1075802098282	0.358601831351923	1.65384835152277
shared	GO_Biological_Process_2023	Negative Regulation Of Apoptotic Signaling Pathway (GO:2001234)	0.244621916163569	0.428235715886345	2.14945414847162
shared	GO_Biological_Process_2023	Negative Regulation Of Autophagy (GO:0010507)	0.0335318182700093	0.358601831351923	4.47164246823956
shared	GO_Biological_Process_2023	Negative Regulation Of BMP Signaling Pathway (GO:0030514)	0.0881294663366902	0.358601831351923	4.20236446905954
shared	GO_Biological_Process_2023	Negative Regulation Of Binding (GO:0051100)	0.632569155498081	0.683871267067494	1.00685421994885
shared	GO_Biological_Process_2023	Negative Regulation Of Blood Coagulation (GO:0030195)	0.294444796103784	0.460525606823249	2.95952023988006
shared	GO_Biological_Process_2023	Negative Regulation Of Blood Vessel Endothelial Cell Migration (GO:0043537)	0.318648045078862	0.476332931583936	2.68165760869565
shared	GO_Biological_Process_2023	Negative Regulation Of Blood Vessel Morphogenesis (GO:2000181)	0.591897891733482	0.654013411930608	1.12660183066362
shared	GO_Biological_Process_2023	Negative Regulation Of CD8-positive, Alpha-Beta T Cell Activation (GO:2001186)	0.0781128832591343	0.358601831351923	14.3210144927536
shared	GO_Biological_Process_2023	Negative Regulation Of Calcium Ion Transport (GO:0051926)	0.179278737163213	0.388794037459924	5.36766304347826
shared	GO_Biological_Process_2023	Negative Regulation Of Canonical Wnt Signaling Pathway (GO:0090090)	0.735029503341645	0.763946973072539	0.756290881108119
shared	GO_Biological_Process_2023	Negative Regulation Of Cell Cycle (GO:0045786)	0.257459662279072	0.439071466304568	2.0714473614984
shared	GO_Biological_Process_2023	Negative Regulation Of Cell Cycle Process (GO:0010948)	0.32653065380715	0.478757860728343	2.60026350461133
shared	GO_Biological_Process_2023	Negative Regulation Of Cell Death (GO:0060548)	0.525114185516825	0.606993565279194	1.359972394755
shared	GO_Biological_Process_2023	Negative Regulation Of Cell Differentiation (GO:0045596)	0.0925080250961028	0.358601831351923	2.14306054499255
shared	GO_Biological_Process_2023	Negative Regulation Of Cell Growth (GO:0030308)	0.766994873228586	0.790946451952544	0.688814866760168
shared	GO_Biological_Process_2023	Negative Regulation Of Cell Migration (GO:0030336)	0.0410236291794143	0.358601831351923	2.74602330010082
shared	GO_Biological_Process_2023	Negative Regulation Of Cell Motility (GO:2000146)	0.0192176274080135	0.358029930433259	3.39480779867257
shared	GO_Biological_Process_2023	Negative Regulation Of Cell Population Proliferation (GO:0008285)	0.274641248958263	0.450323243930869	1.38666666666667
shared	GO_Biological_Process_2023	Negative Regulation Of Cell Projection Organization (GO:0031345)	0.440983746701717	0.548117522632673	1.74977817213842
shared	GO_Biological_Process_2023	Negative Regulation Of Cell Size (GO:0045792)	0.0564365590011092	0.358601831351923	21.4836956521739
shared	GO_Biological_Process_2023	Negative Regulation Of Cellular Biosynthetic Process (GO:0031327)	0.211077535549138	0.408383034824098	1.92802435192459
shared	GO_Biological_Process_2023	Negative Regulation Of Cellular Catabolic Process (GO:0031330)	0.00752965129819634	0.344218991506162	5.51178239283966
shared	GO_Biological_Process_2023	Negative Regulation Of Cellular Component Organization (GO:0051129)	0.231811437390478	0.420813550394275	2.23353938637781
shared	GO_Biological_Process_2023	Negative Regulation Of Cellular Metabolic Process (GO:0031324)	0.414328760986722	0.52901554456389	1.90570048309179
shared	GO_Biological_Process_2023	Negative Regulation Of Cellular Process (GO:0048523)	0.58985985642076	0.653783741933672	0.966126804770873
shared	GO_Biological_Process_2023	Negative Regulation Of Cellular Response To Growth Factor Stimulus (GO:0090288)	0.197924199251976	0.398758536287576	2.49351306879311
shared	GO_Biological_Process_2023	Negative Regulation Of Cellular Response To Insulin Stimulus (GO:1900077)	0.0385780613983144	0.358601831351923	6.8974672489083
shared	GO_Biological_Process_2023	Negative Regulation Of Cellular Senescence (GO:2000773)	0.179278737163213	0.388794037459924	5.36766304347826
shared	GO_Biological_Process_2023	Negative Regulation Of Cholesterol Transport (GO:0032375)	0.109701181199882	0.358601831351923	9.54589371980676
shared	GO_Biological_Process_2023	Negative Regulation Of Coagulation (GO:0050819)	0.130158962045382	0.358863324197231	7.80948616600791
shared	GO_Biological_Process_2023	Negative Regulation Of Cysteine-Type Endopeptidase Activity (GO:2000117)	0.460179140171402	0.558596734059354	1.64857859531773
shared	GO_Biological_Process_2023	Negative Regulation Of Cysteine-Type Endopeptidase Activity Involved In Apoptotic Process (GO:0043154)	0.434435445905354	0.545107688169671	1.78632246376812
shared	GO_Biological_Process_2023	Negative Regulation Of Cytokine-Mediated Signaling Pathway (GO:0001960)	0.496623155283534	0.581930197279819	1.47758620689655
shared	GO_Biological_Process_2023	Negative Regulation Of DNA Biosynthetic Process (GO:2000279)	0.30260618810854	0.46429439421511	2.86072463768116
shared	GO_Biological_Process_2023	Negative Regulation Of DNA Metabolic Process (GO:0051053)	0.434435445905354	0.545107688169671	1.78632246376812
shared	GO_Biological_Process_2023	Negative Regulation Of DNA-binding Transcription Factor Activity (GO:0043433)	0.247591088443182	0.432622085601408	1.76847512617159
shared	GO_Biological_Process_2023	Negative Regulation Of DNA-templated Transcription (GO:0045892)	0.0511655985100311	0.358601831351923	1.57449962935508
shared	GO_Biological_Process_2023	Negative Regulation Of Defense Response (GO:0031348)	0.140003621872746	0.36352655070595	2.37324963785611
shared	GO_Biological_Process_2023	Negative Regulation Of Developmental Process (GO:0051093)	0.00870594434885478	0.357165422911256	4.18333049693669
shared	GO_Biological_Process_2023	Negative Regulation Of ERBB Signaling Pathway (GO:1901185)	0.18876611847174	0.394076393878504	5.05166240409207
shared	GO_Biological_Process_2023	Negative Regulation Of Endothelial Cell Migration (GO:0010596)	0.00884924654150393	0.357165422911256	7.63738390092879
shared	GO_Biological_Process_2023	Negative Regulation Of Endothelial Cell Proliferation (GO:0001937)	0.349637807906313	0.495149839072001	2.38321256038647
shared	GO_Biological_Process_2023	Negative Regulation Of Epidermal Growth Factor Receptor Signaling Pathway (GO:0042059)	0.234589797535694	0.420813550394275	3.90256916996047
shared	GO_Biological_Process_2023	Negative Regulation Of Epithelial Cell Apoptotic Process (GO:1904036)	0.35716340085797	0.500442065040145	2.3186839012926
shared	GO_Biological_Process_2023	Negative Regulation Of Epithelial Cell Migration (GO:0010633)	0.00642712457709323	0.343727115471063	8.65745614035088
shared	GO_Biological_Process_2023	Negative Regulation Of Epithelial Cell Proliferation (GO:0050680)	0.557191517948252	0.629059266184002	1.24133585381222
shared	GO_Biological_Process_2023	Negative Regulation Of Epithelial To Mesenchymal Transition (GO:0010719)	0.294444796103784	0.460525606823249	2.95952023988006
shared	GO_Biological_Process_2023	Negative Regulation Of Extrinsic Apoptotic Signaling Pathway (GO:2001237)	0.00876976202901329	0.357165422911256	5.26044586837538
shared	GO_Biological_Process_2023	Negative Regulation Of Extrinsic Apoptotic Signaling Pathway In Absence Of Ligand (GO:2001240)	0.225636057814897	0.419781295781107	4.08861283643892
shared	GO_Biological_Process_2023	Negative Regulation Of Extrinsic Apoptotic Signaling Pathway Via Death Domain Receptors (GO:1902042)	0.0286538505422644	0.358601831351923	8.21293408192972
shared	GO_Biological_Process_2023	Negative Regulation Of Gene Expression (GO:0010629)	0.347527681730053	0.495149839072001	1.29922733470577
shared	GO_Biological_Process_2023	Negative Regulation Of Gene Expression Via CpG Island Methylation (GO:0044027)	0.0564365590011092	0.358601831351923	21.4836956521739
shared	GO_Biological_Process_2023	Negative Regulation Of Gene Expression, Epigenetic (GO:0045814)	0.447456553253447	0.551913728248946	1.71469565217391
shared	GO_Biological_Process_2023	Negative Regulation Of Glucose Import (GO:0046325)	0.0781128832591343	0.358601831351923	14.3210144927536
shared	GO_Biological_Process_2023	Negative Regulation Of Glucose Transmembrane Transport (GO:0010829)	0.119989260312209	0.358863324197231	8.59086956521739
shared	GO_Biological_Process_2023	Negative Regulation Of Growth (GO:0045926)	0.764255049605707	0.788680814685434	0.694450335807706
shared	GO_Biological_Process_2023	Negative Regulation Of Hemostasis (GO:1900047)	0.109701181199882	0.358601831351923	9.54589371980676
shared	GO_Biological_Process_2023	Negative Regulation Of I-kappaB kinase/NF-kappaB Signaling (GO:0043124)	0.386408572512288	0.512273408631711	2.09204665959703
shared	GO_Biological_Process_2023	Negative Regulation Of Immune Response (GO:0050777)	0.177078921585406	0.388794037459924	2.68900109170306
shared	GO_Biological_Process_2023	Negative Regulation Of Inflammatory Response (GO:0050728)	0.367653902979156	0.505393681200297	1.57525740154641
shared	GO_Biological_Process_2023	Negative Regulation Of Innate Immune Response (GO:0045824)	0.453854732169421	0.555561015873773	1.68098891730605
shared	GO_Biological_Process_2023	Negative Regulation Of Insulin Receptor Signaling Pathway (GO:0046627)	0.0359889471593974	0.358601831351923	7.18522561863173
shared	GO_Biological_Process_2023	Negative Regulation Of Insulin-Like Growth Factor Receptor Signaling Pathway (GO:0043569)	0.0564365590011092	0.358601831351923	21.4836956521739
shared	GO_Biological_Process_2023	Negative Regulation Of Intracellular Signal Transduction (GO:1902532)	0.0520891117068649	0.358601831351923	2.31632592592593
shared	GO_Biological_Process_2023	Negative Regulation Of JNK Cascade (GO:0046329)	0.32653065380715	0.478757860728343	2.60026350461133
shared	GO_Biological_Process_2023	Negative Regulation Of Kinase Activity (GO:0033673)	0.160674120079739	0.378992689084189	2.8688500727802
shared	GO_Biological_Process_2023	Negative Regulation Of Leukocyte Degranulation (GO:0043301)	0.088764388152028	0.358601831351923	12.2745341614907
shared	GO_Biological_Process_2023	Negative Regulation Of Leukocyte Migration (GO:0002686)	0.099293352994607	0.358601831351923	10.7396739130435
shared	GO_Biological_Process_2023	Negative Regulation Of Lipid Biosynthetic Process (GO:0051055)	0.252189199245969	0.432622085601408	3.57699275362319
shared	GO_Biological_Process_2023	Negative Regulation Of Long-Term Synaptic Potentiation (GO:1900272)	0.088764388152028	0.358601831351923	12.2745341614907
shared	GO_Biological_Process_2023	Negative Regulation Of MAP Kinase Activity (GO:0043407)	0.117343311236996	0.358863324197231	3.51483824971036
shared	GO_Biological_Process_2023	Negative Regulation Of MAPK Cascade (GO:0043409)	0.12182238162562	0.358863324197231	2.53702270381837
shared	GO_Biological_Process_2023	Negative Regulation Of Macromolecule Biosynthetic Process (GO:0010558)	0.104596802460824	0.358601831351923	2.72493074792244
shared	GO_Biological_Process_2023	Negative Regulation Of Macromolecule Metabolic Process (GO:0010605)	0.363793703387672	0.503102677753535	1.40825424216278
shared	GO_Biological_Process_2023	Negative Regulation Of Membrane Protein Ectodomain Proteolysis (GO:0051045)	0.0673374187825644	0.358601831351923	17.1860869565217
shared	GO_Biological_Process_2023	Negative Regulation Of Mitotic Cell Cycle (GO:0045930)	0.058521954579406	0.358601831351923	5.38673580786026
shared	GO_Biological_Process_2023	Negative Regulation Of Mitotic Nuclear Division (GO:0045839)	0.088764388152028	0.358601831351923	12.2745341614907
shared	GO_Biological_Process_2023	Negative Regulation Of Monoatomic Ion Transport (GO:0043271)	0.18876611847174	0.394076393878504	5.05166240409207
shared	GO_Biological_Process_2023	Negative Regulation Of Mononuclear Cell Migration (GO:0071676)	0.130158962045382	0.358863324197231	7.80948616600791
shared	GO_Biological_Process_2023	Negative Regulation Of Morphogenesis Of An Epithelium (GO:1905331)	0.0564365590011092	0.358601831351923	21.4836956521739
shared	GO_Biological_Process_2023	Negative Regulation Of Multicellular Organismal Process (GO:0051241)	0.130089988049553	0.358863324197231	1.91312945414676
shared	GO_Biological_Process_2023	Negative Regulation Of Myeloid Leukocyte Mediated Immunity (GO:0002887)	0.0564365590011092	0.358601831351923	21.4836956521739
shared	GO_Biological_Process_2023	Negative Regulation Of Myoblast Differentiation (GO:0045662)	0.140211642516233	0.36352655070595	7.15833333333333
shared	GO_Biological_Process_2023	Negative Regulation Of NF-kappaB Transcription Factor Activity (GO:0032088)	0.240347863134099	0.427196829646979	2.1767729810403
shared	GO_Biological_Process_2023	Negative Regulation Of NIK/NF-kappaB Signaling (GO:1901223)	0.269385641696239	0.445805623444914	3.30150501672241
shared	GO_Biological_Process_2023	Negative Regulation Of Neuron Apoptotic Process (GO:0043524)	0.577368384457511	0.644328926740986	1.17307921381775
shared	GO_Biological_Process_2023	Negative Regulation Of Neuron Death (GO:1901215)	0.641044203340976	0.691414229884766	0.983608195902049
shared	GO_Biological_Process_2023	Negative Regulation Of Neuron Projection Development (GO:0010977)	0.466430624222316	0.56289343604238	1.61739130434783
shared	GO_Biological_Process_2023	Negative Regulation Of Nitrogen Compound Metabolic Process (GO:0051172)	0.119989260312209	0.358863324197231	8.59086956521739
shared	GO_Biological_Process_2023	Negative Regulation Of Nuclear Division (GO:0051784)	0.109701181199882	0.358601831351923	9.54589371980676
shared	GO_Biological_Process_2023	Negative Regulation Of Nucleic Acid-Templated Transcription (GO:1903507)	0.0173484290095899	0.358029930433259	2.17123595505618
shared	GO_Biological_Process_2023	Negative Regulation Of Peptidyl-Tyrosine Phosphorylation (GO:0050732)	0.294444796103784	0.460525606823249	2.95952023988006
shared	GO_Biological_Process_2023	Negative Regulation Of Phosphate Metabolic Process (GO:0045936)	0.207414523583631	0.403444849755042	4.51945080091533
shared	GO_Biological_Process_2023	Negative Regulation Of Phosphorylation (GO:0042326)	0.214804483177609	0.412434975979462	2.35640366094395
shared	GO_Biological_Process_2023	Negative Regulation Of Platelet Activation (GO:0010544)	0.159971287115605	0.378992689084189	6.13509316770186
shared	GO_Biological_Process_2023	Negative Regulation Of Programmed Cell Death (GO:0043069)	0.0334826620427712	0.358601831351923	2.11388404533566
shared	GO_Biological_Process_2023	Negative Regulation Of Proteasomal Protein Catabolic Process (GO:1901799)	0.364602284703697	0.503102677753535	2.25755148741419
shared	GO_Biological_Process_2023	Negative Regulation Of Proteasomal Ubiquitin-Dependent Protein Catabolic Process (GO:0032435)	0.310673578466261	0.471691441495797	2.76830294530154
shared	GO_Biological_Process_2023	Negative Regulation Of Protein Binding (GO:0032091)	0.562323905052384	0.632396775573618	1.22354037267081
shared	GO_Biological_Process_2023	Negative Regulation Of Protein Catabolic Process (GO:0042177)	0.466430624222316	0.56289343604238	1.61739130434783
shared	GO_Biological_Process_2023	Negative Regulation Of Protein Kinase Activity (GO:0006469)	0.270307855764544	0.445849215514866	1.99888290850005
shared	GO_Biological_Process_2023	Negative Regulation Of Protein Kinase B Signaling (GO:0051898)	0.342024499646665	0.489973579191263	2.45142857142857
shared	GO_Biological_Process_2023	Negative Regulation Of Protein Localization (GO:1903828)	0.371955454188034	0.505567142128357	2.19955406911929
shared	GO_Biological_Process_2023	Negative Regulation Of Protein Localization To Cell Periphery (GO:1904376)	0.207414523583631	0.403444849755042	4.51945080091533
shared	GO_Biological_Process_2023	Negative Regulation Of Protein Localization To Chromatin (GO:0120186)	0.0564365590011092	0.358601831351923	21.4836956521739
shared	GO_Biological_Process_2023	Negative Regulation Of Protein Localization To Membrane (GO:1905476)	0.252189199245969	0.432622085601408	3.57699275362319
shared	GO_Biological_Process_2023	Negative Regulation Of Protein Localization To Plasma Membrane (GO:1903077)	0.207414523583631	0.403444849755042	4.51945080091533
shared	GO_Biological_Process_2023	Negative Regulation Of Protein Metabolic Process (GO:0051248)	0.241431985623783	0.427196829646979	1.79322002923977
shared	GO_Biological_Process_2023	Negative Regulation Of Protein Modification Process (GO:0031400)	0.227550411592554	0.420813550394275	2.2630429786256
shared	GO_Biological_Process_2023	Negative Regulation Of Protein Phosphorylation (GO:0001933)	0.0944829478626161	0.358601831351923	2.38480935743582
shared	GO_Biological_Process_2023	Negative Regulation Of Protein Secretion (GO:0050709)	0.364602284703697	0.503102677753535	2.25755148741419
shared	GO_Biological_Process_2023	Negative Regulation Of Protein Serine/Threonine Kinase Activity (GO:0071901)	0.23607748156155	0.421919533467321	2.20479229649535
shared	GO_Biological_Process_2023	Negative Regulation Of Protein Transport (GO:0051224)	0.252189199245969	0.432622085601408	3.57699275362319
shared	GO_Biological_Process_2023	Negative Regulation Of Protein-Containing Complex Assembly (GO:0031333)	0.496623155283534	0.581930197279819	1.47758620689655
shared	GO_Biological_Process_2023	Negative Regulation Of Proteolysis (GO:0045861)	0.379223892736041	0.510196589023581	2.14445652173913
shared	GO_Biological_Process_2023	Negative Regulation Of Response To Biotic Stimulus (GO:0002832)	0.407469614947708	0.525802265114583	1.94911067193676
shared	GO_Biological_Process_2023	Negative Regulation Of Response To Cytokine Stimulus (GO:0060761)	0.109701181199882	0.358601831351923	9.54589371980676
shared	GO_Biological_Process_2023	Negative Regulation Of Response To External Stimulus (GO:0032102)	0.0893006167837814	0.358601831351923	2.43556493143885
shared	GO_Biological_Process_2023	Negative Regulation Of Response To Stimulus (GO:0048585)	0.453854732169421	0.555561015873773	1.68098891730605
shared	GO_Biological_Process_2023	Negative Regulation Of Response To Wounding (GO:1903035)	0.252189199245969	0.432622085601408	3.57699275362319
shared	GO_Biological_Process_2023	Negative Regulation Of Retinoic Acid Receptor Signaling Pathway (GO:0048387)	0.0673374187825644	0.358601831351923	17.1860869565217
shared	GO_Biological_Process_2023	Negative Regulation Of Secretion By Cell (GO:1903531)	0.371955454188034	0.505567142128357	2.19955406911929
shared	GO_Biological_Process_2023	Negative Regulation Of Signal Transduction (GO:0009968)	0.0900455582232554	0.358601831351923	1.99315453384419
shared	GO_Biological_Process_2023	Negative Regulation Of Signal Transduction In Absence Of Ligand (GO:1901099)	0.225636057814897	0.419781295781107	4.08861283643892
shared	GO_Biological_Process_2023	Negative Regulation Of Small GTPase Mediated Signal Transduction (GO:0051058)	0.207414523583631	0.403444849755042	4.51945080091533
shared	GO_Biological_Process_2023	Negative Regulation Of Smooth Muscle Cell Differentiation (GO:0051151)	0.00355246724104905	0.343727115471063	28.7671033478894
shared	GO_Biological_Process_2023	Negative Regulation Of Smooth Muscle Cell Migration (GO:0014912)	0.150148642413047	0.370400640791438	6.60735785953177
shared	GO_Biological_Process_2023	Negative Regulation Of Smooth Muscle Cell Proliferation (GO:0048662)	0.0679453798801904	0.358601831351923	4.92426699937617
shared	GO_Biological_Process_2023	Negative Regulation Of Steroid Biosynthetic Process (GO:0010894)	0.109701181199882	0.358601831351923	9.54589371980676
shared	GO_Biological_Process_2023	Negative Regulation Of Steroid Metabolic Process (GO:0045939)	0.0673374187825644	0.358601831351923	17.1860869565217
shared	GO_Biological_Process_2023	Negative Regulation Of Stress Fiber Assembly (GO:0051497)	0.0334705413131705	0.358601831351923	7.49800645528764
shared	GO_Biological_Process_2023	Negative Regulation Of Stress-Activated MAPK Cascade (GO:0032873)	0.349637807906313	0.495149839072001	2.38321256038647
shared	GO_Biological_Process_2023	Negative Regulation Of Supramolecular Fiber Organization (GO:1902904)	0.562323905052384	0.632396775573618	1.22354037267081
shared	GO_Biological_Process_2023	Negative Regulation Of TOR Signaling (GO:0032007)	0.466430624222316	0.56289343604238	1.61739130434783
shared	GO_Biological_Process_2023	Negative Regulation Of TORC1 Signaling (GO:1904262)	0.252189199245969	0.432622085601408	3.57699275362319
shared	GO_Biological_Process_2023	Negative Regulation Of Transcription By Competitive Promoter Binding (GO:0010944)	0.099293352994607	0.358601831351923	10.7396739130435
shared	GO_Biological_Process_2023	Negative Regulation Of Transcription By RNA Polymerase II (GO:0000122)	0.1740092579164	0.388794037459924	1.38759279864291
shared	GO_Biological_Process_2023	Negative Regulation Of Translation (GO:0017148)	0.3509958756214	0.496106038208068	1.63559991682262
shared	GO_Biological_Process_2023	Negative Regulation Of Transmembrane Receptor Protein Serine/Threonine Kinase Signaling Pathway (GO:0090101)	0.367653902979156	0.505393681200297	1.57525740154641
shared	GO_Biological_Process_2023	Negative Regulation Of Transmembrane Transport (GO:0034763)	0.109701181199882	0.358601831351923	9.54589371980676
shared	GO_Biological_Process_2023	Negative Regulation Of Transport (GO:0051051)	0.364602284703697	0.503102677753535	2.25755148741419
shared	GO_Biological_Process_2023	Negative Regulation Of Ubiquitin-Dependent Protein Catabolic Process (GO:2000059)	0.364602284703697	0.503102677753535	2.25755148741419
shared	GO_Biological_Process_2023	Negative Regulation Of Vascular Associated Smooth Muscle Cell Differentiation (GO:1905064)	0.0781128832591343	0.358601831351923	14.3210144927536
shared	GO_Biological_Process_2023	Negative Regulation Of Vascular Associated Smooth Muscle Cell Proliferation (GO:1904706)	0.179278737163213	0.388794037459924	5.36766304347826
shared	GO_Biological_Process_2023	Negative Regulation Of Wnt Signaling Pathway (GO:0030178)	0.482379402597631	0.576863440063879	1.24238972216948
shared	GO_Biological_Process_2023	Negative Regulation Of Wound Healing (GO:0061045)	0.277835632321005	0.450323243930869	3.17906602254428
shared	GO_Biological_Process_2023	Nervous System Development (GO:0007399)	0.739827467089372	0.768381064682243	0.794389164433217
shared	GO_Biological_Process_2023	Neural Crest Cell Development (GO:0014032)	0.4005304889909	0.521946906281415	1.99453993933266
shared	GO_Biological_Process_2023	Neural Crest Cell Migration (GO:0001755)	0.342024499646665	0.489973579191263	2.45142857142857
shared	GO_Biological_Process_2023	Neural Tube Closure (GO:0001843)	0.310673578466261	0.471691441495797	2.76830294530154
shared	GO_Biological_Process_2023	Neuroblast Proliferation (GO:0007405)	0.0564365590011092	0.358601831351923	21.4836956521739
shared	GO_Biological_Process_2023	Neuron Cell-Cell Adhesion (GO:0007158)	0.150148642413047	0.370400640791438	6.60735785953177
shared	GO_Biological_Process_2023	Neuron Development (GO:0048666)	0.826076191569207	0.842899372436839	0.572512401517362
shared	GO_Biological_Process_2023	Neuron Differentiation (GO:0030182)	0.596230687195006	0.65774121097521	1.00094486580352
shared	GO_Biological_Process_2023	Neuron Fate Commitment (GO:0048663)	0.18876611847174	0.394076393878504	5.05166240409207
shared	GO_Biological_Process_2023	Neuron Migration (GO:0001764)	0.0256944438817934	0.358601831351923	4.98911943319838
shared	GO_Biological_Process_2023	Neuron Projection Arborization (GO:0140058)	0.0781128832591343	0.358601831351923	14.3210144927536
shared	GO_Biological_Process_2023	Neuron Projection Development (GO:0031175)	0.652816742046228	0.699101842818812	0.899977016777752
shared	GO_Biological_Process_2023	Neuron Projection Guidance (GO:0097485)	0.420539038335365	0.532988808151267	1.40647147254635
shared	GO_Biological_Process_2023	Neuron Projection Morphogenesis (GO:0048812)	0.238362198189011	0.424957391372557	1.80585204269415
shared	GO_Biological_Process_2023	Neurotransmitter Reuptake (GO:0098810)	0.088764388152028	0.358601831351923	12.2745341614907
shared	GO_Biological_Process_2023	Neurotransmitter Transport (GO:0006836)	0.453854732169421	0.555561015873773	1.68098891730605
shared	GO_Biological_Process_2023	Neurotransmitter Uptake (GO:0001504)	0.119989260312209	0.358863324197231	8.59086956521739
shared	GO_Biological_Process_2023	Neutral Amino Acid Transport (GO:0015804)	0.0616092970994894	0.358601831351923	5.22323673415376
shared	GO_Biological_Process_2023	Nitric Oxide Biosynthetic Process (GO:0006809)	0.159971287115605	0.378992689084189	6.13509316770186
shared	GO_Biological_Process_2023	Nitric Oxide Mediated Signal Transduction (GO:0007263)	0.18876611847174	0.394076393878504	5.05166240409207
shared	GO_Biological_Process_2023	Nitric Oxide Metabolic Process (GO:0046209)	0.0143273937625018	0.358029930433259	12.3237679351216
shared	GO_Biological_Process_2023	Nitrogen Compound Transport (GO:0071705)	0.0117841827157287	0.358029930433259	3.33112526539278
shared	GO_Biological_Process_2023	Non-Canonical Wnt Signaling Pathway (GO:0035567)	0.379223892736041	0.510196589023581	2.14445652173913
shared	GO_Biological_Process_2023	Non-Membrane-Bounded Organelle Assembly (GO:0140694)	0.792708187373825	0.812847562635263	0.637086307592472
shared	GO_Biological_Process_2023	Norepinephrine Transport (GO:0015874)	0.0673374187825644	0.358601831351923	17.1860869565217
shared	GO_Biological_Process_2023	Nucleic Acid Metabolic Process (GO:0090304)	0.294444796103784	0.460525606823249	2.95952023988006
shared	GO_Biological_Process_2023	Nucleic Acid Phosphodiester Bond Hydrolysis (GO:0090305)	0.260837211234544	0.439161608254684	3.43373913043478
shared	GO_Biological_Process_2023	Nucleosome Disassembly (GO:0006337)	0.18876611847174	0.394076393878504	5.05166240409207
shared	GO_Biological_Process_2023	Nucleosome Organization (GO:0034728)	0.582267893384194	0.648302872863781	1.15716803760282
shared	GO_Biological_Process_2023	Odontogenesis (GO:0042476)	0.364602284703697	0.503102677753535	2.25755148741419
shared	GO_Biological_Process_2023	Oligodendrocyte Development (GO:0014003)	0.169680886933733	0.384028549399866	5.72579710144928
shared	GO_Biological_Process_2023	Oligodendrocyte Differentiation (GO:0048709)	0.0199589981865753	0.358029930433259	10.1474441304906
shared	GO_Biological_Process_2023	One-Carbon Compound Transport (GO:0019755)	0.334322458141242	0.482873291927658	2.52365728900256
shared	GO_Biological_Process_2023	Organelle Assembly (GO:0070925)	0.170055991892492	0.384098826170215	1.64160337552743
shared	GO_Biological_Process_2023	Organelle Organization (GO:0006996)	0.531250582937589	0.611653801115941	1.03687672759219
shared	GO_Biological_Process_2023	Organelle Transport Along Microtubule (GO:0072384)	0.364602284703697	0.503102677753535	2.25755148741419
shared	GO_Biological_Process_2023	Organic Anion Transport (GO:0015711)	0.274590162455509	0.450323243930869	1.97580685639713
shared	GO_Biological_Process_2023	Organic Cation Transport (GO:0015695)	0.00538534309232928	0.343727115471063	9.27678571428571
shared	GO_Biological_Process_2023	Organic Hydroxy Compound Biosynthetic Process (GO:1901617)	0.386408572512288	0.512273408631711	2.09204665959703
shared	GO_Biological_Process_2023	Organic Hydroxy Compound Catabolic Process (GO:1901616)	0.099293352994607	0.358601831351923	10.7396739130435
shared	GO_Biological_Process_2023	Organic Hydroxy Compound Transport (GO:0015850)	0.407469614947708	0.525802265114583	1.94911067193676
shared	GO_Biological_Process_2023	Organic Substance Transport (GO:0071702)	0.203517283638379	0.403444849755042	1.75066526532346
shared	GO_Biological_Process_2023	Organonitrogen Compound Biosynthetic Process (GO:1901566)	0.170240635962573	0.384098826170215	2.15449561403509
shared	GO_Biological_Process_2023	Organonitrogen Compound Catabolic Process (GO:1901565)	0.59662967382335	0.65774121097521	1.11191417278374
shared	GO_Biological_Process_2023	Organophosphate Biosynthetic Process (GO:0090407)	0.32653065380715	0.478757860728343	2.60026350461133
shared	GO_Biological_Process_2023	Ornithine Transport (GO:0015822)	0.00129812626905881	0.311987217409948	57.5429403202329
shared	GO_Biological_Process_2023	Outer Mitochondrial Membrane Organization (GO:0007008)	0.140211642516233	0.36352655070595	7.15833333333333
shared	GO_Biological_Process_2023	Outflow Tract Septum Morphogenesis (GO:0003148)	0.00257309135002834	0.325078125396474	12.3734335839599
shared	GO_Biological_Process_2023	Peptide Biosynthetic Process (GO:0043043)	0.841626293324845	0.856960759776455	0.543118249792301
shared	GO_Biological_Process_2023	Peptide Catabolic Process (GO:0043171)	0.216578036250743	0.412434975979462	4.29326086956522
shared	GO_Biological_Process_2023	Peptidyl-Lysine Methylation (GO:0018022)	0.269385641696239	0.445805623444914	3.30150501672241
shared	GO_Biological_Process_2023	Peptidyl-Lysine Modification (GO:0018205)	0.095224446699546	0.358601831351923	2.84528629265471
shared	GO_Biological_Process_2023	Peptidyl-Serine Modification (GO:0018209)	0.126390074502058	0.358863324197231	2.13270245281993
shared	GO_Biological_Process_2023	Peptidyl-Serine Phosphorylation (GO:0018105)	0.11085363069601	0.358863324197231	2.24440757480405
shared	GO_Biological_Process_2023	Peptidyl-Tyrosine Autophosphorylation (GO:0038083)	0.140211642516233	0.36352655070595	7.15833333333333
shared	GO_Biological_Process_2023	Peptidyl-Tyrosine Phosphorylation (GO:0018108)	0.541432034592479	0.618962034825233	1.29795783926219
shared	GO_Biological_Process_2023	Pericardium Development (GO:0060039)	0.0781128832591343	0.358601831351923	14.3210144927536
shared	GO_Biological_Process_2023	Peroxisomal Membrane Transport (GO:0015919)	0.0161153819616542	0.358029930433259	11.5016011644833
shared	GO_Biological_Process_2023	Peroxisome Organization (GO:0007031)	0.24344045075547	0.427196829646979	3.73270321361059
shared	GO_Biological_Process_2023	Pharyngeal System Development (GO:0060037)	0.169680886933733	0.384028549399866	5.72579710144928
shared	GO_Biological_Process_2023	Phenol-Containing Compound Biosynthetic Process (GO:0046189)	0.109701181199882	0.358601831351923	9.54589371980676
shared	GO_Biological_Process_2023	Phosphate Ion Homeostasis (GO:0055062)	0.130158962045382	0.358863324197231	7.80948616600791
shared	GO_Biological_Process_2023	Phosphate Ion Transport (GO:0006817)	0.0199589981865753	0.358029930433259	10.1474441304906
shared	GO_Biological_Process_2023	Phosphate-Containing Compound Metabolic Process (GO:0006796)	0.883218890091977	0.893052920879362	0.465336184366833
shared	GO_Biological_Process_2023	Phosphatidic Acid Biosynthetic Process (GO:0006654)	0.286188311841676	0.455955720510915	3.06537267080745
shared	GO_Biological_Process_2023	Phosphatidic Acid Metabolic Process (GO:0046473)	0.0554906489522344	0.358601831351923	5.56078320890266
shared	GO_Biological_Process_2023	Phosphatidylcholine Catabolic Process (GO:0034638)	0.099293352994607	0.358601831351923	10.7396739130435
shared	GO_Biological_Process_2023	Phosphatidylcholine Metabolic Process (GO:0046470)	0.472610021540848	0.566586106682222	1.58735909822866
shared	GO_Biological_Process_2023	Phosphatidylethanolamine Metabolic Process (GO:0046337)	0.252189199245969	0.432622085601408	3.57699275362319
shared	GO_Biological_Process_2023	Phosphatidylglycerol Biosynthetic Process (GO:0006655)	0.099293352994607	0.358601831351923	10.7396739130435
shared	GO_Biological_Process_2023	Phosphatidylinositol 3-Kinase Signaling (GO:0014065)	0.310673578466261	0.471691441495797	2.76830294530154
shared	GO_Biological_Process_2023	Phosphatidylinositol Biosynthetic Process (GO:0006661)	0.680587118435142	0.722875060735571	0.881757059614523
shared	GO_Biological_Process_2023	Phosphatidylinositol Metabolic Process (GO:0046488)	0.519547436966475	0.601515877220947	1.38197755960729
shared	GO_Biological_Process_2023	Phosphatidylinositol-Mediated Signaling (GO:0048015)	0.513915719005444	0.597375631771928	1.40470420527441
shared	GO_Biological_Process_2023	Phospholipid Efflux (GO:0033700)	0.119989260312209	0.358863324197231	8.59086956521739
shared	GO_Biological_Process_2023	Phospholipid Transport (GO:0015914)	0.496623155283534	0.581930197279819	1.47758620689655
shared	GO_Biological_Process_2023	Phosphorylation (GO:0016310)	0.228695386584614	0.420813550394275	1.43268661137441
shared	GO_Biological_Process_2023	Plasma Membrane Bounded Cell Projection Assembly (GO:0120031)	0.10009819837643	0.358601831351923	1.93308550185874
shared	GO_Biological_Process_2023	Plasma Membrane Bounded Cell Projection Organization (GO:0120036)	0.785306032768946	0.805826035037626	0.651775638898108
shared	GO_Biological_Process_2023	Platelet Activating Factor Metabolic Process (GO:0046469)	0.0781128832591343	0.358601831351923	14.3210144927536
shared	GO_Biological_Process_2023	Platelet Aggregation (GO:0070527)	0.334322458141242	0.482873291927658	2.52365728900256
shared	GO_Biological_Process_2023	Polyamine Transport (GO:0015846)	0.0564365590011092	0.358601831351923	21.4836956521739
shared	GO_Biological_Process_2023	Pore Complex Assembly (GO:0046931)	0.198144296765058	0.398758536287576	4.7707729468599
shared	GO_Biological_Process_2023	Porphyrin-Containing Compound Biosynthetic Process (GO:0006779)	0.216578036250743	0.412434975979462	4.29326086956522
shared	GO_Biological_Process_2023	Positive Regulation By Host Of Viral Transcription (GO:0043923)	0.169680886933733	0.384028549399866	5.72579710144928
shared	GO_Biological_Process_2023	Positive Regulation Of Alpha-Beta T Cell Activation (GO:0046635)	0.198144296765058	0.398758536287576	4.7707729468599
shared	GO_Biological_Process_2023	Positive Regulation Of Alpha-Beta T Cell Differentiation (GO:0046638)	0.140211642516233	0.36352655070595	7.15833333333333
shared	GO_Biological_Process_2023	Positive Regulation Of Amide Metabolic Process (GO:0034250)	0.07550796625131	0.358601831351923	3.15901797175867
shared	GO_Biological_Process_2023	Positive Regulation Of Amyloid-Beta Clearance (GO:1900223)	0.0673374187825644	0.358601831351923	17.1860869565217
shared	GO_Biological_Process_2023	Positive Regulation Of Apoptotic Process (GO:0043065)	0.20306132335958	0.403444849755042	1.6283185840708
shared	GO_Biological_Process_2023	Positive Regulation Of Autophagy (GO:0010508)	0.3509958756214	0.496106038208068	1.63559991682262
shared	GO_Biological_Process_2023	Positive Regulation Of B Cell Activation (GO:0050871)	0.453854732169421	0.555561015873773	1.68098891730605
shared	GO_Biological_Process_2023	Positive Regulation Of B Cell Differentiation (GO:0045579)	0.109701181199882	0.358601831351923	9.54589371980676
shared	GO_Biological_Process_2023	Positive Regulation Of BMP Signaling Pathway (GO:0030513)	0.24344045075547	0.427196829646979	3.73270321361059
shared	GO_Biological_Process_2023	Positive Regulation Of Binding (GO:0051099)	0.283150787371463	0.455955720510915	1.9312104410971
shared	GO_Biological_Process_2023	Positive Regulation Of Biomineral Tissue Development (GO:0070169)	0.0881294663366902	0.358601831351923	4.20236446905954
shared	GO_Biological_Process_2023	Positive Regulation Of Biosynthetic Process (GO:0009891)	0.0142212389218582	0.358029930433259	6.33119383825417
shared	GO_Biological_Process_2023	Positive Regulation Of Bone Mineralization (GO:0030501)	0.071190841133648	0.358601831351923	4.78723920426977
shared	GO_Biological_Process_2023	Positive Regulation Of Brown Fat Cell Differentiation (GO:0090336)	0.140211642516233	0.36352655070595	7.15833333333333
shared	GO_Biological_Process_2023	Positive Regulation Of Calcium Ion Import (GO:0090280)	0.0781128832591343	0.358601831351923	14.3210144927536
shared	GO_Biological_Process_2023	Positive Regulation Of Calcium Ion Transmembrane Transport (GO:1904427)	0.386408572512288	0.512273408631711	2.09204665959703
shared	GO_Biological_Process_2023	Positive Regulation Of Calcium Ion Transport (GO:0051928)	0.286188311841676	0.455955720510915	3.06537267080745
shared	GO_Biological_Process_2023	Positive Regulation Of Canonical Wnt Signaling Pathway (GO:0090263)	0.628257215710864	0.68022185873911	1.01889233954451
shared	GO_Biological_Process_2023	Positive Regulation Of Cardiac Muscle Cell Proliferation (GO:0060045)	0.140211642516233	0.36352655070595	7.15833333333333
shared	GO_Biological_Process_2023	Positive Regulation Of Cardiac Muscle Tissue Growth (GO:0055023)	0.169680886933733	0.384028549399866	5.72579710144928
shared	GO_Biological_Process_2023	Positive Regulation Of Cartilage Development (GO:0061036)	0.179278737163213	0.388794037459924	5.36766304347826
shared	GO_Biological_Process_2023	Positive Regulation Of Cell Adhesion (GO:0045785)	0.641044203340976	0.691414229884766	0.983608195902049
shared	GO_Biological_Process_2023	Positive Regulation Of Cell Cycle Process (GO:0090068)	0.156264874658122	0.378992689084189	2.2487414187643
shared	GO_Biological_Process_2023	Positive Regulation Of Cell Death (GO:0010942)	0.440983746701717	0.548117522632673	1.74977817213842
shared	GO_Biological_Process_2023	Positive Regulation Of Cell Development (GO:0010720)	0.00758087249015637	0.344218991506162	8.1155427631579
shared	GO_Biological_Process_2023	Positive Regulation Of Cell Differentiation (GO:0045597)	0.413476179823836	0.52901554456389	1.23095384712551
shared	GO_Biological_Process_2023	Positive Regulation Of Cell Division (GO:0051781)	0.0133633251851756	0.358029930433259	6.48980263157895
shared	GO_Biological_Process_2023	Positive Regulation Of Cell Growth (GO:0030307)	0.709073576962892	0.747123935697666	0.814244306418219
shared	GO_Biological_Process_2023	Positive Regulation Of Cell Migration (GO:0030335)	0.384836104969986	0.512273408631711	1.28220132816096
shared	GO_Biological_Process_2023	Positive Regulation Of Cell Morphogenesis Involved In Differentiation (GO:0010770)	0.130158962045382	0.358863324197231	7.80948616600791
shared	GO_Biological_Process_2023	Positive Regulation Of Cell Motility (GO:2000147)	0.471174360330889	0.566586106682222	1.18004587155963
shared	GO_Biological_Process_2023	Positive Regulation Of Cell Population Proliferation (GO:0008284)	0.0546239806017815	0.358601831351923	1.84592425358499
shared	GO_Biological_Process_2023	Positive Regulation Of Cell Projection Organization (GO:0031346)	0.396390477168162	0.5202848810527	1.47967173618431
shared	GO_Biological_Process_2023	Positive Regulation Of Cell-Substrate Adhesion (GO:0010811)	0.562323905052384	0.632396775573618	1.22354037267081
shared	GO_Biological_Process_2023	Positive Regulation Of Cellular Biosynthetic Process (GO:0031328)	0.599373407333168	0.65889805435415	0.995074642022951
shared	GO_Biological_Process_2023	Positive Regulation Of Cellular Catabolic Process (GO:0031331)	0.238362198189011	0.424957391372557	1.80585204269415
shared	GO_Biological_Process_2023	Positive Regulation Of Cellular Component Biogenesis (GO:0044089)	0.291702540050869	0.460525606823249	1.88857430778828
shared	GO_Biological_Process_2023	Positive Regulation Of Cellular Component Organization (GO:0051130)	0.0421428418893589	0.358601831351923	3.17827264276765
shared	GO_Biological_Process_2023	Positive Regulation Of Cellular Process (GO:0048522)	0.043756614150669	0.358601831351923	1.80643035352822
shared	GO_Biological_Process_2023	Positive Regulation Of Cellular Response To Insulin Stimulus (GO:1900078)	0.140211642516233	0.36352655070595	7.15833333333333
shared	GO_Biological_Process_2023	Positive Regulation Of Cholesterol Efflux (GO:0010875)	0.225636057814897	0.419781295781107	4.08861283643892
shared	GO_Biological_Process_2023	Positive Regulation Of Cholesterol Metabolic Process (GO:0090205)	0.109701181199882	0.358601831351923	9.54589371980676
shared	GO_Biological_Process_2023	Positive Regulation Of Cholesterol Transport (GO:0032376)	0.30260618810854	0.46429439421511	2.86072463768116
shared	GO_Biological_Process_2023	Positive Regulation Of Chromosome Organization (GO:2001252)	0.318648045078862	0.476332931583936	2.68165760869565
shared	GO_Biological_Process_2023	Positive Regulation Of CoA-transferase Activity (GO:1905920)	0.0781128832591343	0.358601831351923	14.3210144927536
shared	GO_Biological_Process_2023	Positive Regulation Of Cold-Induced Thermogenesis (GO:0120162)	0.0269665204857981	0.358601831351923	3.68825569406692
shared	GO_Biological_Process_2023	Positive Regulation Of Collagen Biosynthetic Process (GO:0032967)	0.159971287115605	0.378992689084189	6.13509316770186
shared	GO_Biological_Process_2023	Positive Regulation Of Collagen Metabolic Process (GO:0010714)	0.169680886933733	0.384028549399866	5.72579710144928
shared	GO_Biological_Process_2023	Positive Regulation Of Cysteine-Type Endopeptidase Activity (GO:2001056)	0.168842096978411	0.384028549399866	2.77602479222426
shared	GO_Biological_Process_2023	Positive Regulation Of Cysteine-Type Endopeptidase Activity Involved In Apoptotic Process (GO:0043280)	0.132101674573874	0.3628698925689	2.44078947368421
shared	GO_Biological_Process_2023	Positive Regulation Of Cytokine Production (GO:0001819)	0.886835729318479	0.896086449721662	0.534206695778748
shared	GO_Biological_Process_2023	Positive Regulation Of Cytokinesis (GO:0032467)	0.0744857802481555	0.358601831351923	4.65761831700696
shared	GO_Biological_Process_2023	Positive Regulation Of DNA Metabolic Process (GO:0051054)	0.129503712552423	0.358863324197231	2.46416040100251
shared	GO_Biological_Process_2023	Positive Regulation Of DNA Repair (GO:0045739)	0.000581711273779006	0.172378118246855	6.32481927710843
shared	GO_Biological_Process_2023	Positive Regulation Of DNA-binding Transcription Factor Activity (GO:0051091)	0.316813893172416	0.476332931583936	1.42185167655732
shared	GO_Biological_Process_2023	Positive Regulation Of DNA-templated DNA Replication (GO:2000105)	0.109701181199882	0.358601831351923	9.54589371980676
shared	GO_Biological_Process_2023	Positive Regulation Of DNA-templated Transcription (GO:0045893)	0.00949068450142928	0.358029930433259	1.7643352236925
shared	GO_Biological_Process_2023	Positive Regulation Of DNA-templated Transcription Initiation (GO:2000144)	0.136662282839643	0.36352655070595	3.18858159469513
shared	GO_Biological_Process_2023	Positive Regulation Of Dendrite Development (GO:1900006)	0.109701181199882	0.358601831351923	9.54589371980676
shared	GO_Biological_Process_2023	Positive Regulation Of Dendrite Morphogenesis (GO:0050775)	0.179278737163213	0.388794037459924	5.36766304347826
shared	GO_Biological_Process_2023	Positive Regulation Of Developmental Process (GO:0051094)	0.0188939228781288	0.358029930433259	2.7022953539823
shared	GO_Biological_Process_2023	Positive Regulation Of Double-Strand Break Repair (GO:2000781)	0.0162982730239652	0.358029930433259	4.33678414096916
shared	GO_Biological_Process_2023	Positive Regulation Of ERK1 And ERK2 Cascade (GO:0070374)	0.614811939222767	0.669377792031016	0.966718476303259
shared	GO_Biological_Process_2023	Positive Regulation Of Endocytosis (GO:0045807)	0.601306827304613	0.65889805435415	1.09760312151617
shared	GO_Biological_Process_2023	Positive Regulation Of Endothelial Cell Migration (GO:0010595)	0.628257215710864	0.68022185873911	1.01889233954451
shared	GO_Biological_Process_2023	Positive Regulation Of Endothelial Cell Proliferation (GO:0001938)	0.591897891733482	0.654013411930608	1.12660183066362
shared	GO_Biological_Process_2023	Positive Regulation Of Epithelial Cell Differentiation (GO:0030858)	0.207414523583631	0.403444849755042	4.51945080091533
shared	GO_Biological_Process_2023	Positive Regulation Of Epithelial Cell Migration (GO:0010634)	0.300241328000262	0.46429439421511	1.84777198666479
shared	GO_Biological_Process_2023	Positive Regulation Of Epithelial Cell Proliferation (GO:0050679)	0.0141579883751835	0.358029930433259	3.68437828108595
shared	GO_Biological_Process_2023	Positive Regulation Of Erythrocyte Differentiation (GO:0045648)	0.260837211234544	0.439161608254684	3.43373913043478
shared	GO_Biological_Process_2023	Positive Regulation Of Establishment Of Protein Localization To Mitochondrion (GO:1903749)	0.318648045078862	0.476332931583936	2.68165760869565
shared	GO_Biological_Process_2023	Positive Regulation Of Excitatory Postsynaptic Potential (GO:2000463)	0.225636057814897	0.419781295781107	4.08861283643892
shared	GO_Biological_Process_2023	Positive Regulation Of Fat Cell Differentiation (GO:0045600)	0.440983746701717	0.548117522632673	1.74977817213842
shared	GO_Biological_Process_2023	Positive Regulation Of GTPase Activity (GO:0043547)	0.509036726667186	0.593127797792639	1.11289587605377
shared	GO_Biological_Process_2023	Positive Regulation Of Gene Expression (GO:0010628)	0.0528097797233476	0.358601831351923	1.85799557138731
shared	GO_Biological_Process_2023	Positive Regulation Of Gliogenesis (GO:0014015)	0.0673374187825644	0.358601831351923	17.1860869565217
shared	GO_Biological_Process_2023	Positive Regulation Of Growth (GO:0045927)	0.610499753199809	0.665958064113606	1.07005434782609
shared	GO_Biological_Process_2023	Positive Regulation Of I-kappaB kinase/NF-kappaB Signaling (GO:0043123)	0.870224695574713	0.882370190279175	0.489630184907546
shared	GO_Biological_Process_2023	Positive Regulation Of Immune Effector Process (GO:0002699)	0.349637807906313	0.495149839072001	2.38321256038647
shared	GO_Biological_Process_2023	Positive Regulation Of Immune Response (GO:0050778)	0.23607748156155	0.421919533467321	2.20479229649535
shared	GO_Biological_Process_2023	Positive Regulation Of Immune System Process (GO:0002684)	0.269385641696239	0.445805623444914	3.30150501672241
shared	GO_Biological_Process_2023	Positive Regulation Of Innate Immune Response (GO:0045089)	0.407469614947708	0.525802265114583	1.94911067193676
shared	GO_Biological_Process_2023	Positive Regulation Of Insulin Receptor Signaling Pathway (GO:0046628)	0.130158962045382	0.358863324197231	7.80948616600791
shared	GO_Biological_Process_2023	Positive Regulation Of Insulin Secretion (GO:0032024)	0.371955454188034	0.505567142128357	2.19955406911929
shared	GO_Biological_Process_2023	Positive Regulation Of Insulin Secretion Involved In Cellular Response To Glucose Stimulus (GO:0035774)	0.140211642516233	0.36352655070595	7.15833333333333
shared	GO_Biological_Process_2023	Positive Regulation Of Integrin-Mediated Signaling Pathway (GO:2001046)	0.130158962045382	0.358863324197231	7.80948616600791
shared	GO_Biological_Process_2023	Positive Regulation Of Interleukin-10 Production (GO:0032733)	0.294444796103784	0.460525606823249	2.95952023988006
shared	GO_Biological_Process_2023	Positive Regulation Of Interleukin-13 Production (GO:0032736)	0.109701181199882	0.358601831351923	9.54589371980676
shared	GO_Biological_Process_2023	Positive Regulation Of Interleukin-4 Production (GO:0032753)	0.18876611847174	0.394076393878504	5.05166240409207
shared	GO_Biological_Process_2023	Positive Regulation Of Interleukin-5 Production (GO:0032754)	0.0673374187825644	0.358601831351923	17.1860869565217
shared	GO_Biological_Process_2023	Positive Regulation Of Interleukin-6 Production (GO:0032755)	0.587110845819284	0.651697524045393	1.14168115942029
shared	GO_Biological_Process_2023	Positive Regulation Of Intracellular Protein Transport (GO:0090316)	0.428479699384063	0.539498269675081	1.38364558388505
shared	GO_Biological_Process_2023	Positive Regulation Of Intracellular Signal Transduction (GO:1902533)	0.404095958700266	0.525802265114583	1.1613778957529
shared	GO_Biological_Process_2023	Positive Regulation Of Kinase Activity (GO:0033674)	0.338405080036125	0.488284589168311	1.68396266803665
shared	GO_Biological_Process_2023	Positive Regulation Of Lamellipodium Morphogenesis (GO:2000394)	0.0673374187825644	0.358601831351923	17.1860869565217
shared	GO_Biological_Process_2023	Positive Regulation Of Lamellipodium Organization (GO:1902745)	0.30260618810854	0.46429439421511	2.86072463768116
shared	GO_Biological_Process_2023	Positive Regulation Of Leukocyte Mediated Cytotoxicity (GO:0001912)	0.447456553253447	0.551913728248946	1.71469565217391
shared	GO_Biological_Process_2023	Positive Regulation Of Lipid Biosynthetic Process (GO:0046889)	0.0744857802481555	0.358601831351923	4.65761831700696
shared	GO_Biological_Process_2023	Positive Regulation Of Lipid Metabolic Process (GO:0045834)	0.0310248336779127	0.358601831351923	7.83922191345772
shared	GO_Biological_Process_2023	Positive Regulation Of Lipid Transport (GO:0032370)	0.119989260312209	0.358863324197231	8.59086956521739
shared	GO_Biological_Process_2023	Positive Regulation Of Lymphocyte Differentiation (GO:0045621)	0.0744857802481555	0.358601831351923	4.65761831700696
shared	GO_Biological_Process_2023	Positive Regulation Of MAPK Cascade (GO:0043410)	0.288714951770858	0.458974644335949	1.41186711156245
shared	GO_Biological_Process_2023	Positive Regulation Of Macromolecule Biosynthetic Process (GO:0010557)	0.412542745016891	0.52901554456389	1.43005822416303
shared	GO_Biological_Process_2023	Positive Regulation Of Macromolecule Metabolic Process (GO:0010604)	0.411559833505823	0.52901554456389	1.19616930017009
shared	GO_Biological_Process_2023	Positive Regulation Of Membrane Protein Ectodomain Proteolysis (GO:0051044)	0.150148642413047	0.370400640791438	6.60735785953177
shared	GO_Biological_Process_2023	Positive Regulation Of Memory T Cell Differentiation (GO:0043382)	0.088764388152028	0.358601831351923	12.2745341614907
shared	GO_Biological_Process_2023	Positive Regulation Of Mesenchymal Cell Proliferation (GO:0002053)	0.099293352994607	0.358601831351923	10.7396739130435
shared	GO_Biological_Process_2023	Positive Regulation Of Metabolic Process (GO:0009893)	0.0366447622634661	0.358601831351923	3.33192138258218
shared	GO_Biological_Process_2023	Positive Regulation Of Monooxygenase Activity (GO:0032770)	0.260837211234544	0.439161608254684	3.43373913043478
shared	GO_Biological_Process_2023	Positive Regulation Of Morphogenesis Of An Epithelium (GO:1905332)	0.234589797535694	0.420813550394275	3.90256916996047
shared	GO_Biological_Process_2023	Positive Regulation Of Multicellular Organismal Process (GO:0051240)	0.0148624227877906	0.358029930433259	2.32749618925309
shared	GO_Biological_Process_2023	Positive Regulation Of Muscle Cell Differentiation (GO:0051149)	0.159971287115605	0.378992689084189	6.13509316770186
shared	GO_Biological_Process_2023	Positive Regulation Of Myelination (GO:0031643)	0.119989260312209	0.358863324197231	8.59086956521739
shared	GO_Biological_Process_2023	Positive Regulation Of Myeloid Cell Differentiation (GO:0045639)	0.342024499646665	0.489973579191263	2.45142857142857
shared	GO_Biological_Process_2023	Positive Regulation Of Myeloid Leukocyte Mediated Immunity (GO:0002888)	0.130158962045382	0.358863324197231	7.80948616600791
shared	GO_Biological_Process_2023	Positive Regulation Of Myoblast Differentiation (GO:0045663)	0.35716340085797	0.500442065040145	2.3186839012926
shared	GO_Biological_Process_2023	Positive Regulation Of NF-kappaB Transcription Factor Activity (GO:0051092)	0.830100700051289	0.846411450648788	0.564871868701411
shared	GO_Biological_Process_2023	Positive Regulation Of Nervous System Development (GO:0051962)	0.109826438369997	0.358601831351923	3.66477747839822
shared	GO_Biological_Process_2023	Positive Regulation Of Nervous System Process (GO:0031646)	0.18876611847174	0.394076393878504	5.05166240409207
shared	GO_Biological_Process_2023	Positive Regulation Of Neural Precursor Cell Proliferation (GO:2000179)	0.286188311841676	0.455955720510915	3.06537267080745
shared	GO_Biological_Process_2023	Positive Regulation Of Neurogenesis (GO:0050769)	0.0560356943221915	0.358601831351923	3.59959795321637
shared	GO_Biological_Process_2023	Positive Regulation Of Neuron Apoptotic Process (GO:0043525)	0.234589797535694	0.420813550394275	3.90256916996047
shared	GO_Biological_Process_2023	Positive Regulation Of Neuron Death (GO:1901216)	0.32653065380715	0.478757860728343	2.60026350461133
shared	GO_Biological_Process_2023	Positive Regulation Of Neuron Differentiation (GO:0045666)	0.386408572512288	0.512273408631711	2.09204665959703
shared	GO_Biological_Process_2023	Positive Regulation Of Neuron Projection Development (GO:0010976)	0.287428033075742	0.457429279363695	1.90965550703542
shared	GO_Biological_Process_2023	Positive Regulation Of Nitric-Oxide Synthase Activity (GO:0051000)	0.179278737163213	0.388794037459924	5.36766304347826
shared	GO_Biological_Process_2023	Positive Regulation Of Nuclear Cell Cycle DNA Replication (GO:0010571)	0.0564365590011092	0.358601831351923	21.4836956521739
shared	GO_Biological_Process_2023	Positive Regulation Of Nucleic Acid-Templated Transcription (GO:1903508)	0.0130683863305579	0.358029930433259	2.10743557744199
shared	GO_Biological_Process_2023	Positive Regulation Of Ossification (GO:0045778)	0.0812178643167304	0.358601831351923	4.41831821744486
shared	GO_Biological_Process_2023	Positive Regulation Of Osteoblast Differentiation (GO:0045669)	0.4005304889909	0.521946906281415	1.99453993933266
shared	GO_Biological_Process_2023	Positive Regulation Of Oxidoreductase Activity (GO:0051353)	0.234589797535694	0.420813550394275	3.90256916996047
shared	GO_Biological_Process_2023	Positive Regulation Of Pathway-Restricted SMAD Protein Phosphorylation (GO:0010862)	0.0189716625797476	0.358029930433259	5.64159038901602
shared	GO_Biological_Process_2023	Positive Regulation Of Peptidyl-Threonine Phosphorylation (GO:0010800)	0.0310248336779127	0.358601831351923	7.83922191345772
shared	GO_Biological_Process_2023	Positive Regulation Of Phosphatidylinositol 3-Kinase Signaling (GO:0014068)	0.551999209496933	0.627585955711302	1.2596547314578
shared	GO_Biological_Process_2023	Positive Regulation Of Phospholipid Transport (GO:2001140)	0.109701181199882	0.358601831351923	9.54589371980676
shared	GO_Biological_Process_2023	Positive Regulation Of Phosphorylation (GO:0042327)	0.278004094842388	0.450323243930869	1.51697102602418
shared	GO_Biological_Process_2023	Positive Regulation Of Programmed Cell Death (GO:0043068)	0.154755055326882	0.378550665639663	1.80023967551622
shared	GO_Biological_Process_2023	Positive Regulation Of Protein Binding (GO:0032092)	0.148568259699413	0.370400640791438	3.02030184631885
shared	GO_Biological_Process_2023	Positive Regulation Of Protein Catabolic Process (GO:0045732)	0.657414779752435	0.701854279926736	0.940181557572862
shared	GO_Biological_Process_2023	Positive Regulation Of Protein Catabolic Process In The Vacuole (GO:1904352)	0.0564365590011092	0.358601831351923	21.4836956521739
shared	GO_Biological_Process_2023	Positive Regulation Of Protein Kinase Activity (GO:0045860)	0.815594801523213	0.833961468411842	0.592542270531401
shared	GO_Biological_Process_2023	Positive Regulation Of Protein Kinase B Signaling (GO:0051897)	0.291702540050869	0.460525606823249	1.88857430778828
shared	GO_Biological_Process_2023	Positive Regulation Of Protein Localization (GO:1903829)	0.628257215710864	0.68022185873911	1.01889233954451
shared	GO_Biological_Process_2023	Positive Regulation Of Protein Localization To Chromosome, Telomeric Region (GO:1904816)	0.119989260312209	0.358863324197231	8.59086956521739
shared	GO_Biological_Process_2023	Positive Regulation Of Protein Localization To Membrane (GO:1905477)	0.601306827304613	0.65889805435415	1.09760312151617
shared	GO_Biological_Process_2023	Positive Regulation Of Protein Metabolic Process (GO:0051247)	0.395077091804599	0.519970121731959	1.3346059449141
shared	GO_Biological_Process_2023	Positive Regulation Of Protein Modification By Small Protein Conjugation Or Removal (GO:1903322)	0.601306827304613	0.65889805435415	1.09760312151617
shared	GO_Biological_Process_2023	Positive Regulation Of Protein Modification Process (GO:0031401)	0.482967937297073	0.576863440063879	1.15854670459934
shared	GO_Biological_Process_2023	Positive Regulation Of Protein Phosphorylation (GO:0001934)	0.147658821673784	0.370400640791438	1.63842905405405
shared	GO_Biological_Process_2023	Positive Regulation Of Protein Polymerization (GO:0032273)	0.557191517948252	0.629059266184002	1.24133585381222
shared	GO_Biological_Process_2023	Positive Regulation Of Protein Secretion (GO:0050714)	0.587110845819284	0.651697524045393	1.14168115942029
shared	GO_Biological_Process_2023	Positive Regulation Of Protein Serine/Threonine Kinase Activity (GO:0071902)	0.744156920001788	0.770677123850747	0.736619190404798
shared	GO_Biological_Process_2023	Positive Regulation Of Protein Targeting To Membrane (GO:0090314)	0.234589797535694	0.420813550394275	3.90256916996047
shared	GO_Biological_Process_2023	Positive Regulation Of Protein Targeting To Mitochondrion (GO:1903955)	0.294444796103784	0.460525606823249	2.95952023988006
shared	GO_Biological_Process_2023	Positive Regulation Of Protein Transport (GO:0051222)	0.557191517948252	0.629059266184002	1.24133585381222
shared	GO_Biological_Process_2023	Positive Regulation Of Protein-Containing Complex Assembly (GO:0031334)	0.313016716981724	0.474752912081884	1.78975618631732
shared	GO_Biological_Process_2023	Positive Regulation Of Protein-Containing Complex Disassembly (GO:0043243)	0.150148642413047	0.370400640791438	6.60735785953177
shared	GO_Biological_Process_2023	Positive Regulation Of Proteolysis (GO:0045862)	0.496623155283534	0.581930197279819	1.47758620689655
shared	GO_Biological_Process_2023	Positive Regulation Of Pyruvate Dehydrogenase Activity (GO:1904184)	0.0564365590011092	0.358601831351923	21.4836956521739
shared	GO_Biological_Process_2023	Positive Regulation Of Receptor Catabolic Process (GO:2000646)	0.0673374187825644	0.358601831351923	17.1860869565217
shared	GO_Biological_Process_2023	Positive Regulation Of Regulatory T Cell Differentiation (GO:0045591)	0.179278737163213	0.388794037459924	5.36766304347826
shared	GO_Biological_Process_2023	Positive Regulation Of Release Of Sequestered Calcium Ion Into Cytosol (GO:0051281)	0.318648045078862	0.476332931583936	2.68165760869565
shared	GO_Biological_Process_2023	Positive Regulation Of Response To Stimulus (GO:0048584)	0.0597130503280438	0.358601831351923	3.50195590327169
shared	GO_Biological_Process_2023	Positive Regulation Of SMAD Protein Signal Transduction (GO:0060391)	0.0161153819616542	0.358029930433259	11.5016011644833
shared	GO_Biological_Process_2023	Positive Regulation Of Secretion By Cell (GO:1903532)	0.572411661570444	0.639780110970658	1.18943236714976
shared	GO_Biological_Process_2023	Positive Regulation Of Signal Transduction (GO:0009967)	0.0888295897054183	0.358601831351923	2.00092307692308
shared	GO_Biological_Process_2023	Positive Regulation Of Small Molecule Metabolic Process (GO:0062013)	0.318648045078862	0.476332931583936	2.68165760869565
shared	GO_Biological_Process_2023	Positive Regulation Of Smooth Muscle Cell Apoptotic Process (GO:0034393)	0.088764388152028	0.358601831351923	12.2745341614907
shared	GO_Biological_Process_2023	Positive Regulation Of Smooth Muscle Cell Proliferation (GO:0048661)	0.42110884498118	0.532988808151267	1.86417769376181
shared	GO_Biological_Process_2023	Positive Regulation Of Smoothened Signaling Pathway (GO:0045880)	0.0241443488293055	0.358601831351923	9.07837278786486
shared	GO_Biological_Process_2023	Positive Regulation Of Stem Cell Population Maintenance (GO:1902459)	0.0778286329764085	0.358601831351923	4.53481958170536
shared	GO_Biological_Process_2023	Positive Regulation Of Steroid Metabolic Process (GO:0045940)	0.0673374187825644	0.358601831351923	17.1860869565217
shared	GO_Biological_Process_2023	Positive Regulation Of Stress-Activated MAPK Cascade (GO:0032874)	0.12182238162562	0.358863324197231	2.53702270381837
shared	GO_Biological_Process_2023	Positive Regulation Of Substrate Adhesion-Dependent Cell Spreading (GO:1900026)	0.334322458141242	0.482873291927658	2.52365728900256
shared	GO_Biological_Process_2023	Positive Regulation Of Supramolecular Fiber Organization (GO:1902905)	0.67304183888299	0.716957325437672	0.900411899313501
shared	GO_Biological_Process_2023	Positive Regulation Of Synaptic Transmission (GO:0050806)	0.591897891733482	0.654013411930608	1.12660183066362
shared	GO_Biological_Process_2023	Positive Regulation Of T Cell Activation (GO:0050870)	0.712451664577653	0.749596139486843	0.806521739130435
shared	GO_Biological_Process_2023	Positive Regulation Of T Cell Cytokine Production (GO:0002726)	0.216578036250743	0.412434975979462	4.29326086956522
shared	GO_Biological_Process_2023	Positive Regulation Of T Cell Differentiation (GO:0045582)	0.00641098478787996	0.343727115471063	5.78825256975037
shared	GO_Biological_Process_2023	Positive Regulation Of T Cell Differentiation In Thymus (GO:0033089)	0.0564365590011092	0.358601831351923	21.4836956521739
shared	GO_Biological_Process_2023	Positive Regulation Of T-helper 2 Cell Cytokine Production (GO:2000553)	0.0781128832591343	0.358601831351923	14.3210144927536
shared	GO_Biological_Process_2023	Positive Regulation Of T-helper 2 Cell Differentiation (GO:0045630)	0.0564365590011092	0.358601831351923	21.4836956521739
shared	GO_Biological_Process_2023	Positive Regulation Of T-helper Cell Differentiation (GO:0045624)	0.130158962045382	0.358863324197231	7.80948616600791
shared	GO_Biological_Process_2023	Positive Regulation Of TOR Signaling (GO:0032008)	0.42110884498118	0.532988808151267	1.86417769376181
shared	GO_Biological_Process_2023	Positive Regulation Of TORC1 Signaling (GO:1904263)	0.269385641696239	0.445805623444914	3.30150501672241
shared	GO_Biological_Process_2023	Positive Regulation Of Telomere Maintenance (GO:0032206)	0.121149313953081	0.358863324197231	3.44436681222707
shared	GO_Biological_Process_2023	Positive Regulation Of Telomere Maintenance In Response To DNA Damage (GO:1904507)	0.150148642413047	0.370400640791438	6.60735785953177
shared	GO_Biological_Process_2023	Positive Regulation Of Transcription By RNA Polymerase I (GO:0045943)	0.32653065380715	0.478757860728343	2.60026350461133
shared	GO_Biological_Process_2023	Positive Regulation Of Transcription By RNA Polymerase II (GO:0045944)	0.00630181428164908	0.343727115471063	1.94643207467294
shared	GO_Biological_Process_2023	Positive Regulation Of Transcription Initiation By RNA Polymerase II (GO:0060261)	0.121149313953081	0.358863324197231	3.44436681222707
shared	GO_Biological_Process_2023	Positive Regulation Of Transcription Of Nucleolar Large rRNA By RNA Polymerase I (GO:1901838)	0.099293352994607	0.358601831351923	10.7396739130435
shared	GO_Biological_Process_2023	Positive Regulation Of Transferase Activity (GO:0051347)	0.493520216548035	0.581930197279819	1.21577007649664
shared	GO_Biological_Process_2023	Positive Regulation Of Translation (GO:0045727)	0.355174972364853	0.500442065040145	1.62008733624454
shared	GO_Biological_Process_2023	Positive Regulation Of Transmembrane Receptor Protein Serine/Threonine Kinase Signaling Pathway (GO:0090100)	0.0975338780939505	0.358601831351923	2.81421624713959
shared	GO_Biological_Process_2023	Positive Regulation Of Transport (GO:0051050)	0.440983746701717	0.548117522632673	1.74977817213842
shared	GO_Biological_Process_2023	Positive Regulation Of Type 2 Immune Response (GO:0002830)	0.140211642516233	0.36352655070595	7.15833333333333
shared	GO_Biological_Process_2023	Positive Regulation Of Vascular Endothelial Growth Factor Receptor Signaling Pathway (GO:0030949)	0.099293352994607	0.358601831351923	10.7396739130435
shared	GO_Biological_Process_2023	Positive Regulation Of Wnt Signaling Pathway (GO:0030177)	0.719091118468211	0.753852377441782	0.791505636070854
shared	GO_Biological_Process_2023	Positive Regulation Of Wound Healing (GO:0090303)	0.371955454188034	0.505567142128357	2.19955406911929
shared	GO_Biological_Process_2023	Positive Regulation Of mRNA Catabolic Process (GO:0061014)	0.407469614947708	0.525802265114583	1.94911067193676
shared	GO_Biological_Process_2023	Positive Regulation Of miRNA Metabolic Process (GO:2000630)	0.00244502218914719	0.325078125396474	7.72354380812531
shared	GO_Biological_Process_2023	Positive Regulation Of miRNA Transcription (GO:1902895)	0.00150303545896052	0.311987217409948	8.91449226250988
shared	GO_Biological_Process_2023	Positive Regulation Of p38MAPK Cascade (GO:1900745)	0.0310248336779127	0.358601831351923	7.83922191345772
shared	GO_Biological_Process_2023	Post-Transcriptional Gene Silencing (GO:0016441)	0.119989260312209	0.358863324197231	8.59086956521739
shared	GO_Biological_Process_2023	Post-Transcriptional Regulation Of Gene Expression (GO:0010608)	0.140606965930312	0.36352655070595	3.1304485907106
shared	GO_Biological_Process_2023	Potassium Ion Transmembrane Transport (GO:0071805)	0.797501222869413	0.816609779301802	0.627653452685422
shared	GO_Biological_Process_2023	Potassium Ion Transport (GO:0006813)	0.758678801389198	0.783482799160273	0.70600071864894
shared	GO_Biological_Process_2023	Primary Neural Tube Formation (GO:0014020)	0.277835632321005	0.450323243930869	3.17906602254428
shared	GO_Biological_Process_2023	Programmed Necrotic Cell Death (GO:0097300)	0.119989260312209	0.358863324197231	8.59086956521739
shared	GO_Biological_Process_2023	Prostaglandin Transport (GO:0015732)	0.109701181199882	0.358601831351923	9.54589371980676
shared	GO_Biological_Process_2023	Proteasomal Protein Catabolic Process (GO:0010498)	0.724500845095897	0.757337933758517	0.783261888546132
shared	GO_Biological_Process_2023	Proteasome-Mediated Ubiquitin-Dependent Protein Catabolic Process (GO:0043161)	0.504566903159255	0.590286401199998	1.08825956226837
shared	GO_Biological_Process_2023	Protein Acylation (GO:0043543)	0.349637807906313	0.495149839072001	2.38321256038647
shared	GO_Biological_Process_2023	Protein Alkylation (GO:0008213)	0.234589797535694	0.420813550394275	3.90256916996047
shared	GO_Biological_Process_2023	Protein Alpha-1,2-Demannosylation (GO:0036508)	0.169680886933733	0.384028549399866	5.72579710144928
shared	GO_Biological_Process_2023	Protein Autophosphorylation (GO:0046777)	0.560451869504986	0.632248886949336	1.07036026200873
shared	GO_Biological_Process_2023	Protein Autoubiquitination (GO:0051865)	0.197924199251976	0.398758536287576	2.49351306879311
shared	GO_Biological_Process_2023	Protein Catabolic Process (GO:0030163)	0.695161479698619	0.735130735081582	0.846663796814464
shared	GO_Biological_Process_2023	Protein Complex Oligomerization (GO:0051259)	0.687959009576293	0.729106083817909	0.863855950812473
shared	GO_Biological_Process_2023	Protein Dephosphorylation (GO:0006470)	0.420539038335365	0.532988808151267	1.40647147254635
shared	GO_Biological_Process_2023	Protein Deubiquitination (GO:0016579)	0.728765163178461	0.759609599783575	0.769996083039561
shared	GO_Biological_Process_2023	Protein Glycosylation (GO:0006486)	0.819860778678876	0.837733974275954	0.584365693865396
shared	GO_Biological_Process_2023	Protein Homooligomerization (GO:0051260)	0.777640737947877	0.799654630034158	0.667153532608696
shared	GO_Biological_Process_2023	Protein Import Into Nucleus (GO:0006606)	0.231811437390478	0.420813550394275	2.23353938637781
shared	GO_Biological_Process_2023	Protein Import Into Peroxisome Matrix (GO:0016558)	0.140211642516233	0.36352655070595	7.15833333333333
shared	GO_Biological_Process_2023	Protein Insertion Into Mitochondrial Membrane (GO:0051204)	0.277835632321005	0.450323243930869	3.17906602254428
shared	GO_Biological_Process_2023	Protein Insertion Into Mitochondrial Outer Membrane (GO:0045040)	0.140211642516233	0.36352655070595	7.15833333333333
shared	GO_Biological_Process_2023	Protein K11-linked Ubiquitination (GO:0070979)	0.286188311841676	0.455955720510915	3.06537267080745
shared	GO_Biological_Process_2023	Protein K48-linked Deubiquitination (GO:0071108)	0.24344045075547	0.427196829646979	3.73270321361059
shared	GO_Biological_Process_2023	Protein K48-linked Ubiquitination (GO:0070936)	0.557191517948252	0.629059266184002	1.24133585381222
shared	GO_Biological_Process_2023	Protein K63-linked Deubiquitination (GO:0070536)	0.318648045078862	0.476332931583936	2.68165760869565
shared	GO_Biological_Process_2023	Protein Kinase A Signaling (GO:0010737)	0.169680886933733	0.384028549399866	5.72579710144928
shared	GO_Biological_Process_2023	Protein Kinase C-activating G Protein-Coupled Receptor Signaling Pathway (GO:0007205)	0.109701181199882	0.358601831351923	9.54589371980676
shared	GO_Biological_Process_2023	Protein Lipidation (GO:0006497)	0.513915719005444	0.597375631771928	1.40470420527441
shared	GO_Biological_Process_2023	Protein Localization (GO:0008104)	0.5799864438805	0.646753877941955	0.986276326981427
shared	GO_Biological_Process_2023	Protein Localization To Cell Junction (GO:1902414)	0.234589797535694	0.420813550394275	3.90256916996047
shared	GO_Biological_Process_2023	Protein Localization To Cell Periphery (GO:1990778)	0.489823365172193	0.580636693161224	1.22451653150343
shared	GO_Biological_Process_2023	Protein Localization To Cell-Cell Junction (GO:0150105)	0.0126317244455617	0.358029930433259	13.2724219012429
shared	GO_Biological_Process_2023	Protein Localization To Chromatin (GO:0071168)	0.30260618810854	0.46429439421511	2.86072463768116
shared	GO_Biological_Process_2023	Protein Localization To Chromosome (GO:0034502)	0.371955454188034	0.505567142128357	2.19955406911929
shared	GO_Biological_Process_2023	Protein Localization To Cytoplasmic Stress Granule (GO:1903608)	0.0781128832591343	0.358601831351923	14.3210144927536
shared	GO_Biological_Process_2023	Protein Localization To Membrane (GO:0072657)	0.652816742046228	0.699101842818812	0.899977016777752
shared	GO_Biological_Process_2023	Protein Localization To Nucleus (GO:0034504)	0.167416719797697	0.384028549399866	2.17271118973905
shared	GO_Biological_Process_2023	Protein Localization To Organelle (GO:0033365)	0.471089587041719	0.566586106682222	1.27019246320556
shared	GO_Biological_Process_2023	Protein Localization To Plasma Membrane (GO:0072659)	0.471089587041719	0.566586106682222	1.27019246320556
shared	GO_Biological_Process_2023	Protein Localization To Site Of Double-Strand Break (GO:1990166)	0.0564365590011092	0.358601831351923	21.4836956521739
shared	GO_Biological_Process_2023	Protein Maturation (GO:0051604)	0.744156920001788	0.770677123850747	0.736619190404798
shared	GO_Biological_Process_2023	Protein Methylation (GO:0006479)	0.334322458141242	0.482873291927658	2.52365728900256
shared	GO_Biological_Process_2023	Protein Modification By Small Protein Conjugation (GO:0032446)	0.794659778613898	0.814274089087443	0.707391748068232
shared	GO_Biological_Process_2023	Protein Modification By Small Protein Removal (GO:0070646)	0.735029503341645	0.763946973072539	0.756290881108119
shared	GO_Biological_Process_2023	Protein Modification Process (GO:0036211)	0.437691662875854	0.548117522632673	1.10112035112035
shared	GO_Biological_Process_2023	Protein Monoubiquitination (GO:0006513)	0.42110884498118	0.532988808151267	1.86417769376181
shared	GO_Biological_Process_2023	Protein N-linked Glycosylation (GO:0006487)	0.168842096978411	0.384028549399866	2.77602479222426
shared	GO_Biological_Process_2023	Protein N-linked Glycosylation Via Asparagine (GO:0018279)	0.0286538505422644	0.358601831351923	8.21293408192972
shared	GO_Biological_Process_2023	Protein Palmitoylation (GO:0018345)	0.294444796103784	0.460525606823249	2.95952023988006
shared	GO_Biological_Process_2023	Protein Phosphorylation (GO:0006468)	0.126483502838088	0.358863324197231	1.59173226179336
shared	GO_Biological_Process_2023	Protein Polymerization (GO:0051258)	0.519547436966475	0.601515877220947	1.38197755960729
shared	GO_Biological_Process_2023	Protein Polyubiquitination (GO:0000209)	0.92866991087912	0.931876643996796	0.377661835748792
shared	GO_Biological_Process_2023	Protein Quality Control For Misfolded Or Incompletely Synthesized Proteins (GO:0006515)	0.269385641696239	0.445805623444914	3.30150501672241
shared	GO_Biological_Process_2023	Protein Secretion (GO:0009306)	0.541432034592479	0.618962034825233	1.29795783926219
shared	GO_Biological_Process_2023	Protein Sumoylation (GO:0016925)	0.0988079651757471	0.358601831351923	3.91524414450179
shared	GO_Biological_Process_2023	Protein Targeting (GO:0006605)	0.777640737947877	0.799654630034158	0.667153532608696
shared	GO_Biological_Process_2023	Protein Targeting To Membrane (GO:0006612)	0.202129721509562	0.403444849755042	2.45776668746101
shared	GO_Biological_Process_2023	Protein Targeting To Mitochondrion (GO:0006626)	0.496623155283534	0.581930197279819	1.47758620689655
shared	GO_Biological_Process_2023	Protein Targeting To Peroxisome (GO:0006625)	0.0143273937625018	0.358029930433259	12.3237679351216
shared	GO_Biological_Process_2023	Protein Transmembrane Import Into Intracellular Organelle (GO:0044743)	0.310673578466261	0.471691441495797	2.76830294530154
shared	GO_Biological_Process_2023	Protein Transport (GO:0015031)	0.29541972794147	0.461553617955866	1.39789966670498
shared	GO_Biological_Process_2023	Protein Ubiquitination (GO:0016567)	0.962199032630124	0.9628617041402	0.390930777939512
shared	GO_Biological_Process_2023	Protein-Containing Complex Assembly (GO:0065003)	0.0869138267179269	0.358601831351923	1.89330218068536
shared	GO_Biological_Process_2023	Protein-Containing Complex Disassembly (GO:0032984)	0.160674120079739	0.378992689084189	2.8688500727802
shared	GO_Biological_Process_2023	Protein-Containing Complex Organization (GO:0043933)	0.0584964064351156	0.358601831351923	2.83772658337546
shared	GO_Biological_Process_2023	Proteolysis (GO:0006508)	0.896911084622209	0.904380156805045	0.517653637235062
shared	GO_Biological_Process_2023	Pulmonary Valve Development (GO:0003177)	0.0220100704540669	0.358601831351923	9.58321203299369
shared	GO_Biological_Process_2023	Pulmonary Valve Morphogenesis (GO:0003184)	0.0179933495105669	0.358029930433259	10.7822052401747
shared	GO_Biological_Process_2023	Purine Nucleoside Bisphosphate Catabolic Process (GO:0034034)	0.088764388152028	0.358601831351923	12.2745341614907
shared	GO_Biological_Process_2023	Purine Ribonucleoside Triphosphate Biosynthetic Process (GO:0009206)	0.109701181199882	0.358601831351923	9.54589371980676
shared	GO_Biological_Process_2023	Purine Ribonucleotide Biosynthetic Process (GO:0009152)	0.472610021540848	0.566586106682222	1.58735909822866
shared	GO_Biological_Process_2023	Purine Ribonucleotide Catabolic Process (GO:0009154)	0.252189199245969	0.432622085601408	3.57699275362319
shared	GO_Biological_Process_2023	Purine Ribonucleotide Transport (GO:0015868)	0.198144296765058	0.398758536287576	4.7707729468599
shared	GO_Biological_Process_2023	Pyruvate Metabolic Process (GO:0006090)	0.440983746701717	0.548117522632673	1.74977817213842
shared	GO_Biological_Process_2023	Quaternary Ammonium Group Transport (GO:0015697)	0.130158962045382	0.358863324197231	7.80948616600791
shared	GO_Biological_Process_2023	RNA Biosynthetic Process (GO:0032774)	0.286188311841676	0.455955720510915	3.06537267080745
shared	GO_Biological_Process_2023	RNA Destabilization (GO:0050779)	0.198144296765058	0.398758536287576	4.7707729468599
shared	GO_Biological_Process_2023	RNA Metabolic Process (GO:0016070)	0.72557791561983	0.757374074278457	0.77703557312253
shared	GO_Biological_Process_2023	RNA Polymerase II Preinitiation Complex Assembly (GO:0051123)	0.478718159723232	0.572963332848317	1.55841897233202
shared	GO_Biological_Process_2023	RNA Processing (GO:0006396)	0.881841579043756	0.892281207765026	0.467916865742953
shared	GO_Biological_Process_2023	RNA Splicing, Via Endonucleolytic Cleavage And Ligation (GO:0000394)	0.119989260312209	0.358863324197231	8.59086956521739
shared	GO_Biological_Process_2023	Receptor-Mediated Endocytosis (GO:0006898)	0.167416719797697	0.384028549399866	2.17271118973905
shared	GO_Biological_Process_2023	Receptor-Mediated Endocytosis Of Virus By Host Cell (GO:0019065)	0.109701181199882	0.358601831351923	9.54589371980676
shared	GO_Biological_Process_2023	Recombinational Repair (GO:0000725)	0.300241328000262	0.46429439421511	1.84777198666479
shared	GO_Biological_Process_2023	Regulated Exocytosis (GO:0045055)	0.447456553253447	0.551913728248946	1.71469565217391
shared	GO_Biological_Process_2023	Regulation Of 3'-UTR-mediated mRNA Stabilization (GO:1905868)	0.0564365590011092	0.358601831351923	21.4836956521739
shared	GO_Biological_Process_2023	Regulation Of Actin Cytoskeleton Organization (GO:0032956)	0.653393188264244	0.699101842818812	0.950676328502415
shared	GO_Biological_Process_2023	Regulation Of Actin Cytoskeleton Reorganization (GO:2000249)	0.252189199245969	0.432622085601408	3.57699275362319
shared	GO_Biological_Process_2023	Regulation Of Actin Filament-Based Movement (GO:1903115)	0.099293352994607	0.358601831351923	10.7396739130435
shared	GO_Biological_Process_2023	Regulation Of Actin Filament-Based Process (GO:0032970)	0.557191517948252	0.629059266184002	1.24133585381222
shared	GO_Biological_Process_2023	Regulation Of Adaptive Immune Response (GO:0002819)	0.18876611847174	0.394076393878504	5.05166240409207
shared	GO_Biological_Process_2023	Regulation Of Adipose Tissue Development (GO:1904177)	0.119989260312209	0.358863324197231	8.59086956521739
shared	GO_Biological_Process_2023	Regulation Of Aldosterone Biosynthetic Process (GO:0032347)	0.0673374187825644	0.358601831351923	17.1860869565217
shared	GO_Biological_Process_2023	Regulation Of Alpha-Beta T Cell Differentiation (GO:0046637)	0.0781128832591343	0.358601831351923	14.3210144927536
shared	GO_Biological_Process_2023	Regulation Of Amide Metabolic Process (GO:0034248)	0.379223892736041	0.510196589023581	2.14445652173913
shared	GO_Biological_Process_2023	Regulation Of Amyloid Precursor Protein Catabolic Process (GO:1902991)	0.119989260312209	0.358863324197231	8.59086956521739
shared	GO_Biological_Process_2023	Regulation Of Amyloid-Beta Clearance (GO:1900221)	0.159971287115605	0.378992689084189	6.13509316770186
shared	GO_Biological_Process_2023	Regulation Of Amyloid-Beta Formation (GO:1902003)	0.318648045078862	0.476332931583936	2.68165760869565
shared	GO_Biological_Process_2023	Regulation Of Anatomical Structure Morphogenesis (GO:0022603)	0.772379767074604	0.795370518468745	0.677812284334024
shared	GO_Biological_Process_2023	Regulation Of Angiogenesis (GO:0045765)	0.908719195177213	0.914382957474024	0.416986359761296
shared	GO_Biological_Process_2023	Regulation Of Animal Organ Morphogenesis (GO:2000027)	0.00453278920598272	0.343727115471063	24.6562694946974
shared	GO_Biological_Process_2023	Regulation Of Apoptotic Process (GO:0042981)	0.117320909989701	0.358863324197231	1.50831208365455
shared	GO_Biological_Process_2023	Regulation Of Apoptotic Signaling Pathway (GO:2001233)	0.0151097373254005	0.358029930433259	6.18013784461153
shared	GO_Biological_Process_2023	Regulation Of Autophagy (GO:0010506)	0.00709691222583061	0.343727115471063	3.00791008295002
shared	GO_Biological_Process_2023	Regulation Of Axon Extension (GO:0030516)	0.334322458141242	0.482873291927658	2.52365728900256
shared	GO_Biological_Process_2023	Regulation Of B Cell Differentiation (GO:0045577)	0.198144296765058	0.398758536287576	4.7707729468599
shared	GO_Biological_Process_2023	Regulation Of BMP Signaling Pathway (GO:0030510)	0.0560356943221915	0.358601831351923	3.59959795321637
shared	GO_Biological_Process_2023	Regulation Of Basement Membrane Organization (GO:0110011)	0.0564365590011092	0.358601831351923	21.4836956521739
shared	GO_Biological_Process_2023	Regulation Of Behavior (GO:0050795)	0.198144296765058	0.398758536287576	4.7707729468599
shared	GO_Biological_Process_2023	Regulation Of Biosynthetic Process (GO:0009889)	0.109701181199882	0.358601831351923	9.54589371980676
shared	GO_Biological_Process_2023	Regulation Of Blood Circulation (GO:1903522)	0.32653065380715	0.478757860728343	2.60026350461133
shared	GO_Biological_Process_2023	Regulation Of Blood Coagulation (GO:0030193)	0.286188311841676	0.455955720510915	3.06537267080745
shared	GO_Biological_Process_2023	Regulation Of Blood Vessel Endothelial Cell Migration (GO:0043535)	0.466430624222316	0.56289343604238	1.61739130434783
shared	GO_Biological_Process_2023	Regulation Of Bone Mineralization (GO:0030500)	0.14457598533193	0.370400640791438	3.0743917654398
shared	GO_Biological_Process_2023	Regulation Of Branching Involved In Ureteric Bud Morphogenesis (GO:0090189)	0.150148642413047	0.370400640791438	6.60735785953177
shared	GO_Biological_Process_2023	Regulation Of Brown Fat Cell Differentiation (GO:0090335)	0.179278737163213	0.388794037459924	5.36766304347826
shared	GO_Biological_Process_2023	Regulation Of CD8-positive, Alpha-Beta T Cell Activation (GO:2001185)	0.099293352994607	0.358601831351923	10.7396739130435
shared	GO_Biological_Process_2023	Regulation Of Calcium Ion Import (GO:0090279)	0.207414523583631	0.403444849755042	4.51945080091533
shared	GO_Biological_Process_2023	Regulation Of Calcium Ion Transport (GO:0051924)	0.484755857066756	0.576863440063879	1.53051242236025
shared	GO_Biological_Process_2023	Regulation Of Canonical Wnt Signaling Pathway (GO:0060828)	0.692904280285709	0.733811894500827	0.833485994248589
shared	GO_Biological_Process_2023	Regulation Of Carbohydrate Catabolic Process (GO:0043470)	0.150148642413047	0.370400640791438	6.60735785953177
shared	GO_Biological_Process_2023	Regulation Of Cardiac Muscle Cell Contraction (GO:0086004)	0.260837211234544	0.439161608254684	3.43373913043478
shared	GO_Biological_Process_2023	Regulation Of Cardiac Muscle Cell Proliferation (GO:0060043)	0.207414523583631	0.403444849755042	4.51945080091533
shared	GO_Biological_Process_2023	Regulation Of Cardiac Muscle Contraction (GO:0055117)	0.334322458141242	0.482873291927658	2.52365728900256
shared	GO_Biological_Process_2023	Regulation Of Cartilage Development (GO:0061035)	0.179278737163213	0.388794037459924	5.36766304347826
shared	GO_Biological_Process_2023	Regulation Of Cdc42 Protein Signal Transduction (GO:0032489)	0.0781128832591343	0.358601831351923	14.3210144927536
shared	GO_Biological_Process_2023	Regulation Of Cell Adhesion (GO:0030155)	0.232243536313582	0.420813550394275	1.83165360209033
shared	GO_Biological_Process_2023	Regulation Of Cell Cycle (GO:0051726)	0.132111612642084	0.3628698925689	1.77872146118721
shared	GO_Biological_Process_2023	Regulation Of Cell Cycle G1/S Phase Transition (GO:1902806)	0.0542390532620221	0.358601831351923	3.65048183839881
shared	GO_Biological_Process_2023	Regulation Of Cell Cycle Process (GO:0010564)	0.190375474493628	0.396297370256794	2.03501864898467
shared	GO_Biological_Process_2023	Regulation Of Cell Differentiation (GO:0045595)	0.385727725410918	0.512273408631711	1.3558864265928
shared	GO_Biological_Process_2023	Regulation Of Cell Division (GO:0051302)	0.248898989259122	0.432622085601408	2.12280985497871
shared	GO_Biological_Process_2023	Regulation Of Cell Growth (GO:0001558)	0.740353400244419	0.768381064682243	0.758622028141679
shared	GO_Biological_Process_2023	Regulation Of Cell Migration (GO:0030334)	0.0656419502488395	0.358601831351923	1.8452146263911
shared	GO_Biological_Process_2023	Regulation Of Cell Motility (GO:2000145)	0.416547737347969	0.531381793122563	1.41816738243892
shared	GO_Biological_Process_2023	Regulation Of Cell Population Proliferation (GO:0042127)	0.272584594141419	0.449053758829345	1.25920529801325
shared	GO_Biological_Process_2023	Regulation Of Cell Size (GO:0008361)	0.252189199245969	0.432622085601408	3.57699275362319
shared	GO_Biological_Process_2023	Regulation Of Cell-Cell Adhesion (GO:0022407)	0.0881294663366902	0.358601831351923	4.20236446905954
shared	GO_Biological_Process_2023	Regulation Of Cell-Matrix Adhesion (GO:0001952)	0.172952374638227	0.388794037459924	2.73182227767381
shared	GO_Biological_Process_2023	Regulation Of Cell-Substrate Adhesion (GO:0010810)	0.4005304889909	0.521946906281415	1.99453993933266
shared	GO_Biological_Process_2023	Regulation Of Cell-Substrate Junction Assembly (GO:0090109)	0.216578036250743	0.412434975979462	4.29326086956522
shared	GO_Biological_Process_2023	Regulation Of Cellular Biosynthetic Process (GO:0031326)	0.557191517948252	0.629059266184002	1.24133585381222
shared	GO_Biological_Process_2023	Regulation Of Cellular Catabolic Process (GO:0031329)	0.0363895338132331	0.358601831351923	4.32214912280702
shared	GO_Biological_Process_2023	Regulation Of Cellular Component Biogenesis (GO:0044087)	0.349637807906313	0.495149839072001	2.38321256038647
shared	GO_Biological_Process_2023	Regulation Of Cellular Component Organization (GO:0051128)	0.529543557700939	0.611141214725548	1.13467711616877
shared	GO_Biological_Process_2023	Regulation Of Cellular Ketone Metabolic Process (GO:0010565)	0.140211642516233	0.36352655070595	7.15833333333333
shared	GO_Biological_Process_2023	Regulation Of Cellular Localization (GO:0060341)	0.567397059383528	0.636132659941563	1.2062461726883
shared	GO_Biological_Process_2023	Regulation Of Cellular Metabolic Process (GO:0031323)	0.407469614947708	0.525802265114583	1.94911067193676
shared	GO_Biological_Process_2023	Regulation Of Cellular Response To Stress (GO:0080135)	0.126924295975307	0.358863324197231	2.48798076923077
shared	GO_Biological_Process_2023	Regulation Of Cellular Senescence (GO:2000772)	0.334322458141242	0.482873291927658	2.52365728900256
shared	GO_Biological_Process_2023	Regulation Of Centrosome Cycle (GO:0046605)	0.234589797535694	0.420813550394275	3.90256916996047
shared	GO_Biological_Process_2023	Regulation Of Centrosome Duplication (GO:0010824)	0.30260618810854	0.46429439421511	2.86072463768116
shared	GO_Biological_Process_2023	Regulation Of Ceramide Biosynthetic Process (GO:2000303)	0.099293352994607	0.358601831351923	10.7396739130435
shared	GO_Biological_Process_2023	Regulation Of Cholesterol Biosynthetic Process (GO:0045540)	0.159971287115605	0.378992689084189	6.13509316770186
shared	GO_Biological_Process_2023	Regulation Of Cholesterol Efflux (GO:0010874)	0.0525170979130078	0.358601831351923	5.74643377001456
shared	GO_Biological_Process_2023	Regulation Of Cholesterol Metabolic Process (GO:0090181)	0.234589797535694	0.420813550394275	3.90256916996047
shared	GO_Biological_Process_2023	Regulation Of Chromatin Organization (GO:1902275)	0.269385641696239	0.445805623444914	3.30150501672241
shared	GO_Biological_Process_2023	Regulation Of Chromosome Organization (GO:0033044)	0.0881294663366902	0.358601831351923	4.20236446905954
shared	GO_Biological_Process_2023	Regulation Of Cilium Assembly (GO:1902017)	0.0490199361039716	0.358601831351923	3.81211300309598
shared	GO_Biological_Process_2023	Regulation Of CoA-transferase Activity (GO:1905918)	0.0781128832591343	0.358601831351923	14.3210144927536
shared	GO_Biological_Process_2023	Regulation Of Cold-Induced Thermogenesis (GO:0120161)	0.0893006167837814	0.358601831351923	2.43556493143885
shared	GO_Biological_Process_2023	Regulation Of Collagen Biosynthetic Process (GO:0032965)	0.18876611847174	0.394076393878504	5.05166240409207
shared	GO_Biological_Process_2023	Regulation Of Cortisol Biosynthetic Process (GO:2000064)	0.0673374187825644	0.358601831351923	17.1860869565217
shared	GO_Biological_Process_2023	Regulation Of Cysteine-Type Endopeptidase Activity Involved In Apoptotic Process (GO:0043281)	0.253178445537321	0.433806935572791	2.09681542230269
shared	GO_Biological_Process_2023	Regulation Of Cytokine Production (GO:0001817)	0.857471087623176	0.871262580640891	0.513436354112101
shared	GO_Biological_Process_2023	Regulation Of Cytokine-Mediated Signaling Pathway (GO:0001959)	0.371955454188034	0.505567142128357	2.19955406911929
shared	GO_Biological_Process_2023	Regulation Of Cytokinesis (GO:0032465)	0.23607748156155	0.421919533467321	2.20479229649535
shared	GO_Biological_Process_2023	Regulation Of Cytoskeleton Organization (GO:0051493)	0.380038486790426	0.510347431891395	1.53282907049283
shared	GO_Biological_Process_2023	Regulation Of DNA Biosynthetic Process (GO:2000278)	0.32653065380715	0.478757860728343	2.60026350461133
shared	GO_Biological_Process_2023	Regulation Of DNA Metabolic Process (GO:0051052)	0.0557881722352343	0.358601831351923	2.88531571218796
shared	GO_Biological_Process_2023	Regulation Of DNA Repair (GO:0006282)	0.00389226960413202	0.343727115471063	4.25929539295393
shared	GO_Biological_Process_2023	Regulation Of DNA Replication (GO:0006275)	0.582267893384194	0.648302872863781	1.15716803760282
shared	GO_Biological_Process_2023	Regulation Of DNA Strand Elongation (GO:0060382)	0.169680886933733	0.384028549399866	5.72579710144928
shared	GO_Biological_Process_2023	Regulation Of DNA-templated Transcription (GO:0006355)	0.00459057484533919	0.343727115471063	1.69221742751155
shared	GO_Biological_Process_2023	Regulation Of Defense Response (GO:0031347)	0.676836403777808	0.719943846770977	0.89098731884058
shared	GO_Biological_Process_2023	Regulation Of Dendrite Development (GO:0050773)	0.379223892736041	0.510196589023581	2.14445652173913
shared	GO_Biological_Process_2023	Regulation Of Dendrite Morphogenesis (GO:0048814)	0.30260618810854	0.46429439421511	2.86072463768116
shared	GO_Biological_Process_2023	Regulation Of Dendritic Spine Development (GO:0060998)	0.216578036250743	0.412434975979462	4.29326086956522
shared	GO_Biological_Process_2023	Regulation Of Dendritic Spine Morphogenesis (GO:0061001)	0.294444796103784	0.460525606823249	2.95952023988006
shared	GO_Biological_Process_2023	Regulation Of Developmental Growth (GO:0048638)	0.286188311841676	0.455955720510915	3.06537267080745
shared	GO_Biological_Process_2023	Regulation Of Double-Strand Break Repair (GO:2000779)	0.0190126322910709	0.358029930433259	4.12943150828613
shared	GO_Biological_Process_2023	Regulation Of ERK1 And ERK2 Cascade (GO:0070372)	0.537181030024153	0.615555233931463	1.06617165319939
shared	GO_Biological_Process_2023	Regulation Of Embryonic Development (GO:0045995)	0.160674120079739	0.378992689084189	2.8688500727802
shared	GO_Biological_Process_2023	Regulation Of Endocytosis (GO:0030100)	0.536055750774406	0.615236181575997	1.31799331103679
shared	GO_Biological_Process_2023	Regulation Of Endothelial Cell Migration (GO:0010594)	0.0190126322910709	0.358029930433259	4.12943150828613
shared	GO_Biological_Process_2023	Regulation Of Endothelial Cell Proliferation (GO:0001936)	0.291702540050869	0.460525606823249	1.88857430778828
shared	GO_Biological_Process_2023	Regulation Of Epidermal Cell Differentiation (GO:0045604)	0.18876611847174	0.394076393878504	5.05166240409207
shared	GO_Biological_Process_2023	Regulation Of Epidermal Growth Factor Receptor Signaling Pathway (GO:0042058)	0.414328760986722	0.52901554456389	1.90570048309179
shared	GO_Biological_Process_2023	Regulation Of Epithelial Cell Apoptotic Process (GO:1904035)	0.119989260312209	0.358863324197231	8.59086956521739
shared	GO_Biological_Process_2023	Regulation Of Epithelial Cell Migration (GO:0010632)	0.440983746701717	0.548117522632673	1.74977817213842
shared	GO_Biological_Process_2023	Regulation Of Epithelial Cell Proliferation (GO:0050678)	0.0212214443532883	0.358601831351923	3.98642969264267
shared	GO_Biological_Process_2023	Regulation Of Epithelial To Mesenchymal Transition (GO:0010717)	0.61948160743965	0.673228702774728	1.04384941675504
shared	GO_Biological_Process_2023	Regulation Of Erythrocyte Differentiation (GO:0045646)	0.0647509904829093	0.358601831351923	5.06935525301824
shared	GO_Biological_Process_2023	Regulation Of Establishment Of Planar Polarity (GO:0090175)	0.0439606348017353	0.358601831351923	6.38589681384441
shared	GO_Biological_Process_2023	Regulation Of Exit From Mitosis (GO:0007096)	0.150148642413047	0.370400640791438	6.60735785953177
shared	GO_Biological_Process_2023	Regulation Of Exocytosis (GO:0017157)	0.128850360731307	0.358863324197231	3.3115552569701
shared	GO_Biological_Process_2023	Regulation Of Extent Of Cell Growth (GO:0061387)	0.0781128832591343	0.358601831351923	14.3210144927536
shared	GO_Biological_Process_2023	Regulation Of Extracellular Matrix Organization (GO:1903053)	0.234589797535694	0.420813550394275	3.90256916996047
shared	GO_Biological_Process_2023	Regulation Of Extrinsic Apoptotic Signaling Pathway (GO:2001236)	0.0321487026227802	0.358601831351923	4.55032317636196
shared	GO_Biological_Process_2023	Regulation Of Extrinsic Apoptotic Signaling Pathway In Absence Of Ligand (GO:2001239)	0.269385641696239	0.445805623444914	3.30150501672241
shared	GO_Biological_Process_2023	Regulation Of Extrinsic Apoptotic Signaling Pathway Via Death Domain Receptors (GO:1902041)	0.0496030513060871	0.358601831351923	5.94488781809968
shared	GO_Biological_Process_2023	Regulation Of Fat Cell Proliferation (GO:0070344)	0.0564365590011092	0.358601831351923	21.4836956521739
shared	GO_Biological_Process_2023	Regulation Of Fatty Acid Metabolic Process (GO:0019217)	0.119989260312209	0.358863324197231	8.59086956521739
shared	GO_Biological_Process_2023	Regulation Of Fatty Acid Oxidation (GO:0046320)	0.169680886933733	0.384028549399866	5.72579710144928
shared	GO_Biological_Process_2023	Regulation Of Focal Adhesion Assembly (GO:0051893)	0.466430624222316	0.56289343604238	1.61739130434783
shared	GO_Biological_Process_2023	Regulation Of G Protein-Coupled Receptor Signaling Pathway (GO:0008277)	0.557191517948252	0.629059266184002	1.24133585381222
shared	GO_Biological_Process_2023	Regulation Of G0 To G1 Transition (GO:0070316)	0.0554906489522344	0.358601831351923	5.56078320890266
shared	GO_Biological_Process_2023	Regulation Of G1/S Transition Of Mitotic Cell Cycle (GO:2000045)	0.124363745596041	0.358863324197231	2.51226366888094
shared	GO_Biological_Process_2023	Regulation Of GTPase Activity (GO:0043087)	0.917872141399874	0.922315505846484	0.39918350683813
shared	GO_Biological_Process_2023	Regulation Of Gene Expression (GO:0010468)	0.231628806534009	0.420813550394275	1.24977707073033
shared	GO_Biological_Process_2023	Regulation Of Glucose Import (GO:0046324)	0.0647509904829093	0.358601831351923	5.06935525301824
shared	GO_Biological_Process_2023	Regulation Of Glucose Transmembrane Transport (GO:0010827)	0.179278737163213	0.388794037459924	5.36766304347826
shared	GO_Biological_Process_2023	Regulation Of Glycolytic Process (GO:0006110)	0.371955454188034	0.505567142128357	2.19955406911929
shared	GO_Biological_Process_2023	Regulation Of Heart Contraction (GO:0008016)	0.551999209496933	0.627585955711302	1.2596547314578
shared	GO_Biological_Process_2023	Regulation Of Hematopoietic Progenitor Cell Differentiation (GO:1901532)	0.179278737163213	0.388794037459924	5.36766304347826
shared	GO_Biological_Process_2023	Regulation Of Histone Deacetylation (GO:0031063)	0.216578036250743	0.412434975979462	4.29326086956522
shared	GO_Biological_Process_2023	Regulation Of Histone Modification (GO:0031056)	0.18876611847174	0.394076393878504	5.05166240409207
shared	GO_Biological_Process_2023	Regulation Of Hydrolase Activity (GO:0051336)	0.562323905052384	0.632396775573618	1.22354037267081
shared	GO_Biological_Process_2023	Regulation Of I-kappaB kinase/NF-kappaB Signaling (GO:0043122)	0.751196060277393	0.776859697923881	0.74194038352003
shared	GO_Biological_Process_2023	Regulation Of Immature T Cell Proliferation In Thymus (GO:0033084)	0.0564365590011092	0.358601831351923	21.4836956521739
shared	GO_Biological_Process_2023	Regulation Of Immune Response (GO:0050776)	0.223295100300502	0.419781295781107	2.29333333333333
shared	GO_Biological_Process_2023	Regulation Of Inclusion Body Assembly (GO:0090083)	0.109701181199882	0.358601831351923	9.54589371980676
shared	GO_Biological_Process_2023	Regulation Of Inflammatory Response (GO:0050727)	0.767736390454653	0.79114962789405	0.716707643756192
shared	GO_Biological_Process_2023	Regulation Of Innate Immune Response (GO:0045088)	0.59662967382335	0.65774121097521	1.11191417278374
shared	GO_Biological_Process_2023	Regulation Of Insulin Receptor Signaling Pathway (GO:0046626)	0.0916489091339658	0.358601831351923	4.10210022873778
shared	GO_Biological_Process_2023	Regulation Of Insulin Secretion Involved In Cellular Response To Glucose Stimulus (GO:0061178)	0.269385641696239	0.445805623444914	3.30150501672241
shared	GO_Biological_Process_2023	Regulation Of Insulin-Like Growth Factor Receptor Signaling Pathway (GO:0043567)	0.198144296765058	0.398758536287576	4.7707729468599
shared	GO_Biological_Process_2023	Regulation Of Integrin-Mediated Signaling Pathway (GO:2001044)	0.198144296765058	0.398758536287576	4.7707729468599
shared	GO_Biological_Process_2023	Regulation Of Interleukin-10 Production (GO:0032653)	0.414328760986722	0.52901554456389	1.90570048309179
shared	GO_Biological_Process_2023	Regulation Of Interleukin-12 Production (GO:0032655)	0.440983746701717	0.548117522632673	1.74977817213842
shared	GO_Biological_Process_2023	Regulation Of Interleukin-13 Production (GO:0032656)	0.159971287115605	0.378992689084189	6.13509316770186
shared	GO_Biological_Process_2023	Regulation Of Interleukin-4 Production (GO:0032673)	0.234589797535694	0.420813550394275	3.90256916996047
shared	GO_Biological_Process_2023	Regulation Of Interleukin-5 Production (GO:0032674)	0.130158962045382	0.358863324197231	7.80948616600791
shared	GO_Biological_Process_2023	Regulation Of Interleukin-6 Production (GO:0032675)	0.735029503341645	0.763946973072539	0.756290881108119
shared	GO_Biological_Process_2023	Regulation Of Intracellular Protein Transport (GO:0033157)	0.342024499646665	0.489973579191263	2.45142857142857
shared	GO_Biological_Process_2023	Regulation Of Intracellular Signal Transduction (GO:1902531)	0.669690496669107	0.713910705546744	0.871598639455782
shared	GO_Biological_Process_2023	Regulation Of JNK Cascade (GO:0046328)	0.363504319011203	0.503102677753535	1.58992398512049
shared	GO_Biological_Process_2023	Regulation Of Kinase Activity (GO:0043549)	0.257459662279072	0.439071466304568	2.0714473614984
shared	GO_Biological_Process_2023	Regulation Of Lamellipodium Morphogenesis (GO:2000392)	0.109701181199882	0.358601831351923	9.54589371980676
shared	GO_Biological_Process_2023	Regulation Of Lipid Biosynthetic Process (GO:0046890)	0.0412359301260099	0.358601831351923	6.63184413839436
shared	GO_Biological_Process_2023	Regulation Of Lipid Metabolic Process (GO:0019216)	0.0244963590023916	0.358601831351923	5.08720330237358
shared	GO_Biological_Process_2023	Regulation Of Long-Term Synaptic Potentiation (GO:1900271)	0.30260618810854	0.46429439421511	2.86072463768116
shared	GO_Biological_Process_2023	Regulation Of Lysosomal Protein Catabolic Process (GO:1905165)	0.088764388152028	0.358601831351923	12.2745341614907
shared	GO_Biological_Process_2023	Regulation Of MAP Kinase Activity (GO:0043405)	0.380038486790426	0.510347431891395	1.53282907049283
shared	GO_Biological_Process_2023	Regulation Of MAPK Cascade (GO:0043408)	0.419816326085014	0.532988808151267	1.28096360303744
shared	GO_Biological_Process_2023	Regulation Of Macromolecule Biosynthetic Process (GO:0010556)	0.460179140171402	0.558596734059354	1.64857859531773
shared	GO_Biological_Process_2023	Regulation Of Macromolecule Metabolic Process (GO:0060255)	0.118510242412065	0.358863324197231	2.18714102492611
shared	GO_Biological_Process_2023	Regulation Of Mammary Gland Epithelial Cell Proliferation (GO:0033599)	0.0781128832591343	0.358601831351923	14.3210144927536
shared	GO_Biological_Process_2023	Regulation Of Membrane Depolarization (GO:0003254)	0.207414523583631	0.403444849755042	4.51945080091533
shared	GO_Biological_Process_2023	Regulation Of Membrane Protein Ectodomain Proteolysis (GO:0051043)	0.0241443488293055	0.358601831351923	9.07837278786486
shared	GO_Biological_Process_2023	Regulation Of Memory T Cell Differentiation (GO:0043380)	0.099293352994607	0.358601831351923	10.7396739130435
shared	GO_Biological_Process_2023	Regulation Of Metal Ion Transport (GO:0010959)	0.32653065380715	0.478757860728343	2.60026350461133
shared	GO_Biological_Process_2023	Regulation Of Metaphase/Anaphase Transition Of Cell Cycle (GO:1902099)	0.0525170979130078	0.358601831351923	5.74643377001456
shared	GO_Biological_Process_2023	Regulation Of Microtubule Cytoskeleton Organization (GO:0070507)	0.371955454188034	0.505567142128357	2.19955406911929
shared	GO_Biological_Process_2023	Regulation Of Microtubule-Based Process (GO:0032886)	0.379223892736041	0.510196589023581	2.14445652173913
shared	GO_Biological_Process_2023	Regulation Of Mitochondrial Membrane Potential (GO:0051881)	0.364602284703697	0.503102677753535	2.25755148741419
shared	GO_Biological_Process_2023	Regulation Of Mitotic Cell Cycle (GO:0007346)	0.424516429592397	0.536834092426243	1.39496574005041
shared	GO_Biological_Process_2023	Regulation Of Mitotic Cell Cycle Phase Transition (GO:1901990)	0.0176228292540812	0.358029930433259	4.23057913398517
shared	GO_Biological_Process_2023	Regulation Of Mitotic Metaphase/Anaphase Transition (GO:0030071)	0.109826438369997	0.358601831351923	3.66477747839822
shared	GO_Biological_Process_2023	Regulation Of Mitotic Nuclear Division (GO:0007088)	0.136662282839643	0.36352655070595	3.18858159469513
shared	GO_Biological_Process_2023	Regulation Of Monoatomic Anion Transport (GO:0044070)	0.0564365590011092	0.358601831351923	21.4836956521739
shared	GO_Biological_Process_2023	Regulation Of Monoatomic Ion Transmembrane Transporter Activity (GO:0032412)	0.551999209496933	0.627585955711302	1.2596547314578
shared	GO_Biological_Process_2023	Regulation Of Monoatomic Ion Transport (GO:0043269)	0.277835632321005	0.450323243930869	3.17906602254428
shared	GO_Biological_Process_2023	Regulation Of Mononuclear Cell Migration (GO:0071675)	0.225636057814897	0.419781295781107	4.08861283643892
shared	GO_Biological_Process_2023	Regulation Of Multicellular Organismal Development (GO:2000026)	0.148568259699413	0.370400640791438	3.02030184631885
shared	GO_Biological_Process_2023	Regulation Of Muscle Cell Differentiation (GO:0051147)	0.24344045075547	0.427196829646979	3.73270321361059
shared	GO_Biological_Process_2023	Regulation Of Muscle Contraction (GO:0006937)	0.286188311841676	0.455955720510915	3.06537267080745
shared	GO_Biological_Process_2023	Regulation Of Myelination (GO:0031641)	0.252189199245969	0.432622085601408	3.57699275362319
shared	GO_Biological_Process_2023	Regulation Of Myeloid Cell Differentiation (GO:0045637)	0.260837211234544	0.439161608254684	3.43373913043478
shared	GO_Biological_Process_2023	Regulation Of Myeloid Leukocyte Differentiation (GO:0002761)	0.0781128832591343	0.358601831351923	14.3210144927536
shared	GO_Biological_Process_2023	Regulation Of Myoblast Differentiation (GO:0045661)	0.128850360731307	0.358863324197231	3.3115552569701
shared	GO_Biological_Process_2023	Regulation Of NIK/NF-kappaB Signaling (GO:1901222)	0.61948160743965	0.673228702774728	1.04384941675504
shared	GO_Biological_Process_2023	Regulation Of Neurogenesis (GO:0050767)	0.181220819233252	0.391836086824279	2.64749748068525
shared	GO_Biological_Process_2023	Regulation Of Neuron Apoptotic Process (GO:0043523)	0.12182238162562	0.358863324197231	2.53702270381837
shared	GO_Biological_Process_2023	Regulation Of Neuron Death (GO:1901214)	0.49072392236888	0.580636693161224	1.50358504958047
shared	GO_Biological_Process_2023	Regulation Of Neuron Differentiation (GO:0045664)	0.601306827304613	0.65889805435415	1.09760312151617
shared	GO_Biological_Process_2023	Regulation Of Neuron Projection Development (GO:0010975)	0.599373407333168	0.65889805435415	0.995074642022951
shared	GO_Biological_Process_2023	Regulation Of Neuronal Synaptic Plasticity (GO:0048168)	0.32653065380715	0.478757860728343	2.60026350461133
shared	GO_Biological_Process_2023	Regulation Of Nitric-Oxide Synthase Activity (GO:0050999)	0.277835632321005	0.450323243930869	3.17906602254428
shared	GO_Biological_Process_2023	Regulation Of Nitrogen Compound Metabolic Process (GO:0051171)	0.140211642516233	0.36352655070595	7.15833333333333
shared	GO_Biological_Process_2023	Regulation Of Nuclear Cell Cycle DNA Replication (GO:0033262)	0.088764388152028	0.358601831351923	12.2745341614907
shared	GO_Biological_Process_2023	Regulation Of Nuclear Division (GO:0051783)	0.198144296765058	0.398758536287576	4.7707729468599
shared	GO_Biological_Process_2023	Regulation Of Nucleic Acid-Templated Transcription (GO:1903506)	0.153895880078768	0.377083834324537	1.56142689774977
shared	GO_Biological_Process_2023	Regulation Of Nucleocytoplasmic Transport (GO:0046822)	0.169680886933733	0.384028549399866	5.72579710144928
shared	GO_Biological_Process_2023	Regulation Of Nucleotide-Excision Repair (GO:2000819)	0.0359889471593974	0.358601831351923	7.18522561863173
shared	GO_Biological_Process_2023	Regulation Of Organelle Assembly (GO:1902115)	0.0654357403570261	0.358601831351923	3.365003417635
shared	GO_Biological_Process_2023	Regulation Of Organelle Organization (GO:0033043)	0.687959009576293	0.729106083817909	0.863855950812473
shared	GO_Biological_Process_2023	Regulation Of Ossification (GO:0030278)	0.349637807906313	0.495149839072001	2.38321256038647
shared	GO_Biological_Process_2023	Regulation Of Osteoblast Differentiation (GO:0045667)	0.628257215710864	0.68022185873911	1.01889233954451
shared	GO_Biological_Process_2023	Regulation Of Osteoclast Differentiation (GO:0045670)	0.386408572512288	0.512273408631711	2.09204665959703
shared	GO_Biological_Process_2023	Regulation Of Pathway-Restricted SMAD Protein Phosphorylation (GO:0060393)	0.0335318182700093	0.358601831351923	4.47164246823956
shared	GO_Biological_Process_2023	Regulation Of Peptidyl-Threonine Phosphorylation (GO:0010799)	0.0647509904829093	0.358601831351923	5.06935525301824
shared	GO_Biological_Process_2023	Regulation Of Peptidyl-Tyrosine Phosphorylation (GO:0050730)	0.649324594071302	0.696801059959824	0.961406936980948
shared	GO_Biological_Process_2023	Regulation Of Phosphatidylinositol 3-Kinase Signaling (GO:0014066)	0.278871320485261	0.451224976241742	1.95325526002382
shared	GO_Biological_Process_2023	Regulation Of Phosphorylation (GO:0042325)	0.615016760056027	0.669377792031016	1.05679012345679
shared	GO_Biological_Process_2023	Regulation Of Plasma Membrane Bounded Cell Projection Assembly (GO:0120032)	0.0560356943221915	0.358601831351923	3.59959795321637
shared	GO_Biological_Process_2023	Regulation Of Postsynapse Organization (GO:0099175)	0.252189199245969	0.432622085601408	3.57699275362319
shared	GO_Biological_Process_2023	Regulation Of Primary Metabolic Process (GO:0080090)	0.0881294663366902	0.358601831351923	4.20236446905954
shared	GO_Biological_Process_2023	Regulation Of Programmed Cell Death (GO:0043067)	0.391964536213775	0.518377779229479	1.34162554824561
shared	GO_Biological_Process_2023	Regulation Of Proteasomal Protein Catabolic Process (GO:0061136)	0.460179140171402	0.558596734059354	1.64857859531773
shared	GO_Biological_Process_2023	Regulation Of Proteasomal Ubiquitin-Dependent Protein Catabolic Process (GO:0032434)	0.719091118468211	0.753852377441782	0.791505636070854
shared	GO_Biological_Process_2023	Regulation Of Protein Binding (GO:0043393)	0.396390477168162	0.5202848810527	1.47967173618431
shared	GO_Biological_Process_2023	Regulation Of Protein Catabolic Process (GO:0042176)	0.758678801389198	0.783482799160273	0.70600071864894
shared	GO_Biological_Process_2023	Regulation Of Protein Deacetylation (GO:0090311)	0.18876611847174	0.394076393878504	5.05166240409207
shared	GO_Biological_Process_2023	Regulation Of Protein Import Into Nucleus (GO:0042306)	0.35716340085797	0.500442065040145	2.3186839012926
shared	GO_Biological_Process_2023	Regulation Of Protein Kinase Activity (GO:0045859)	0.159030627978806	0.378992689084189	2.22924228675136
shared	GO_Biological_Process_2023	Regulation Of Protein Kinase B Signaling (GO:0051896)	0.208089327148694	0.404216299929214	1.94261970716264
shared	GO_Biological_Process_2023	Regulation Of Protein Localization (GO:0032880)	0.676836403777808	0.719943846770977	0.89098731884058
shared	GO_Biological_Process_2023	Regulation Of Protein Localization To Chromatin (GO:1905634)	0.099293352994607	0.358601831351923	10.7396739130435
shared	GO_Biological_Process_2023	Regulation Of Protein Localization To Nucleus (GO:1900180)	0.121149313953081	0.358863324197231	3.44436681222707
shared	GO_Biological_Process_2023	Regulation Of Protein Localization To Plasma Membrane (GO:1903076)	0.605929980198077	0.661967113705117	1.08365437534397
shared	GO_Biological_Process_2023	Regulation Of Protein Metabolic Process (GO:0051246)	0.0998659526882684	0.358601831351923	2.78381437464629
shared	GO_Biological_Process_2023	Regulation Of Protein Modification By Small Protein Conjugation Or Removal (GO:1903320)	0.286188311841676	0.455955720510915	3.06537267080745
shared	GO_Biological_Process_2023	Regulation Of Protein Neddylation (GO:2000434)	0.18876611847174	0.394076393878504	5.05166240409207
shared	GO_Biological_Process_2023	Regulation Of Protein Phosphorylation (GO:0001932)	0.366522564882082	0.505272568096457	1.31706246729792
shared	GO_Biological_Process_2023	Regulation Of Protein Polymerization (GO:0032271)	0.318648045078862	0.476332931583936	2.68165760869565
shared	GO_Biological_Process_2023	Regulation Of Protein Secretion (GO:0050708)	0.329970307822986	0.482873291927658	1.71781659388646
shared	GO_Biological_Process_2023	Regulation Of Protein Sumoylation (GO:0033233)	0.179278737163213	0.388794037459924	5.36766304347826
shared	GO_Biological_Process_2023	Regulation Of Protein Targeting To Membrane (GO:0090313)	0.277835632321005	0.450323243930869	3.17906602254428
shared	GO_Biological_Process_2023	Regulation Of Protein Targeting To Mitochondrion (GO:1903214)	0.364602284703697	0.503102677753535	2.25755148741419
shared	GO_Biological_Process_2023	Regulation Of Protein-Containing Complex Assembly (GO:0043254)	0.0124145247766905	0.358029930433259	3.81443098897687
shared	GO_Biological_Process_2023	Regulation Of Protein-Containing Complex Disassembly (GO:0043244)	0.198144296765058	0.398758536287576	4.7707729468599
shared	GO_Biological_Process_2023	Regulation Of Proteolysis (GO:0030162)	0.453854732169421	0.555561015873773	1.68098891730605
shared	GO_Biological_Process_2023	Regulation Of Pyruvate Dehydrogenase Activity (GO:1904182)	0.0673374187825644	0.358601831351923	17.1860869565217
shared	GO_Biological_Process_2023	Regulation Of RNA Metabolic Process (GO:0051252)	0.653393188264244	0.699101842818812	0.950676328502415
shared	GO_Biological_Process_2023	Regulation Of RNA Splicing (GO:0043484)	0.695161479698619	0.735130735081582	0.846663796814464
shared	GO_Biological_Process_2023	Regulation Of Ras Protein Signal Transduction (GO:0046578)	0.587110845819284	0.651697524045393	1.14168115942029
shared	GO_Biological_Process_2023	Regulation Of Regulatory T Cell Differentiation (GO:0045589)	0.225636057814897	0.419781295781107	4.08861283643892
shared	GO_Biological_Process_2023	Regulation Of Release Of Sequestered Calcium Ion Into Cytosol (GO:0051279)	0.447456553253447	0.551913728248946	1.71469565217391
shared	GO_Biological_Process_2023	Regulation Of Response To Oxidative Stress (GO:1902882)	0.119989260312209	0.358863324197231	8.59086956521739
shared	GO_Biological_Process_2023	Regulation Of Retinoic Acid Receptor Signaling Pathway (GO:0048385)	0.130158962045382	0.358863324197231	7.80948616600791
shared	GO_Biological_Process_2023	Regulation Of Rho Protein Signal Transduction (GO:0035023)	0.206345468647593	0.403444849755042	2.42302724644812
shared	GO_Biological_Process_2023	Regulation Of SMAD Protein Signal Transduction (GO:0060390)	0.0385780613983144	0.358601831351923	6.8974672489083
shared	GO_Biological_Process_2023	Regulation Of SNARE Complex Assembly (GO:0035542)	0.130158962045382	0.358863324197231	7.80948616600791
shared	GO_Biological_Process_2023	Regulation Of Secretion By Cell (GO:1903530)	0.168842096978411	0.384028549399866	2.77602479222426
shared	GO_Biological_Process_2023	Regulation Of Signal Transduction (GO:0009966)	0.6556134831823	0.700961288494394	0.89521936944146
shared	GO_Biological_Process_2023	Regulation Of Small GTPase Mediated Signal Transduction (GO:0051056)	0.396390477168162	0.5202848810527	1.47967173618431
shared	GO_Biological_Process_2023	Regulation Of Small Molecule Metabolic Process (GO:0062012)	0.0778286329764085	0.358601831351923	4.53481958170536
shared	GO_Biological_Process_2023	Regulation Of Smooth Muscle Cell Proliferation (GO:0048660)	0.128850360731307	0.358863324197231	3.3115552569701
shared	GO_Biological_Process_2023	Regulation Of Smooth Muscle Contraction (GO:0006940)	0.207414523583631	0.403444849755042	4.51945080091533
shared	GO_Biological_Process_2023	Regulation Of Smoothened Signaling Pathway (GO:0008589)	0.117343311236996	0.358863324197231	3.51483824971036
shared	GO_Biological_Process_2023	Regulation Of Sodium Ion Transmembrane Transport (GO:1902305)	0.277835632321005	0.450323243930869	3.17906602254428
shared	GO_Biological_Process_2023	Regulation Of Sodium Ion Transmembrane Transporter Activity (GO:2000649)	0.349637807906313	0.495149839072001	2.38321256038647
shared	GO_Biological_Process_2023	Regulation Of Sodium Ion Transport (GO:0002028)	0.334322458141242	0.482873291927658	2.52365728900256
shared	GO_Biological_Process_2023	Regulation Of Stem Cell Population Maintenance (GO:2000036)	0.136662282839643	0.36352655070595	3.18858159469513
shared	GO_Biological_Process_2023	Regulation Of Steroid Biosynthetic Process (GO:0050810)	0.169680886933733	0.384028549399866	5.72579710144928
shared	GO_Biological_Process_2023	Regulation Of Steroid Metabolic Process (GO:0019218)	0.216578036250743	0.412434975979462	4.29326086956522
shared	GO_Biological_Process_2023	Regulation Of Stress Fiber Assembly (GO:0051492)	0.214804483177609	0.412434975979462	2.35640366094395
shared	GO_Biological_Process_2023	Regulation Of Stress-Activated MAPK Cascade (GO:0032872)	0.117343311236996	0.358863324197231	3.51483824971036
shared	GO_Biological_Process_2023	Regulation Of Substrate Adhesion-Dependent Cell Spreading (GO:1900024)	0.447456553253447	0.551913728248946	1.71469565217391
shared	GO_Biological_Process_2023	Regulation Of Supramolecular Fiber Organization (GO:1902903)	0.24344045075547	0.427196829646979	3.73270321361059
shared	GO_Biological_Process_2023	Regulation Of T Cell Differentiation (GO:0045580)	0.42110884498118	0.532988808151267	1.86417769376181
shared	GO_Biological_Process_2023	Regulation Of T Cell Differentiation In Thymus (GO:0033081)	0.0081226584896955	0.357165422911256	17.256768558952
shared	GO_Biological_Process_2023	Regulation Of T-helper 2 Cell Cytokine Production (GO:2000551)	0.109701181199882	0.358601831351923	9.54589371980676
shared	GO_Biological_Process_2023	Regulation Of T-helper 2 Cell Differentiation (GO:0045628)	0.0781128832591343	0.358601831351923	14.3210144927536
shared	GO_Biological_Process_2023	Regulation Of TOR Signaling (GO:0032006)	0.0615933005173484	0.358601831351923	3.45508771929825
shared	GO_Biological_Process_2023	Regulation Of TORC1 Signaling (GO:1903432)	0.113568605278103	0.358863324197231	3.58824599708879
shared	GO_Biological_Process_2023	Regulation Of Telomere Maintenance (GO:0032204)	0.071190841133648	0.358601831351923	4.78723920426977
shared	GO_Biological_Process_2023	Regulation Of Telomere Maintenance In Response To DNA Damage (GO:1904505)	0.159971287115605	0.378992689084189	6.13509316770186
shared	GO_Biological_Process_2023	Regulation Of Thymocyte Apoptotic Process (GO:0070243)	0.0564365590011092	0.358601831351923	21.4836956521739
shared	GO_Biological_Process_2023	Regulation Of Transcription By RNA Polymerase II (GO:0006357)	0.0171016775383124	0.358029930433259	1.53849874496586
shared	GO_Biological_Process_2023	Regulation Of Transcription Initiation By RNA Polymerase II (GO:0060260)	0.140606965930312	0.36352655070595	3.1304485907106
shared	GO_Biological_Process_2023	Regulation Of Transcription Of Nucleolar Large rRNA By RNA Polymerase I (GO:1901836)	0.140211642516233	0.36352655070595	7.15833333333333
shared	GO_Biological_Process_2023	Regulation Of Translation (GO:0006417)	0.0301842284276234	0.358601831351923	2.66299319727891
shared	GO_Biological_Process_2023	Regulation Of Translational Initiation (GO:0006446)	0.530616710857115	0.611408470162877	1.33865489130435
shared	GO_Biological_Process_2023	Regulation Of Transport (GO:0051049)	0.4005304889909	0.521946906281415	1.99453993933266
shared	GO_Biological_Process_2023	Regulation Of Tubulin Deacetylation (GO:0090043)	0.0161153819616542	0.358029930433259	11.5016011644833
shared	GO_Biological_Process_2023	Regulation Of Vascular Associated Smooth Muscle Cell Apoptotic Process (GO:1905459)	0.0673374187825644	0.358601831351923	17.1860869565217
shared	GO_Biological_Process_2023	Regulation Of Vascular Associated Smooth Muscle Cell Differentiation (GO:1905063)	0.0673374187825644	0.358601831351923	17.1860869565217
shared	GO_Biological_Process_2023	Regulation Of Vascular Associated Smooth Muscle Cell Migration (GO:1904752)	0.130158962045382	0.358863324197231	7.80948616600791
shared	GO_Biological_Process_2023	Regulation Of Vascular Associated Smooth Muscle Cell Proliferation (GO:1904705)	0.349637807906313	0.495149839072001	2.38321256038647
shared	GO_Biological_Process_2023	Regulation Of Vascular Endothelial Growth Factor Receptor Signaling Pathway (GO:0030947)	0.225636057814897	0.419781295781107	4.08861283643892
shared	GO_Biological_Process_2023	Regulation Of Vesicle-Mediated Transport (GO:0060627)	0.274590162455509	0.450323243930869	1.97580685639713
shared	GO_Biological_Process_2023	Regulation Of Viral-Induced Cytoplasmic Pattern Recognition Receptor Signaling Pathway (GO:0039531)	0.099293352994607	0.358601831351923	10.7396739130435
shared	GO_Biological_Process_2023	Regulation Of Wnt Signaling Pathway (GO:0030111)	0.359344565997042	0.502529022515594	1.60486471044362
shared	GO_Biological_Process_2023	Regulation Of Wound Healing, Spreading Of Epidermal Cells (GO:1903689)	0.0781128832591343	0.358601831351923	14.3210144927536
shared	GO_Biological_Process_2023	Regulation Of mRNA Stability (GO:0043488)	0.577368384457511	0.644328926740986	1.17307921381775
shared	GO_Biological_Process_2023	Regulation Of miRNA Transcription (GO:1902893)	0.000593180035261028	0.172378118246855	8.07726974762373
shared	GO_Biological_Process_2023	Regulation Of p38MAPK Cascade (GO:1900744)	0.0679453798801904	0.358601831351923	4.92426699937617
shared	GO_Biological_Process_2023	Removal Of Superoxide Radicals (GO:0019430)	0.109701181199882	0.358601831351923	9.54589371980676
shared	GO_Biological_Process_2023	Renal Absorption (GO:0070293)	0.0179933495105669	0.358029930433259	10.7822052401747
shared	GO_Biological_Process_2023	Renal System Development (GO:0072001)	0.49072392236888	0.580636693161224	1.50358504958047
shared	GO_Biological_Process_2023	Reproductive System Development (GO:0061458)	0.0564365590011092	0.358601831351923	21.4836956521739
shared	GO_Biological_Process_2023	Respiratory System Development (GO:0060541)	0.0525170979130078	0.358601831351923	5.74643377001456
shared	GO_Biological_Process_2023	Respiratory Tube Development (GO:0030323)	0.0385780613983144	0.358601831351923	6.8974672489083
shared	GO_Biological_Process_2023	Response To Amino Acid (GO:0043200)	0.294444796103784	0.460525606823249	2.95952023988006
shared	GO_Biological_Process_2023	Response To Amino Acid Starvation (GO:1990928)	0.379223892736041	0.510196589023581	2.14445652173913
shared	GO_Biological_Process_2023	Response To Amyloid-Beta (GO:1904645)	0.393510454569935	0.518377779229479	2.04213250517598
shared	GO_Biological_Process_2023	Response To BMP (GO:0071772)	0.234589797535694	0.420813550394275	3.90256916996047
shared	GO_Biological_Process_2023	Response To Cadmium Ion (GO:0046686)	0.216578036250743	0.412434975979462	4.29326086956522
shared	GO_Biological_Process_2023	Response To Calcium Ion (GO:0051592)	0.124363745596041	0.358863324197231	2.51226366888094
shared	GO_Biological_Process_2023	Response To Endoplasmic Reticulum Stress (GO:0034976)	0.735029503341645	0.763946973072539	0.756290881108119
shared	GO_Biological_Process_2023	Response To Fatty Acid (GO:0070542)	0.198144296765058	0.398758536287576	4.7707729468599
shared	GO_Biological_Process_2023	Response To Forskolin (GO:1904321)	0.109701181199882	0.358601831351923	9.54589371980676
shared	GO_Biological_Process_2023	Response To Gamma Radiation (GO:0010332)	0.225636057814897	0.419781295781107	4.08861283643892
shared	GO_Biological_Process_2023	Response To Glucose (GO:0009749)	0.0988079651757471	0.358601831351923	3.91524414450179
shared	GO_Biological_Process_2023	Response To Hexose (GO:0009746)	0.24344045075547	0.427196829646979	3.73270321361059
shared	GO_Biological_Process_2023	Response To Insulin (GO:0032868)	0.601306827304613	0.65889805435415	1.09760312151617
shared	GO_Biological_Process_2023	Response To Ionizing Radiation (GO:0010212)	0.567397059383528	0.636132659941563	1.2062461726883
shared	GO_Biological_Process_2023	Response To Lead Ion (GO:0010288)	0.0673374187825644	0.358601831351923	17.1860869565217
shared	GO_Biological_Process_2023	Response To Leptin (GO:0044321)	0.088764388152028	0.358601831351923	12.2745341614907
shared	GO_Biological_Process_2023	Response To Leucine (GO:0043201)	0.109701181199882	0.358601831351923	9.54589371980676
shared	GO_Biological_Process_2023	Response To Lipid (GO:0033993)	0.038791069531627	0.358601831351923	3.26872246696035
shared	GO_Biological_Process_2023	Response To Lipopolysaccharide (GO:0032496)	0.550311176417519	0.627585955711302	1.09097989041248
shared	GO_Biological_Process_2023	Response To Metal Ion (GO:0010038)	0.168842096978411	0.384028549399866	2.77602479222426
shared	GO_Biological_Process_2023	Response To Molecule Of Bacterial Origin (GO:0002237)	0.0456849447005304	0.358601831351923	3.9280303030303
shared	GO_Biological_Process_2023	Response To Muscle Stretch (GO:0035994)	0.150148642413047	0.370400640791438	6.60735785953177
shared	GO_Biological_Process_2023	Response To Nitric Oxide (GO:0071731)	0.119989260312209	0.358863324197231	8.59086956521739
shared	GO_Biological_Process_2023	Response To Nutrient Levels (GO:0031667)	0.334322458141242	0.482873291927658	2.52365728900256
shared	GO_Biological_Process_2023	Response To Organic Cyclic Compound (GO:0014070)	0.14457598533193	0.370400640791438	3.0743917654398
shared	GO_Biological_Process_2023	Response To Peptide Hormone (GO:0043434)	0.472610021540848	0.566586106682222	1.58735909822866
shared	GO_Biological_Process_2023	Response To Reactive Oxygen Species (GO:0000302)	0.177078921585406	0.388794037459924	2.68900109170306
shared	GO_Biological_Process_2023	Response To Type II Interferon (GO:0034341)	0.605929980198077	0.661967113705117	1.08365437534397
shared	GO_Biological_Process_2023	Response To UV (GO:0009411)	0.321506425753241	0.478757860728343	1.75305231262811
shared	GO_Biological_Process_2023	Response To Unfolded Protein (GO:0006986)	0.4005304889909	0.521946906281415	1.99453993933266
shared	GO_Biological_Process_2023	Response To Vitamin (GO:0033273)	0.088764388152028	0.358601831351923	12.2745341614907
shared	GO_Biological_Process_2023	Response To Vitamin D (GO:0033280)	0.088764388152028	0.358601831351923	12.2745341614907
shared	GO_Biological_Process_2023	Response To cAMP (GO:0051591)	0.35716340085797	0.500442065040145	2.3186839012926
shared	GO_Biological_Process_2023	Retinoic Acid Receptor Signaling Pathway (GO:0048384)	0.119989260312209	0.358863324197231	8.59086956521739
shared	GO_Biological_Process_2023	Retinoid Metabolic Process (GO:0001523)	0.371955454188034	0.505567142128357	2.19955406911929
shared	GO_Biological_Process_2023	Reverse Cholesterol Transport (GO:0043691)	0.169680886933733	0.384028549399866	5.72579710144928
shared	GO_Biological_Process_2023	Ribonucleoside Bisphosphate Catabolic Process (GO:0034031)	0.088764388152028	0.358601831351923	12.2745341614907
shared	GO_Biological_Process_2023	SCF-dependent Proteasomal Ubiquitin-Dependent Protein Catabolic Process (GO:0031146)	0.393510454569935	0.518377779229479	2.04213250517598
shared	GO_Biological_Process_2023	SMAD Protein Signal Transduction (GO:0060395)	0.117343311236996	0.358863324197231	3.51483824971036
shared	GO_Biological_Process_2023	Sarcomere Organization (GO:0045214)	0.0439606348017353	0.358601831351923	6.38589681384441
shared	GO_Biological_Process_2023	Second-Messenger-Mediated Signaling (GO:0019932)	0.202129721509562	0.403444849755042	2.45776668746101
shared	GO_Biological_Process_2023	Secondary Alcohol Metabolic Process (GO:1902652)	0.42110884498118	0.532988808151267	1.86417769376181
shared	GO_Biological_Process_2023	Secretion (GO:0046903)	0.130158962045382	0.358863324197231	7.80948616600791
shared	GO_Biological_Process_2023	Self Proteolysis (GO:0097264)	0.119989260312209	0.358863324197231	8.59086956521739
shared	GO_Biological_Process_2023	Sensory Organ Development (GO:0007423)	0.557191517948252	0.629059266184002	1.24133585381222
shared	GO_Biological_Process_2023	Sensory Perception (GO:0007600)	0.447456553253447	0.551913728248946	1.71469565217391
shared	GO_Biological_Process_2023	Sensory Perception Of Chemical Stimulus (GO:0007606)	0.722353378776976	0.755636759800537	0.784204228161149
shared	GO_Biological_Process_2023	Sensory Perception Of Light Stimulus (GO:0050953)	0.114316601289811	0.358863324197231	2.61430090377459
shared	GO_Biological_Process_2023	Sensory Perception Of Mechanical Stimulus (GO:0050954)	0.0197322596848646	0.358029930433259	4.08064265353719
shared	GO_Biological_Process_2023	Sensory Perception Of Sound (GO:0007605)	0.0219911797319759	0.358601831351923	3.94092911493793
shared	GO_Biological_Process_2023	Serotonin Transport (GO:0006837)	0.099293352994607	0.358601831351923	10.7396739130435
shared	GO_Biological_Process_2023	Serotonin Uptake (GO:0051610)	0.088764388152028	0.358601831351923	12.2745341614907
shared	GO_Biological_Process_2023	Short-Chain Fatty Acid Catabolic Process (GO:0019626)	0.0564365590011092	0.358601831351923	21.4836956521739
shared	GO_Biological_Process_2023	Signal Transduction In Response To DNA Damage (GO:0042770)	0.484755857066756	0.576863440063879	1.53051242236025
shared	GO_Biological_Process_2023	Sister Chromatid Segregation (GO:0000819)	0.32653065380715	0.478757860728343	2.60026350461133
shared	GO_Biological_Process_2023	Skeletal Muscle Organ Development (GO:0060538)	0.334322458141242	0.482873291927658	2.52365728900256
shared	GO_Biological_Process_2023	Skeletal Muscle Thin Filament Assembly (GO:0030240)	0.0673374187825644	0.358601831351923	17.1860869565217
shared	GO_Biological_Process_2023	Skeletal Muscle Tissue Development (GO:0007519)	0.386408572512288	0.512273408631711	2.09204665959703
shared	GO_Biological_Process_2023	Skeletal Myofibril Assembly (GO:0014866)	0.088764388152028	0.358601831351923	12.2745341614907
shared	GO_Biological_Process_2023	Skeletal System Development (GO:0001501)	0.0944829478626161	0.358601831351923	2.38480935743582
shared	GO_Biological_Process_2023	Small GTPase Mediated Signal Transduction (GO:0007264)	0.371792998147779	0.505567142128357	1.56085748312823
shared	GO_Biological_Process_2023	Smooth Muscle Cell Differentiation (GO:0051145)	0.0068205091267213	0.343727115471063	19.1751576904415
shared	GO_Biological_Process_2023	Smooth Muscle Contraction (GO:0006939)	0.150148642413047	0.370400640791438	6.60735785953177
shared	GO_Biological_Process_2023	Smooth Muscle Tissue Development (GO:0048745)	0.099293352994607	0.358601831351923	10.7396739130435
shared	GO_Biological_Process_2023	Smoothened Signaling Pathway (GO:0007224)	0.32653065380715	0.478757860728343	2.60026350461133
shared	GO_Biological_Process_2023	Sodium Ion Import Across Plasma Membrane (GO:0098719)	0.216578036250743	0.412434975979462	4.29326086956522
shared	GO_Biological_Process_2023	Sodium Ion Transmembrane Transport (GO:0035725)	0.244621916163569	0.428235715886345	2.14945414847162
shared	GO_Biological_Process_2023	Sodium Ion Transport (GO:0006814)	0.274590162455509	0.450323243930869	1.97580685639713
shared	GO_Biological_Process_2023	Sodium-Dependent Phosphate Transport (GO:0044341)	0.0781128832591343	0.358601831351923	14.3210144927536
shared	GO_Biological_Process_2023	Somite Development (GO:0061053)	0.088764388152028	0.358601831351923	12.2745341614907
shared	GO_Biological_Process_2023	Sphingolipid Biosynthetic Process (GO:0030148)	0.591897891733482	0.654013411930608	1.12660183066362
shared	GO_Biological_Process_2023	Sphingolipid Metabolic Process (GO:0006665)	0.665319110853519	0.709771415616859	0.91986909770921
shared	GO_Biological_Process_2023	Spindle Assembly (GO:0051225)	0.240347863134099	0.427196829646979	2.1767729810403
shared	GO_Biological_Process_2023	Spliceosomal Complex Assembly (GO:0000245)	0.513915719005444	0.597375631771928	1.40470420527441
shared	GO_Biological_Process_2023	Sprouting Angiogenesis (GO:0002040)	0.453854732169421	0.555561015873773	1.68098891730605
shared	GO_Biological_Process_2023	Stem Cell Development (GO:0048864)	0.159971287115605	0.378992689084189	6.13509316770186
shared	GO_Biological_Process_2023	Stem Cell Differentiation (GO:0048863)	0.379223892736041	0.510196589023581	2.14445652173913
shared	GO_Biological_Process_2023	Steroid Biosynthetic Process (GO:0006694)	0.440983746701717	0.548117522632673	1.74977817213842
shared	GO_Biological_Process_2023	Steroid Catabolic Process (GO:0006706)	0.130158962045382	0.358863324197231	7.80948616600791
shared	GO_Biological_Process_2023	Steroid Hormone Mediated Signaling Pathway (GO:0043401)	0.109701181199882	0.358601831351923	9.54589371980676
shared	GO_Biological_Process_2023	Steroid Metabolic Process (GO:0008202)	0.0906747301225822	0.358601831351923	2.90952099349497
shared	GO_Biological_Process_2023	Sterol Biosynthetic Process (GO:0016126)	0.277835632321005	0.450323243930869	3.17906602254428
shared	GO_Biological_Process_2023	Sterol Catabolic Process (GO:0016127)	0.0673374187825644	0.358601831351923	17.1860869565217
shared	GO_Biological_Process_2023	Sterol Homeostasis (GO:0055092)	0.572411661570444	0.639780110970658	1.18943236714976
shared	GO_Biological_Process_2023	Sterol Metabolic Process (GO:0016125)	0.0321487026227802	0.358601831351923	4.55032317636196
shared	GO_Biological_Process_2023	Striated Muscle Contraction (GO:0006941)	0.484755857066756	0.576863440063879	1.53051242236025
shared	GO_Biological_Process_2023	Striated Muscle Hypertrophy (GO:0014897)	0.0564365590011092	0.358601831351923	21.4836956521739
shared	GO_Biological_Process_2023	Striated Muscle Tissue Development (GO:0014706)	0.150148642413047	0.370400640791438	6.60735785953177
shared	GO_Biological_Process_2023	Substrate Adhesion-Dependent Cell Spreading (GO:0034446)	0.342024499646665	0.489973579191263	2.45142857142857
shared	GO_Biological_Process_2023	Sulfur Amino Acid Metabolic Process (GO:0000096)	0.0161153819616542	0.358029930433259	11.5016011644833
shared	GO_Biological_Process_2023	Sulfur Amino Acid Transport (GO:0000101)	0.0781128832591343	0.358601831351923	14.3210144927536
shared	GO_Biological_Process_2023	Sulfur Compound Biosynthetic Process (GO:0044272)	0.557191517948252	0.629059266184002	1.24133585381222
shared	GO_Biological_Process_2023	Sulfur Compound Catabolic Process (GO:0044273)	0.0220100704540669	0.358601831351923	9.58321203299369
shared	GO_Biological_Process_2023	Superoxide Metabolic Process (GO:0006801)	0.32653065380715	0.478757860728343	2.60026350461133
shared	GO_Biological_Process_2023	Supramolecular Fiber Organization (GO:0097435)	0.709897454279818	0.74745000077433	0.817891373801917
shared	GO_Biological_Process_2023	Synapse Organization (GO:0050808)	0.782780625529915	0.804370755937034	0.656822742474916
shared	GO_Biological_Process_2023	Synaptic Transmission, Cholinergic (GO:0007271)	0.169680886933733	0.384028549399866	5.72579710144928
shared	GO_Biological_Process_2023	T Cell Differentiation (GO:0030217)	0.0988079651757471	0.358601831351923	3.91524414450179
shared	GO_Biological_Process_2023	T Cell Differentiation In Thymus (GO:0033077)	0.140211642516233	0.36352655070595	7.15833333333333
shared	GO_Biological_Process_2023	TRAIL-activated Apoptotic Signaling Pathway (GO:0036462)	0.0673374187825644	0.358601831351923	17.1860869565217
shared	GO_Biological_Process_2023	Telomere Maintenance (GO:0000723)	0.546746283271183	0.6240552628382	1.2785204412719
shared	GO_Biological_Process_2023	Telomere Organization (GO:0032200)	0.519547436966475	0.601515877220947	1.38197755960729
shared	GO_Biological_Process_2023	Thiamine Transmembrane Transport (GO:0071934)	0.0564365590011092	0.358601831351923	21.4836956521739
shared	GO_Biological_Process_2023	Thymus Development (GO:0048538)	0.140211642516233	0.36352655070595	7.15833333333333
shared	GO_Biological_Process_2023	Tight Junction Assembly (GO:0120192)	0.460179140171402	0.558596734059354	1.64857859531773
shared	GO_Biological_Process_2023	Toxin Transport (GO:1901998)	0.099293352994607	0.358601831351923	10.7396739130435
shared	GO_Biological_Process_2023	Transcription By RNA Polymerase II (GO:0006366)	0.182451259227171	0.393910370961485	1.83531727434624
shared	GO_Biological_Process_2023	Transcription Initiation At RNA Polymerase II Promoter (GO:0006367)	0.219046215069278	0.416044641170798	2.32444234627641
shared	GO_Biological_Process_2023	Transcription Initiation-Coupled Chromatin Remodeling (GO:0045815)	0.00698982764842573	0.343727115471063	8.37775891341256
shared	GO_Biological_Process_2023	Transcription Preinitiation Complex Assembly (GO:0070897)	0.496623155283534	0.581930197279819	1.47758620689655
shared	GO_Biological_Process_2023	Transmembrane Receptor Protein Serine/Threonine Kinase Signaling Pathway (GO:0007178)	0.444187563934879	0.551627803758444	1.34013373362445
shared	GO_Biological_Process_2023	Transmembrane Receptor Protein Tyrosine Kinase Signaling Pathway (GO:0007169)	0.232085263005927	0.420813550394275	1.54550068195515
shared	GO_Biological_Process_2023	Transport Across Blood-Brain Barrier (GO:0150104)	0.0169524491606304	0.358029930433259	4.2830260510143
shared	GO_Biological_Process_2023	Tricarboxylic Acid Metabolic Process (GO:0072350)	0.088764388152028	0.358601831351923	12.2745341614907
shared	GO_Biological_Process_2023	Triglyceride Biosynthetic Process (GO:0019432)	0.179278737163213	0.388794037459924	5.36766304347826
shared	GO_Biological_Process_2023	Triglyceride Catabolic Process (GO:0019433)	0.130158962045382	0.358863324197231	7.80948616600791
shared	GO_Biological_Process_2023	Triglyceride Homeostasis (GO:0070328)	0.0496030513060871	0.358601831351923	5.94488781809968
shared	GO_Biological_Process_2023	Triglyceride Metabolic Process (GO:0006641)	0.0952088739291516	0.358601831351923	4.00649944145425
shared	GO_Biological_Process_2023	Triglyceride-Rich Lipoprotein Particle Remodeling (GO:0034370)	0.088764388152028	0.358601831351923	12.2745341614907
shared	GO_Biological_Process_2023	Tube Closure (GO:0060606)	0.286188311841676	0.455955720510915	3.06537267080745
shared	GO_Biological_Process_2023	Tumor Necrosis Factor-Mediated Signaling Pathway (GO:0033209)	0.35716340085797	0.500442065040145	2.3186839012926
shared	GO_Biological_Process_2023	Type B Pancreatic Cell Development (GO:0003323)	0.0673374187825644	0.358601831351923	17.1860869565217
shared	GO_Biological_Process_2023	Type B Pancreatic Cell Differentiation (GO:0003309)	0.088764388152028	0.358601831351923	12.2745341614907
shared	GO_Biological_Process_2023	UV-damage Excision Repair (GO:0070914)	0.130158962045382	0.358863324197231	7.80948616600791
shared	GO_Biological_Process_2023	Ubiquitin-Dependent Protein Catabolic Process (GO:0006511)	0.927380897205946	0.931226291389247	0.464293832625471
shared	GO_Biological_Process_2023	Urea Cycle (GO:0000050)	0.0564365590011092	0.358601831351923	21.4836956521739
shared	GO_Biological_Process_2023	Ureteric Bud Development (GO:0001657)	0.18876611847174	0.394076393878504	5.05166240409207
shared	GO_Biological_Process_2023	Ureteric Bud Morphogenesis (GO:0060675)	0.0179933495105669	0.358029930433259	10.7822052401747
shared	GO_Biological_Process_2023	Urogenital System Development (GO:0001655)	0.109701181199882	0.358601831351923	9.54589371980676
shared	GO_Biological_Process_2023	Vacuole Fusion (GO:0097576)	0.109701181199882	0.358601831351923	9.54589371980676
shared	GO_Biological_Process_2023	Vascular Transport (GO:0010232)	0.0156601875786452	0.358029930433259	4.39190319522668
shared	GO_Biological_Process_2023	Vasculogenesis (GO:0001570)	0.318648045078862	0.476332931583936	2.68165760869565
shared	GO_Biological_Process_2023	Vasodilation (GO:0042311)	0.159971287115605	0.378992689084189	6.13509316770186
shared	GO_Biological_Process_2023	Ventricular Cardiac Muscle Tissue Morphogenesis (GO:0055010)	0.318648045078862	0.476332931583936	2.68165760869565
shared	GO_Biological_Process_2023	Ventricular Compact Myocardium Morphogenesis (GO:0003223)	0.0564365590011092	0.358601831351923	21.4836956521739
shared	GO_Biological_Process_2023	Ventricular Septum Morphogenesis (GO:0060412)	0.269385641696239	0.445805623444914	3.30150501672241
shared	GO_Biological_Process_2023	Very-Low-Density Lipoprotein Particle Remodeling (GO:0034372)	0.0781128832591343	0.358601831351923	14.3210144927536
shared	GO_Biological_Process_2023	Vesicle Cytoskeletal Trafficking (GO:0099518)	0.364602284703697	0.503102677753535	2.25755148741419
shared	GO_Biological_Process_2023	Vesicle Fusion (GO:0006906)	0.231811437390478	0.420813550394275	2.23353938637781
shared	GO_Biological_Process_2023	Vesicle-Mediated Transport (GO:0016192)	0.952587826545835	0.954558697911102	0.413405793233043
shared	GO_Biological_Process_2023	Visual Perception (GO:0007601)	0.111855172098813	0.358863324197231	2.64111170784103
shared	GO_Biological_Process_2023	Visual System Development (GO:0150063)	0.379223892736041	0.510196589023581	2.14445652173913
shared	GO_Biological_Process_2023	Vitamin D Metabolic Process (GO:0042359)	0.0068205091267213	0.343727115471063	19.1751576904415
shared	GO_Biological_Process_2023	Vitamin Transport (GO:0051180)	0.0744857802481555	0.358601831351923	4.65761831700696
shared	GO_Biological_Process_2023	Water-Soluble Vitamin Metabolic Process (GO:0006767)	0.371955454188034	0.505567142128357	2.19955406911929
shared	GO_Biological_Process_2023	Wnt Signaling Pathway (GO:0016055)	0.587110845819284	0.651697524045393	1.14168115942029
shared	GO_Biological_Process_2023	Wnt Signaling Pathway, Planar Cell Polarity Pathway (GO:0060071)	0.260837211234544	0.439161608254684	3.43373913043478
shared	GO_Biological_Process_2023	Wound Healing (GO:0042060)	0.605929980198077	0.661967113705117	1.08365437534397
shared	GO_Biological_Process_2023	Wound Healing, Spreading Of Cells (GO:0044319)	0.252189199245969	0.432622085601408	3.57699275362319
shared	GO_Biological_Process_2023	Xenobiotic Transport (GO:0042908)	0.0220100704540669	0.358601831351923	9.58321203299369
shared	GO_Biological_Process_2023	Xenobiotic Transport Across Blood-Brain Barrier (GO:1990962)	0.0564365590011092	0.358601831351923	21.4836956521739
shared	GO_Biological_Process_2023	Zymogen Activation (GO:0031638)	0.407469614947708	0.525802265114583	1.94911067193676
shared	GO_Biological_Process_2023	acyl-CoA Metabolic Process (GO:0006637)	0.30260618810854	0.46429439421511	2.86072463768116
shared	GO_Biological_Process_2023	cAMP-mediated Signaling (GO:0019933)	0.0359889471593974	0.358601831351923	7.18522561863173
shared	GO_Biological_Process_2023	calcineurin-NFAT Signaling Cascade (GO:0033173)	0.109701181199882	0.358601831351923	9.54589371980676
shared	GO_Biological_Process_2023	mRNA Destabilization (GO:0061157)	0.393510454569935	0.518377779229479	2.04213250517598
shared	GO_Biological_Process_2023	mRNA Splicing, Via Spliceosome (GO:0000398)	0.914927511372275	0.91999285399579	0.404948240165631
shared	GO_Biological_Process_2023	mRNA Transcription (GO:0009299)	0.393510454569935	0.518377779229479	2.04213250517598
shared	GO_Biological_Process_2023	mRNA Transcription By RNA Polymerase II (GO:0042789)	0.35716340085797	0.500442065040145	2.3186839012926
shared	GO_Biological_Process_2023	peptidyl-L-cysteine S-palmitoylation (GO:0018230)	0.225636057814897	0.419781295781107	4.08861283643892
shared	GO_Biological_Process_2023	peptidyl-S-diacylglycerol-L-cysteine Biosynthetic Process From Peptidyl-Cysteine (GO:0018231)	0.225636057814897	0.419781295781107	4.08861283643892
shared	GO_Biological_Process_2023	protein-DNA Complex Assembly (GO:0065004)	0.496623155283534	0.581930197279819	1.47758620689655
shared	GO_Biological_Process_2023	protein-DNA Complex Disassembly (GO:0032986)	0.207414523583631	0.403444849755042	4.51945080091533
shared	GO_Biological_Process_2023	protein-DNA Complex Organization (GO:0071824)	0.502454346216794	0.588288610034651	1.45246868091378
shared	GO_Biological_Process_2023	protein-RNA Complex Assembly (GO:0022618)	0.826076191569207	0.842899372436839	0.572512401517362
shared	GO_Biological_Process_2023	succinyl-CoA Catabolic Process (GO:1901289)	0.0564365590011092	0.358601831351923	21.4836956521739
shared	GO_Biological_Process_2023	succinyl-CoA Metabolic Process (GO:0006104)	0.088764388152028	0.358601831351923	12.2745341614907
shared	GO_Biological_Process_2023	tRNA Processing (GO:0008033)	0.440983746701717	0.548117522632673	1.74977817213842
shared	GO_Biological_Process_2023	tRNA Splicing, Via Endonucleolytic Cleavage And Ligation (GO:0006388)	0.119989260312209	0.358863324197231	8.59086956521739
shared	GO_Cellular_Component_2023	ATAC Complex (GO:0140672)	0.140211642516233	0.490820994559243	7.15833333333333
shared	GO_Cellular_Component_2023	Actin Cytoskeleton (GO:0015629)	0.523999258106008	0.777361536750671	1.06086932802335
shared	GO_Cellular_Component_2023	Adherens Junction (GO:0005912)	0.518919473071226	0.777361536750671	1.15785436091113
shared	GO_Cellular_Component_2023	Apical Junction Complex (GO:0043296)	0.0345689321445677	0.490820994559243	3.39759868705191
shared	GO_Cellular_Component_2023	Axon (GO:0030424)	0.422886317212634	0.726009826886973	1.27455706096926
shared	GO_Cellular_Component_2023	Basement Membrane (GO:0005604)	0.0988079651757471	0.490820994559243	3.91524414450179
shared	GO_Cellular_Component_2023	Basolateral Plasma Membrane (GO:0016323)	0.316483025599031	0.6283118890569	1.53516604010025
shared	GO_Cellular_Component_2023	Bicellular Tight Junction (GO:0005923)	0.240347863134099	0.597535651854336	2.1767729810403
shared	GO_Cellular_Component_2023	Bounding Membrane Of Organelle (GO:0098588)	0.999334224878154	0.999334224878154	0.202594431646294
shared	GO_Cellular_Component_2023	Brahma Complex (GO:0035060)	0.140211642516233	0.490820994559243	7.15833333333333
shared	GO_Cellular_Component_2023	Brush Border Membrane (GO:0031526)	0.0109716499587048	0.392636901667126	7.01706970128023
shared	GO_Cellular_Component_2023	Cell Projection Membrane (GO:0031253)	0.12182238162562	0.490820994559243	2.53702270381837
shared	GO_Cellular_Component_2023	Cell-Cell Junction (GO:0005911)	0.674106409523031	0.866708240815325	0.865620554765292
shared	GO_Cellular_Component_2023	Cell-Substrate Junction (GO:0030055)	0.837670374504859	0.942379171317966	0.650409505907626
shared	GO_Cellular_Component_2023	Chitosome (GO:0045009)	0.159971287115605	0.490820994559243	6.13509316770186
shared	GO_Cellular_Component_2023	Chromosome (GO:0005694)	0.294410721642872	0.609728886487357	1.60248447204969
shared	GO_Cellular_Component_2023	Chylomicron (GO:0042627)	0.088764388152028	0.490820994559243	12.2745341614907
shared	GO_Cellular_Component_2023	Cilium (GO:0005929)	0.572363825455085	0.794077422166955	1.01093037712391
shared	GO_Cellular_Component_2023	Clathrin-Coated Endocytic Vesicle (GO:0045334)	0.07550796625131	0.490820994559243	3.15901797175867
shared	GO_Cellular_Component_2023	Clathrin-Coated Endocytic Vesicle Membrane (GO:0030669)	0.185377167864212	0.522221564369966	2.60725155484981
shared	GO_Cellular_Component_2023	Clathrin-Coated Vesicle (GO:0030136)	0.0615933005173484	0.490820994559243	3.45508771929825
shared	GO_Cellular_Component_2023	Clathrin-Coated Vesicle Membrane (GO:0030665)	0.278871320485261	0.607219810734036	1.95325526002382
shared	GO_Cellular_Component_2023	Coated Vesicle (GO:0030135)	0.601306827304613	0.794077422166955	1.09760312151617
shared	GO_Cellular_Component_2023	Collagen-Containing Extracellular Matrix (GO:0062023)	0.432020015904476	0.726009826886973	1.166374086187
shared	GO_Cellular_Component_2023	Condensed Chromosome (GO:0000793)	0.152582729218845	0.490820994559243	2.96807709682277
shared	GO_Cellular_Component_2023	Condensed Nuclear Chromosome (GO:0000794)	0.277835632321005	0.607219810734036	3.17906602254428
shared	GO_Cellular_Component_2023	Cortical Actin Cytoskeleton (GO:0030864)	0.4005304889909	0.714698353687508	1.99453993933266
shared	GO_Cellular_Component_2023	Cortical Cytoskeleton (GO:0030863)	0.519547436966475	0.777361536750671	1.38197755960729
shared	GO_Cellular_Component_2023	Cul4-RING E3 Ubiquitin Ligase Complex (GO:0080008)	0.334322458141242	0.654109157232864	2.52365728900256
shared	GO_Cellular_Component_2023	Cytoplasmic Side Of Plasma Membrane (GO:0009898)	0.764255049605707	0.926209281426882	0.694450335807706
shared	GO_Cellular_Component_2023	Cytoplasmic Stress Granule (GO:0010494)	0.0116336859753222	0.392636901667126	4.8206069505629
shared	GO_Cellular_Component_2023	Cytoplasmic Vesicle Lumen (GO:0060205)	0.73810743995171	0.922634299939637	0.749618611746758
shared	GO_Cellular_Component_2023	Cytoplasmic Vesicle Membrane (GO:0030659)	0.941251082801528	0.979922298317063	0.437403382869007
shared	GO_Cellular_Component_2023	Cytoskeleton (GO:0005856)	0.388838041867711	0.714698353687508	1.16412859560068
shared	GO_Cellular_Component_2023	Dendrite (GO:0030425)	0.605851662838492	0.794077422166955	0.96106840134043
shared	GO_Cellular_Component_2023	Early Endosome (GO:0005769)	0.872379352128136	0.965337807682774	0.557348414346052
shared	GO_Cellular_Component_2023	Endocytic Vesicle (GO:0030139)	0.395077091804599	0.714698353687508	1.3346059449141
shared	GO_Cellular_Component_2023	Endocytic Vesicle Lumen (GO:0071682)	0.216578036250743	0.562269901804813	4.29326086956522
shared	GO_Cellular_Component_2023	Endocytic Vesicle Membrane (GO:0030666)	0.550311176417519	0.790340519323033	1.09097989041248
shared	GO_Cellular_Component_2023	Endolysosome (GO:0036019)	0.277835632321005	0.607219810734036	3.17906602254428
shared	GO_Cellular_Component_2023	Endolysosome Membrane (GO:0036020)	0.198144296765058	0.534989601265658	4.7707729468599
shared	GO_Cellular_Component_2023	Endopeptidase Complex (GO:1905369)	0.150148642413047	0.490820994559243	6.60735785953177
shared	GO_Cellular_Component_2023	Endoplasmic Reticulum Lumen (GO:0005788)	0.112086284137135	0.490820994559243	1.86964028776978
shared	GO_Cellular_Component_2023	Endoplasmic Reticulum Membrane (GO:0005789)	0.995641190962479	0.999334224878154	0.312805038913072
shared	GO_Cellular_Component_2023	Endosome Membrane (GO:0010008)	0.790033588446952	0.927430734263813	0.713429873566598
shared	GO_Cellular_Component_2023	Extracellular Membrane-Bounded Organelle (GO:0065010)	0.484755857066756	0.777361536750671	1.53051242236025
shared	GO_Cellular_Component_2023	Extracellular Vesicle (GO:1903561)	0.502454346216794	0.777361536750671	1.45246868091378
shared	GO_Cellular_Component_2023	Extrinsic Component Of Cytoplasmic Side Of Plasma Membrane (GO:0031234)	0.591897891733482	0.794077422166955	1.12660183066362
shared	GO_Cellular_Component_2023	Ficolin-1-Rich Granule (GO:0101002)	0.883218890091977	0.969386586686316	0.465336184366833
shared	GO_Cellular_Component_2023	Ficolin-1-Rich Granule Lumen (GO:1904813)	0.761483150336096	0.926209281426882	0.700178189593728
shared	GO_Cellular_Component_2023	Focal Adhesion (GO:0005925)	0.827378802804309	0.942379171317966	0.664233826754386
shared	GO_Cellular_Component_2023	GBAF Complex (GO:0140288)	0.140211642516233	0.490820994559243	7.15833333333333
shared	GO_Cellular_Component_2023	Glutamatergic Synapse (GO:0098978)	0.59662967382335	0.794077422166955	1.11191417278374
shared	GO_Cellular_Component_2023	Golgi Lumen (GO:0005796)	0.687959009576293	0.867985666287846	0.863855950812473
shared	GO_Cellular_Component_2023	Golgi-associated Vesicle (GO:0005798)	0.42110884498118	0.726009826886973	1.86417769376181
shared	GO_Cellular_Component_2023	Hemidesmosome (GO:0030056)	0.0673374187825644	0.490820994559243	17.1860869565217
shared	GO_Cellular_Component_2023	Heterochromatin (GO:0000792)	0.434435445905354	0.726009826886973	1.78632246376812
shared	GO_Cellular_Component_2023	Heterotrimeric G-protein Complex (GO:0005834)	0.24344045075547	0.597535651854336	3.73270321361059
shared	GO_Cellular_Component_2023	High-Density Lipoprotein Particle (GO:0034364)	0.18876611847174	0.522221564369966	5.05166240409207
shared	GO_Cellular_Component_2023	Histone Acetyltransferase Complex (GO:0000123)	0.269385641696239	0.607219810734036	3.30150501672241
shared	GO_Cellular_Component_2023	INO80-type Complex (GO:0097346)	0.252189199245969	0.607219810734036	3.57699275362319
shared	GO_Cellular_Component_2023	Ino80 Complex (GO:0031011)	0.150148642413047	0.490820994559243	6.60735785953177
shared	GO_Cellular_Component_2023	Intermediate Filament (GO:0005882)	0.189547086326876	0.522221564369966	2.56820699993482
shared	GO_Cellular_Component_2023	Intermediate Filament Cytoskeleton (GO:0045111)	0.0673974318389477	0.490820994559243	3.32169365721997
shared	GO_Cellular_Component_2023	Intracellular Membrane-Bounded Organelle (GO:0043231)	0.828062510957096	0.942379171317966	0.872657948824879
shared	GO_Cellular_Component_2023	Intracellular Non-Membrane-Bounded Organelle (GO:0043232)	0.969328111745544	0.989951047485021	0.561599691727647
shared	GO_Cellular_Component_2023	Intracellular Organelle Lumen (GO:0070013)	0.402348702816671	0.714698353687508	1.11976331360947
shared	GO_Cellular_Component_2023	Late Endosome (GO:0005770)	0.908719195177213	0.979922298317063	0.416986359761296
shared	GO_Cellular_Component_2023	Low-Density Lipoprotein Particle (GO:0034362)	0.0673374187825644	0.490820994559243	17.1860869565217
shared	GO_Cellular_Component_2023	Lysosomal Membrane (GO:0005765)	0.782132282093811	0.926209281426882	0.723721485015655
shared	GO_Cellular_Component_2023	Lysosome (GO:0005764)	0.83605929815619	0.942379171317966	0.68047990253635
shared	GO_Cellular_Component_2023	Lytic Vacuole (GO:0000323)	0.257635127554747	0.607219810734036	1.57302918753646
shared	GO_Cellular_Component_2023	Lytic Vacuole Membrane (GO:0098852)	0.646961146667068	0.839805334615905	0.902752038547072
shared	GO_Cellular_Component_2023	MLL1 Complex (GO:0071339)	0.294444796103784	0.609728886487357	2.95952023988006
shared	GO_Cellular_Component_2023	MLL1/2 Complex (GO:0044665)	0.30260618810854	0.609728886487357	2.86072463768116
shared	GO_Cellular_Component_2023	Melanosome (GO:0042470)	0.0496030513060871	0.490820994559243	5.94488781809968
shared	GO_Cellular_Component_2023	Melanosome Membrane (GO:0033162)	0.159971287115605	0.490820994559243	6.13509316770186
shared	GO_Cellular_Component_2023	Membrane Attack Complex (GO:0005579)	0.0673374187825644	0.490820994559243	17.1860869565217
shared	GO_Cellular_Component_2023	Membrane Raft (GO:0045121)	0.583476402213386	0.794077422166955	1.02512878173783
shared	GO_Cellular_Component_2023	Microbody Membrane (GO:0031903)	0.124985395266538	0.490820994559243	3.37665896052744
shared	GO_Cellular_Component_2023	Microtubule (GO:0005874)	0.360649244689945	0.695537829044894	1.41606419895894
shared	GO_Cellular_Component_2023	Microtubule Cytoskeleton (GO:0015630)	0.758707330789231	0.926209281426882	0.754153081819593
shared	GO_Cellular_Component_2023	Mitochondrial Inner Membrane (GO:0005743)	0.929439104532196	0.979922298317063	0.460437630529713
shared	GO_Cellular_Component_2023	Mitochondrial Matrix (GO:0005759)	0.780523076525243	0.926209281426882	0.725814892344498
shared	GO_Cellular_Component_2023	Mitochondrial Membrane (GO:0031966)	0.950887563552113	0.979922298317063	0.471233950798785
shared	GO_Cellular_Component_2023	Mitochondrial Outer Membrane (GO:0005741)	0.828100172264141	0.942379171317966	0.568666666666667
shared	GO_Cellular_Component_2023	Mitotic Spindle (GO:0072686)	0.00138658496546308	0.187188970337516	4.51125919117647
shared	GO_Cellular_Component_2023	Multivesicular Body (GO:0005771)	0.440983746701717	0.726009826886973	1.74977817213842
shared	GO_Cellular_Component_2023	Neuron Projection (GO:0043005)	0.774324885471625	0.926209281426882	0.770208092856227
shared	GO_Cellular_Component_2023	Nuclear Chromosome (GO:0000228)	0.300241328000262	0.609728886487357	1.84777198666479
shared	GO_Cellular_Component_2023	Nuclear Lumen (GO:0031981)	0.949552946822627	0.979922298317063	0.542220953468456
shared	GO_Cellular_Component_2023	Nuclear Membrane (GO:0031965)	0.929503165785837	0.979922298317063	0.375971527510581
shared	GO_Cellular_Component_2023	Nucleolus (GO:0005730)	0.946083537449583	0.979922298317063	0.548851637052612
shared	GO_Cellular_Component_2023	Nucleus (GO:0005634)	0.577853832140999	0.794077422166955	0.979339495040577
shared	GO_Cellular_Component_2023	Organelle Inner Membrane (GO:0019866)	0.946168984590545	0.979922298317063	0.427263905429844
shared	GO_Cellular_Component_2023	Organelle Outer Membrane (GO:0031968)	0.862393703372922	0.962174793019376	0.504244918960638
shared	GO_Cellular_Component_2023	PAR Polarity Complex (GO:0120157)	0.0564365590011092	0.490820994559243	21.4836956521739
shared	GO_Cellular_Component_2023	Pericentric Heterochromatin (GO:0005721)	0.216578036250743	0.562269901804813	4.29326086956522
shared	GO_Cellular_Component_2023	Peroxisomal Membrane (GO:0005778)	0.124985395266538	0.490820994559243	3.37665896052744
shared	GO_Cellular_Component_2023	Peroxisome (GO:0005777)	0.440282763950429	0.726009826886973	1.35075473644397
shared	GO_Cellular_Component_2023	Phagocytic Vesicle (GO:0045335)	0.687959009576293	0.867985666287846	0.863855950812473
shared	GO_Cellular_Component_2023	Pigment Granule Membrane (GO:0090741)	0.159971287115605	0.490820994559243	6.13509316770186
shared	GO_Cellular_Component_2023	Polymeric Cytoskeletal Fiber (GO:0099513)	0.366522564882082	0.696909102240579	1.31706246729792
shared	GO_Cellular_Component_2023	Polysomal Ribosome (GO:0042788)	0.277835632321005	0.607219810734036	3.17906602254428
shared	GO_Cellular_Component_2023	Protein Kinase Complex (GO:1902911)	0.179278737163213	0.522221564369966	5.36766304347826
shared	GO_Cellular_Component_2023	RSC-type Complex (GO:0016586)	0.150148642413047	0.490820994559243	6.60735785953177
shared	GO_Cellular_Component_2023	Recycling Endosome (GO:0055037)	0.550311176417519	0.790340519323033	1.09097989041248
shared	GO_Cellular_Component_2023	Recycling Endosome Membrane (GO:0055038)	0.557191517948252	0.791798472873832	1.24133585381222
shared	GO_Cellular_Component_2023	Ribosome (GO:0005840)	0.508218276576132	0.777361536750671	1.4281884057971
shared	GO_Cellular_Component_2023	Rough Endoplasmic Reticulum (GO:0005791)	0.294444796103784	0.609728886487357	2.95952023988006
shared	GO_Cellular_Component_2023	SAGA Complex (GO:0000124)	0.234589797535694	0.597535651854336	3.90256916996047
shared	GO_Cellular_Component_2023	SAGA-type Complex (GO:0070461)	0.071190841133648	0.490820994559243	4.78723920426977
shared	GO_Cellular_Component_2023	SCF Ubiquitin Ligase Complex (GO:0019005)	0.508218276576132	0.777361536750671	1.4281884057971
shared	GO_Cellular_Component_2023	SUMO Ligase Complex (GO:0106068)	0.130158962045382	0.490820994559243	7.80948616600791
shared	GO_Cellular_Component_2023	SWI/SNF Complex (GO:0016514)	0.0439606348017353	0.490820994559243	6.38589681384441
shared	GO_Cellular_Component_2023	Sarcolemma (GO:0042383)	0.453854732169421	0.738197455938215	1.68098891730605
shared	GO_Cellular_Component_2023	Secretory Granule Lumen (GO:0034774)	0.975285106040798	0.989951047485021	0.268516218081436
shared	GO_Cellular_Component_2023	Serine/Threonine Protein Kinase Complex (GO:1902554)	0.502454346216794	0.777361536750671	1.45246868091378
shared	GO_Cellular_Component_2023	Smc5-Smc6 Complex (GO:0030915)	0.088764388152028	0.490820994559243	12.2745341614907
shared	GO_Cellular_Component_2023	Spindle (GO:0005819)	0.00313362856587513	0.211519928196571	3.47502552945878
shared	GO_Cellular_Component_2023	Spindle Microtubule (GO:0005876)	0.546746283271183	0.790340519323033	1.2785204412719
shared	GO_Cellular_Component_2023	Tight Junction (GO:0070160)	0.0227777886028524	0.490820994559243	3.89645102212543
shared	GO_Cellular_Component_2023	Transcription Factor TFIID Complex (GO:0005669)	0.386408572512288	0.714698353687508	2.09204665959703
shared	GO_Cellular_Component_2023	Transcription Factor TFTC Complex (GO:0033276)	0.179278737163213	0.522221564369966	5.36766304347826
shared	GO_Cellular_Component_2023	Transferase Complex, Transferring Phosphorus-Containing Groups (GO:0061695)	0.099293352994607	0.490820994559243	10.7396739130435
shared	GO_Cellular_Component_2023	Triglyceride-Rich Plasma Lipoprotein Particle (GO:0034385)	0.150148642413047	0.490820994559243	6.60735785953177
shared	GO_Cellular_Component_2023	Very-Low-Density Lipoprotein Particle (GO:0034361)	0.150148642413047	0.490820994559243	6.60735785953177
shared	GO_Cellular_Component_2023	Vesicle (GO:0031982)	0.13694369859129	0.490820994559243	1.87947287418238
shared	GO_Cellular_Component_2023	Zonula Adherens (GO:0005915)	0.0564365590011092	0.490820994559243	21.4836956521739
shared	GO_Cellular_Component_2023	bBAF Complex (GO:0140092)	0.099293352994607	0.490820994559243	10.7396739130435
shared	GO_Cellular_Component_2023	beta-catenin-TCF Complex (GO:1990907)	0.130158962045382	0.490820994559243	7.80948616600791
shared	GO_Cellular_Component_2023	cullin-RING Ubiquitin Ligase Complex (GO:0031461)	0.599373407333168	0.794077422166955	0.995074642022951
shared	GO_Cellular_Component_2023	nBAF Complex (GO:0071565)	0.150148642413047	0.490820994559243	6.60735785953177
shared	GO_Cellular_Component_2023	npBAF Complex (GO:0071564)	0.130158962045382	0.490820994559243	7.80948616600791
shared	GO_Cellular_Component_2023	trans-Golgi Network Transport Vesicle (GO:0030140)	0.159971287115605	0.490820994559243	6.13509316770186
shared	GO_Molecular_Function_2023	1-Alkyl-2-Acetylglycerophosphocholine Esterase Activity (GO:0003847)	0.0673374187825644	0.325682197822311	17.1860869565217
shared	GO_Molecular_Function_2023	1-Phosphatidylinositol-4-Phosphate 5-Kinase Activity (GO:0016308)	0.0673374187825644	0.325682197822311	17.1860869565217
shared	GO_Molecular_Function_2023	3',5'-Cyclic-Nucleotide Phosphodiesterase Activity (GO:0004114)	0.169680886933733	0.376049533204489	5.72579710144928
shared	GO_Molecular_Function_2023	3',5'-cyclic-AMP Phosphodiesterase Activity (GO:0004115)	0.140211642516233	0.345201551715977	7.15833333333333
shared	GO_Molecular_Function_2023	ADP Binding (GO:0043531)	0.269385641696239	0.453896355186813	3.30150501672241
shared	GO_Molecular_Function_2023	ATP Binding (GO:0005524)	0.221580004586603	0.430282714902826	1.57410696983399
shared	GO_Molecular_Function_2023	ATPase Binding (GO:0051117)	0.572411661570444	0.683559557021015	1.18943236714976
shared	GO_Molecular_Function_2023	Actin Binding (GO:0003779)	0.354353876211051	0.503878922242304	1.43194444444444
shared	GO_Molecular_Function_2023	Actin Monomer Binding (GO:0003785)	0.234589797535694	0.437126648801794	3.90256916996047
shared	GO_Molecular_Function_2023	Actinin Binding (GO:0042805)	0.207414523583631	0.418229285258797	4.51945080091533
shared	GO_Molecular_Function_2023	Active Monoatomic Ion Transmembrane Transporter Activity (GO:0022853)	0.24344045075547	0.437126648801794	3.73270321361059
shared	GO_Molecular_Function_2023	Acyltransferase Activity, Transferring Groups Other Than Amino-Acyl Groups (GO:0016747)	0.525114185516825	0.645890448185695	1.359972394755
shared	GO_Molecular_Function_2023	Adenine Nucleotide Transmembrane Transporter Activity (GO:0000295)	0.150148642413047	0.345201551715977	6.60735785953177
shared	GO_Molecular_Function_2023	Adenyl Ribonucleotide Binding (GO:0032559)	0.148962714554579	0.345201551715977	1.71317931793179
shared	GO_Molecular_Function_2023	Adenylate Cyclase Regulator Activity (GO:0010854)	0.0564365590011092	0.325682197822311	21.4836956521739
shared	GO_Molecular_Function_2023	Adrenergic Receptor Binding (GO:0031690)	0.159971287115605	0.361036115875586	6.13509316770186
shared	GO_Molecular_Function_2023	Aldehyde Dehydrogenase (NAD+) Activity (GO:0004029)	0.150148642413047	0.345201551715977	6.60735785953177
shared	GO_Molecular_Function_2023	Aldehyde Dehydrogenase [NAD(P)+] Activity (GO:0004030)	0.150148642413047	0.345201551715977	6.60735785953177
shared	GO_Molecular_Function_2023	Alkali Metal Ion Binding (GO:0031420)	0.150148642413047	0.345201551715977	6.60735785953177
shared	GO_Molecular_Function_2023	Alpha-Actinin Binding (GO:0051393)	0.0286538505422644	0.318768741432579	8.21293408192972
shared	GO_Molecular_Function_2023	Alpha-Tubulin Binding (GO:0043014)	0.35716340085797	0.50495515293713	2.3186839012926
shared	GO_Molecular_Function_2023	Amino Acid Binding (GO:0016597)	0.342024499646665	0.497858147414672	2.45142857142857
shared	GO_Molecular_Function_2023	Amino Acid Transmembrane Transporter Activity (GO:0015171)	0.00398068203104602	0.138326265830095	6.6814639105388
shared	GO_Molecular_Function_2023	Amyloid-Beta Binding (GO:0001540)	0.601306827304613	0.70438799769969	1.09760312151617
shared	GO_Molecular_Function_2023	Ankyrin Binding (GO:0030506)	0.18876611847174	0.40031435469007	5.05166240409207
shared	GO_Molecular_Function_2023	Antiporter Activity (GO:0015297)	0.02332930736881	0.282833800571864	5.18921052631579
shared	GO_Molecular_Function_2023	Arginine Binding (GO:0034618)	0.0781128832591343	0.325682197822311	14.3210144927536
shared	GO_Molecular_Function_2023	Aryl Hydrocarbon Receptor Binding (GO:0017162)	0.0673374187825644	0.325682197822311	17.1860869565217
shared	GO_Molecular_Function_2023	BMP Receptor Binding (GO:0070700)	0.00562301893618273	0.138326265830095	21.5731441048035
shared	GO_Molecular_Function_2023	Basic Amino Acid Transmembrane Transporter Activity (GO:0015174)	0.000917521530118158	0.112855148204533	18.5667293233083
shared	GO_Molecular_Function_2023	Beta-Tubulin Binding (GO:0048487)	0.310673578466261	0.483706963941141	2.76830294530154
shared	GO_Molecular_Function_2023	Cadherin Binding (GO:0045296)	0.71589153962273	0.775811976859875	0.810001665556296
shared	GO_Molecular_Function_2023	Calcium Channel Activity (GO:0005262)	0.653393188264244	0.747603368897693	0.950676328502415
shared	GO_Molecular_Function_2023	Calcium Ion Binding (GO:0005509)	0.370401516431378	0.511903219337748	1.26047803181688
shared	GO_Molecular_Function_2023	Calcium Ion Transmembrane Transporter Activity (GO:0015085)	0.546746283271183	0.662559535392665	1.2785204412719
shared	GO_Molecular_Function_2023	Calcium-Independent Phospholipase A2 Activity (GO:0047499)	0.0781128832591343	0.325682197822311	14.3210144927536
shared	GO_Molecular_Function_2023	Calcium-Release Channel Activity (GO:0015278)	0.179278737163213	0.386864643352197	5.36766304347826
shared	GO_Molecular_Function_2023	Carbon-Nitrogen Ligase Activity, With Glutamine As amido-N-donor (GO:0016884)	0.088764388152028	0.325682197822311	12.2745341614907
shared	GO_Molecular_Function_2023	Carboxylic Acid Binding (GO:0031406)	0.179278737163213	0.386864643352197	5.36766304347826
shared	GO_Molecular_Function_2023	Carboxylic Acid Transmembrane Transporter Activity (GO:0046943)	0.148568259699413	0.345201551715977	3.02030184631885
shared	GO_Molecular_Function_2023	Carboxylic Ester Hydrolase Activity (GO:0052689)	0.338405080036125	0.497858147414672	1.68396266803665
shared	GO_Molecular_Function_2023	Cell Adhesion Mediator Activity (GO:0098631)	0.277835632321005	0.458708493630652	3.17906602254428
shared	GO_Molecular_Function_2023	Cell-Cell Adhesion Mediator Activity (GO:0098632)	0.393510454569935	0.534826363669635	2.04213250517598
shared	GO_Molecular_Function_2023	Chemoattractant Activity (GO:0042056)	0.334322458141242	0.49544171507678	2.52365728900256
shared	GO_Molecular_Function_2023	Chromatin DNA Binding (GO:0031490)	0.248898989259122	0.443132450103631	2.12280985497871
shared	GO_Molecular_Function_2023	Cis-Regulatory Region Sequence-Specific DNA Binding (GO:0000987)	0.0298035815160542	0.318768741432579	1.64346824468693
shared	GO_Molecular_Function_2023	Copper Ion Binding (GO:0005507)	0.407469614947708	0.541824460957493	1.94911067193676
shared	GO_Molecular_Function_2023	Core Promoter Sequence-Specific DNA Binding (GO:0001046)	0.0616092970994894	0.325682197822311	5.22323673415376
shared	GO_Molecular_Function_2023	Cyclase Activator Activity (GO:0010853)	0.0564365590011092	0.325682197822311	21.4836956521739
shared	GO_Molecular_Function_2023	Cysteine-Type Deubiquitinase Activity (GO:0004843)	0.680587118435142	0.758272269909923	0.881757059614523
shared	GO_Molecular_Function_2023	Cysteine-Type Endopeptidase Activity (GO:0004197)	0.34680762246521	0.500063376424145	1.65141081625798
shared	GO_Molecular_Function_2023	Cysteine-Type Endopeptidase Activity Involved In Apoptotic Process (GO:0097153)	0.119989260312209	0.335424523145493	8.59086956521739
shared	GO_Molecular_Function_2023	Cysteine-Type Endopeptidase Inhibitor Activity Involved In Apoptotic Process (GO:0043027)	0.198144296765058	0.413080483086478	4.7707729468599
shared	GO_Molecular_Function_2023	Cysteine-Type Peptidase Activity (GO:0008234)	0.497200168094155	0.624036945669195	1.20714681099699
shared	GO_Molecular_Function_2023	Cytokine Activity (GO:0005125)	0.611760888148581	0.713237812722991	0.972260817784835
shared	GO_Molecular_Function_2023	DNA Binding (GO:0003677)	0.00956177015298911	0.168013961259666	1.93314962237191
shared	GO_Molecular_Function_2023	DNA-binding Transcription Activator Activity, RNA Polymerase II-specific (GO:0001228)	0.000766717370798121	0.112855148204533	3.1691128506197
shared	GO_Molecular_Function_2023	DNA-binding Transcription Factor Binding (GO:0140297)	0.0459314426227635	0.325682197822311	2.21522727272727
shared	GO_Molecular_Function_2023	DNA-binding Transcription Repressor Activity, RNA Polymerase II-specific (GO:0001227)	0.309004057449162	0.483706963941141	1.43992037306693
shared	GO_Molecular_Function_2023	DNA-methyltransferase Activity (GO:0009008)	0.0564365590011092	0.325682197822311	21.4836956521739
shared	GO_Molecular_Function_2023	Death Domain Binding (GO:0070513)	0.109701181199882	0.329103543599647	9.54589371980676
shared	GO_Molecular_Function_2023	Deubiquitinase Activity (GO:0101005)	0.731915550980666	0.782831415396712	0.763082298136646
shared	GO_Molecular_Function_2023	Diacylglycerol Kinase Activity (GO:0004143)	0.109701181199882	0.329103543599647	9.54589371980676
shared	GO_Molecular_Function_2023	Dicarboxylic Acid Transmembrane Transporter Activity (GO:0005310)	0.277835632321005	0.458708493630652	3.17906602254428
shared	GO_Molecular_Function_2023	Dipeptidase Activity (GO:0016805)	0.109701181199882	0.329103543599647	9.54589371980676
shared	GO_Molecular_Function_2023	Dopamine Receptor Binding (GO:0050780)	0.0673374187825644	0.325682197822311	17.1860869565217
shared	GO_Molecular_Function_2023	Double-Stranded DNA Binding (GO:0003690)	0.00877893157904592	0.166124397572715	2.09251968503937
shared	GO_Molecular_Function_2023	E-box Binding (GO:0070888)	0.447456553253447	0.579338484738674	1.71469565217391
shared	GO_Molecular_Function_2023	Endopeptidase Activity (GO:0004175)	0.74625672263059	0.791289455892781	0.770331325301205
shared	GO_Molecular_Function_2023	Exopeptidase Activity (GO:0008238)	0.453854732169421	0.584545885411924	1.68098891730605
shared	GO_Molecular_Function_2023	Fibroblast Growth Factor Receptor Binding (GO:0005104)	0.225636057814897	0.430282714902826	4.08861283643892
shared	GO_Molecular_Function_2023	G Protein-Coupled Receptor Activity (GO:0004930)	0.787065375350818	0.816953933908444	0.687455979715453
shared	GO_Molecular_Function_2023	G Protein-Coupled Receptor Binding (GO:0001664)	0.804484648395504	0.831526149181907	0.614013137316234
shared	GO_Molecular_Function_2023	GDP Binding (GO:0019003)	0.0424672971984341	0.325682197822311	4.05119243421053
shared	GO_Molecular_Function_2023	GPI Anchor Binding (GO:0034235)	0.0781128832591343	0.325682197822311	14.3210144927536
shared	GO_Molecular_Function_2023	GTP Binding (GO:0005525)	0.203517283638379	0.418229285258797	1.75066526532346
shared	GO_Molecular_Function_2023	GTPase Activator Activity (GO:0005096)	0.702931009242834	0.77151720199746	0.817366958483943
shared	GO_Molecular_Function_2023	GTPase Activity (GO:0003924)	0.0876227174553277	0.325682197822311	2.00875160875161
shared	GO_Molecular_Function_2023	GTPase Binding (GO:0051020)	0.482967937297073	0.614690416692896	1.15854670459934
shared	GO_Molecular_Function_2023	GTPase Regulator Activity (GO:0030695)	0.724817775383637	0.782040231334977	0.811789385357667
shared	GO_Molecular_Function_2023	Glutamate Receptor Binding (GO:0035254)	0.18876611847174	0.40031435469007	5.05166240409207
shared	GO_Molecular_Function_2023	Growth Factor Activity (GO:0008083)	0.628257215710864	0.72901544841921	1.01889233954451
shared	GO_Molecular_Function_2023	Growth Factor Receptor Binding (GO:0070851)	0.67304183888299	0.758272269909923	0.900411899313501
shared	GO_Molecular_Function_2023	Guanyl Ribonucleotide Binding (GO:0032561)	0.0477691891409327	0.325682197822311	2.36957575757576
shared	GO_Molecular_Function_2023	Guanyl-Nucleotide Exchange Factor Activity (GO:0005085)	0.682601324623968	0.758272269909923	0.850246583675509
shared	GO_Molecular_Function_2023	Heme Binding (GO:0020037)	0.266024955721122	0.453896355186813	2.02250192653481
shared	GO_Molecular_Function_2023	Histone Deacetylase Binding (GO:0042826)	0.684294487479686	0.758272269909923	0.872715173025732
shared	GO_Molecular_Function_2023	Histone H3 Methyltransferase Activity (GO:0140938)	0.342024499646665	0.497858147414672	2.45142857142857
shared	GO_Molecular_Function_2023	Histone H3K9 Methyltransferase Activity (GO:0046974)	0.099293352994607	0.325682197822311	10.7396739130435
shared	GO_Molecular_Function_2023	Hyaluronic Acid Binding (GO:0005540)	0.150148642413047	0.345201551715977	6.60735785953177
shared	GO_Molecular_Function_2023	Hydrolase Activity, Acting On Carbon-Nitrogen (But Not Peptide) Bonds, In Cyclic Amides (GO:0016812)	0.130158962045382	0.344291447991012	7.80948616600791
shared	GO_Molecular_Function_2023	Insulin-Like Growth Factor Binding (GO:0005520)	0.0126317244455617	0.194212763350511	13.2724219012429
shared	GO_Molecular_Function_2023	Insulin-Like Growth Factor I Binding (GO:0031994)	0.130158962045382	0.344291447991012	7.80948616600791
shared	GO_Molecular_Function_2023	Insulin-Like Growth Factor Receptor Binding (GO:0005159)	0.140211642516233	0.345201551715977	7.15833333333333
shared	GO_Molecular_Function_2023	Intracellular Ligand-Gated Monoatomic Ion Channel Activity (GO:0005217)	0.130158962045382	0.344291447991012	7.80948616600791
shared	GO_Molecular_Function_2023	Ionotropic Glutamate Receptor Binding (GO:0035255)	0.119989260312209	0.335424523145493	8.59086956521739
shared	GO_Molecular_Function_2023	Kinase Activator Activity (GO:0019209)	0.4005304889909	0.53841803438121	1.99453993933266
shared	GO_Molecular_Function_2023	Kinase Binding (GO:0019900)	0.439710420592892	0.573978844913346	1.1345080763583
shared	GO_Molecular_Function_2023	L-amino Acid Transmembrane Transporter Activity (GO:0015179)	0.0363895338132331	0.325682197822311	4.32214912280702
shared	GO_Molecular_Function_2023	L-arginine Transmembrane Transporter Activity (GO:0061459)	0.00562301893618273	0.138326265830095	21.5731441048035
shared	GO_Molecular_Function_2023	L-lysine Transmembrane Transporter Activity (GO:0015189)	0.00355246724104905	0.138326265830095	28.7671033478894
shared	GO_Molecular_Function_2023	LRR Domain Binding (GO:0030275)	0.0081226584896955	0.166124397572715	17.256768558952
shared	GO_Molecular_Function_2023	Leucine Zipper Domain Binding (GO:0043522)	0.00355246724104905	0.138326265830095	28.7671033478894
shared	GO_Molecular_Function_2023	Ligand-Gated Monoatomic Cation Channel Activity (GO:0099094)	0.582267893384194	0.691970539963825	1.15716803760282
shared	GO_Molecular_Function_2023	Ligand-Gated Sodium Channel Activity (GO:0015280)	0.119989260312209	0.335424523145493	8.59086956521739
shared	GO_Molecular_Function_2023	Lipid Kinase Activity (GO:0001727)	0.216578036250743	0.429662878368409	4.29326086956522
shared	GO_Molecular_Function_2023	Lipoprotein Particle Receptor Binding (GO:0070325)	0.269385641696239	0.453896355186813	3.30150501672241
shared	GO_Molecular_Function_2023	Low-Density Lipoprotein Particle Receptor Binding (GO:0050750)	0.225636057814897	0.430282714902826	4.08861283643892
shared	GO_Molecular_Function_2023	Lysine N-methyltransferase Activity (GO:0016278)	0.252189199245969	0.443132450103631	3.57699275362319
shared	GO_Molecular_Function_2023	Lysophospholipase Activity (GO:0004622)	0.0241443488293055	0.282833800571864	9.07837278786486
shared	GO_Molecular_Function_2023	Magnesium Ion Binding (GO:0000287)	0.266205099264553	0.453896355186813	1.69814750692521
shared	GO_Molecular_Function_2023	Manganese Ion Binding (GO:0030145)	0.427810774280696	0.562788505203483	1.82442183163737
shared	GO_Molecular_Function_2023	Metal Cation:Proton Antiporter Activity (GO:0051139)	0.216578036250743	0.429662878368409	4.29326086956522
shared	GO_Molecular_Function_2023	Metal Ion Binding (GO:0046872)	0.0812062757930813	0.325682197822311	1.70528907031727
shared	GO_Molecular_Function_2023	Metalloexopeptidase Activity (GO:0008235)	0.484755857066756	0.614690416692896	1.53051242236025
shared	GO_Molecular_Function_2023	Metallopeptidase Activity (GO:0008237)	0.764255049605707	0.803672987454658	0.694450335807706
shared	GO_Molecular_Function_2023	Methylated Histone Binding (GO:0035064)	0.562323905052384	0.67809647373964	1.22354037267081
shared	GO_Molecular_Function_2023	Methylation-Dependent Protein Binding (GO:0140034)	0.546746283271183	0.662559535392665	1.2785204412719
shared	GO_Molecular_Function_2023	Methyltransferase Activity (GO:0008168)	0.0679453798801904	0.325682197822311	4.92426699937617
shared	GO_Molecular_Function_2023	Microtubule Binding (GO:0008017)	0.523221478680606	0.645890448185695	1.08903880463872
shared	GO_Molecular_Function_2023	Mitogen-Activated Protein Kinase Binding (GO:0051019)	0.234589797535694	0.437126648801794	3.90256916996047
shared	GO_Molecular_Function_2023	Monoamine Transmembrane Transporter Activity (GO:0008504)	0.119989260312209	0.335424523145493	8.59086956521739
shared	GO_Molecular_Function_2023	Monoatomic Anion Transmembrane Transporter Activity (GO:0008509)	0.24344045075547	0.437126648801794	3.73270321361059
shared	GO_Molecular_Function_2023	Monoatomic Cation Channel Activity (GO:0005261)	0.705655977436702	0.77151720199746	0.822115384615385
shared	GO_Molecular_Function_2023	Monocarboxylic Acid Binding (GO:0033293)	0.277835632321005	0.458708493630652	3.17906602254428
shared	GO_Molecular_Function_2023	Morphogen Activity (GO:0016015)	0.0673374187825644	0.325682197822311	17.1860869565217
shared	GO_Molecular_Function_2023	Muscle Alpha-Actinin Binding (GO:0051371)	0.0110307555087285	0.180904390343148	14.3791848617176
[truncated: 24,040 more rows]
