# Supplementary material for: Genetic analysis of elevated levels of creatinine and cystatin C biomarkers reveals novel genetic loci associated with kidney function
Source: Hum Mol Genet. 2025 Feb 10;34(9):751–64. doi: 10.1093/hmg/ddaf018 (PMC12010162; doi:10.1093/hmg/ddaf018)
Supplement: table_s7_ddaf018 [file table_s7_ddaf018.zip]

Archive with 1 entries (1 files):
- table_s7_ddaf018.csv
