# Supplementary material for: Genetic analysis of elevated levels of creatinine and cystatin C biomarkers reveals novel genetic loci associated with kidney function
Source: Hum Mol Genet. 2025 Feb 10;34(9):751–64. doi: 10.1093/hmg/ddaf018 (PMC12010162; doi:10.1093/hmg/ddaf018)
Supplement: table_s7_ddaf018 [file table_s7_ddaf018.zip › table_s7_ddaf018.csv]

Trait	Chromosome	Position	rsID	Reference allele	Alternative allele	Effect size	Standard error	-log10(pvalue)
gfr_crecys_2021	1	90554838	rs142700093	G	A	-15.4299	12.8147	0.640865
creatinine	1	90554838	rs142700093	G	A	53.6174	9.63375	7.55531
cystatin	1	90554838	rs142700093	G	A	0.216416	0.0815531	2.09727
gfr_crecys_2021	3	13309923	rs116309865	T	A	-8.73798	13.0932	0.297074
creatinine	3	13309923	rs116309865	T	A	58.1876	9.83699	8.44458
cystatin	3	13309923	rs116309865	T	A	0.264921	0.083283	2.83002
gfr_crecys_2021	3	74674979	3:74674979_CACACACAA_C	CACACACAA	C	-29.358	13.9878	1.44496
creatinine	3	74674979	3:74674979_CACACACAA_C	CACACACAA	C	59.4521	10.5183	7.77104
cystatin	3	74674979	3:74674979_CACACACAA_C	CACACACAA	C	0.343857	0.0889644	3.94769
gfr_crecys_2021	3	107141326	rs138126844	G	A	-31.4202	12.8856	1.82987
creatinine	3	107141326	rs138126844	G	A	56.4956	9.68884	8.22582
cystatin	3	107141326	rs138126844	G	A	0.34071	0.0819455	4.48397
gfr_crecys_2021	4	75577874	rs143722587	G	T	-14.5317	8.49665	1.05904
creatinine	4	75577874	rs143722587	G	T	37.0425	6.38664	8.14603
cystatin	4	75577874	rs143722587	G	T	0.190893	0.0540463	3.37981
gfr_crecys_2021	5	174661206	rs62390582	A	T	-20.3444	12.3482	1.00208
creatinine	5	174661206	rs62390582	A	T	52.3588	9.28356	7.74026
cystatin	5	174661206	rs62390582	A	T	0.232582	0.0785798	2.50916
gfr_crecys_2021	6	75340254	rs79292697	T	C	-14.2076	4.94241	2.3908
creatinine	6	75340254	rs79292697	T	C	20.9306	3.71841	7.71262
cystatin	6	75340254	rs79292697	T	C	0.133047	0.0314378	4.62573
gfr_crecys_2021	7	70966280	rs117032381	C	T	-11.7666	8.49579	0.779546
creatinine	7	70966280	rs117032381	C	T	35.2643	6.38769	7.44469
cystatin	7	70966280	rs117032381	C	T	0.153213	0.054064	2.33526
gfr_crecys_2021	7	157956497	rs142100108	C	G	-25.0425	10.5786	1.74554
creatinine	7	157956497	rs142100108	C	G	46.2805	7.95399	8.19368
cystatin	7	157956497	rs142100108	C	G	0.273325	0.0672779	4.3058
gfr_crecys_2021	8	7693474	rs529832206	C	G	-56.0133	17.8551	2.76482
creatinine	8	7693474	rs529832206	C	G	76.994	13.4339	7.97057
cystatin	8	7693474	rs529832206	C	G	0.439107	0.113637	3.9459
gfr_crecys_2021	9	67917314	rs534922938	C	T	-72.5892	17.0179	4.69017
creatinine	9	67917314	rs534922938	C	T	76.3538	12.8131	8.55965
cystatin	9	67917314	rs534922938	C	T	0.471785	0.108368	4.86233
gfr_crecys_2021	11	29193997	rs139912558	A	G	-23.2448	8.06606	2.40065
creatinine	11	29193997	rs139912558	A	G	34.3772	6.06822	7.80339
cystatin	11	29193997	rs139912558	A	G	0.184522	0.051339	3.48236
gfr_crecys_2021	12	12450399	rs117489454	T	G	-19.078	7.75271	1.85687
creatinine	12	12450399	rs117489454	T	G	34.8285	5.82822	8.60398
cystatin	12	12450399	rs117489454	T	G	0.186995	0.0493218	3.81799
gfr_crecys_2021	12	66998356	12:66998356_CT_C	CT	C	-19.5239	12.3985	0.937769
creatinine	12	66998356	12:66998356_CT_C	CT	C	55.5255	9.31685	8.56139
cystatin	12	66998356	12:66998356_CT_C	CT	C	0.278981	0.078861	3.389
gfr_crecys_2021	13	42411444	rs9532933	C	T	-54.3015	9.68681	7.65484
creatinine	13	42411444	rs9532933	C	T	35.7181	7.31603	5.96249
cystatin	13	42411444	rs9532933	C	T	0.316705	0.0617294	6.51908
gfr_crecys_2021	14	77954019	rs79410779	C	T	-21.8006	7.63995	2.36189
creatinine	14	77954019	rs79410779	C	T	33.7709	5.74578	8.34632
cystatin	14	77954019	rs79410779	C	T	0.202036	0.0485995	4.48284
gfr_crecys_2021	15	69850894	rs192277306	G	T	-34.0118	13.3843	1.95524
creatinine	15	69850894	rs192277306	G	T	61.6111	10.0601	9.00059
cystatin	15	69850894	rs192277306	G	T	0.381237	0.0850929	5.11552
gfr_crecys_2021	15	91899463	rs111703902	G	A	-22.5552	12.8543	1.10023
creatinine	15	91899463	rs111703902	G	A	53.8717	9.66539	7.5753
cystatin	15	91899463	rs111703902	G	A	0.398571	0.0816508	5.96081
gfr_crecys_2021	16	31061606	rs116872173	T	C	-47.2373	11.815	4.18702
creatinine	16	31061606	rs116872173	T	C	49.3147	8.89863	7.49673
cystatin	16	31061606	rs116872173	T	C	0.509836	0.0749614	10.9242
gfr_crecys_2021	16	31118690	rs117766531	G	A	-43.7713	11.5714	3.80302
creatinine	16	31118690	rs117766531	G	A	48.4242	8.71313	7.53561
cystatin	16	31118690	rs117766531	G	A	0.479111	0.0734339	10.1146
gfr_crecys_2021	18	29589641	rs9958131	C	T	-11.8944	16.0131	0.339463
creatinine	18	29589641	rs9958131	C	T	67.2139	12.0366	7.60122
cystatin	18	29589641	rs9958131	C	T	0.324824	0.101857	2.84207
gfr_crecys_2021	20	23610381	rs116542696	A	T	18.2159	3.16365	8.03822
creatinine	20	23610381	rs116542696	A	T	-3.09111	2.3965	0.705138
cystatin	20	23610381	rs116542696	A	T	-0.106738	0.0201605	6.9003
